# Supplementary material for: Regenerating zebrafish scales express a subset of evolutionary conserved genes involved in human skeletal disease
Source: BMC Biol. 2022 Jan 21;20:21. doi: 10.1186/s12915-021-01209-8 (PMC8780716; doi:10.1186/s12915-021-01209-8)
Supplement: Supplementary file 1 — Additional file 1. List of protein coding genes consistently expressed in ontogenetic and regenerating scales. Excel file containing all protein coding genes and expression values that were captured during RNA-seq experiment. [file 12915_2021_1209_MOESM1_ESM.xlsx]

## Sheet: GENES_expressed_ONT-REG
ensembl_gene_id	gene	chromosome_name	transcript_start	transcript_end	wikigene_description	ONT1_Normalized_Read_Counts	ONT2_Normalized_Read_Counts	ONT3_Normalized_Read_Counts	REG1_Normalized_Read_Counts	REG2_Normalized_Read_Counts	REG3_Normalized_Read_Counts	baseMean	lfcSE	stat	log2FoldChange	pvalue	padj	minus log10 padj
ENSDARG00000068621	si:ch211-181d7.3	15	42749287	42759005	si:ch211-181d7.3	1255.12	1512.46	1458.76	12.7108	13.273	12.8334	710.858	0.31463	-21.5077	-6.76695	1.32006e-102	2.40568e-98	97.6188
ENSDARG00000074132	scpp7	1	43917996	43920371	secretory calcium-binding phosphoprotein 7	3899.2	5043.97	4496.59	52072	71156.6	58309.3	32496.3	0.206297	18.2056	3.75576	4.6602e-74	2.83091e-70	69.5481
ENSDARG00000093659	entpd5b	20	54360984	54377933	ectonucleoside triphosphate diphosphohydrolase 5b	211.098	338.967	263.002	3376.17	3349.22	2853.69	1732.02	0.234813	15.1603	3.55982	6.48082e-52	2.36213e-48	47.6267
ENSDARG00000025089	loxl4	13	40186110	40237121	lysyl oxidase-like 4	432.139	470.685	354.574	3167.91	4092.51	4044.87	2093.78	0.210733	15.0306	3.16745	4.626e-51	1.40507e-47	46.8523
ENSDARG00000054753	col10a1a	17	15542077	15546862	collagen, type X, alpha 1a	15271	14026.6	10910.9	122515	199754	168801	88546.4	0.251887	14.3331	3.61032	1.35915e-46	3.09614e-43	42.5092
ENSDARG00000052633	si:ch211-106n13.3	2	49987088	50053006	si:ch211-106n13.3	19.8861	10.1322	11.7126	350.035	409.251	327.836	188.142	0.343772	13.6024	4.67613	3.87386e-42	7.84413e-39	38.1055
ENSDARG00000039999	slc13a5b	15	26573676	26593684	solute carrier family 13 member 5b	55.8339	49.7397	27.6844	722.557	866.064	1152.68	479.092	0.325268	13.3753	4.35056	8.43199e-41	1.53665e-37	36.8134
ENSDARG00000012422	col11a2	19	7181288	7225060	collagen, type XI, alpha 2	614.173	677.934	390.777	5402.07	6211.77	7224.06	3420.13	0.262772	13.2571	3.4836	4.10304e-40	6.79762e-37	36.1676
ENSDARG00000069216	c6ast1	7	38661107	38664947	six-cysteine containing astacin protease 1	396.956	261.594	200.18	5658.24	7220.52	3768.36	2917.64	0.33687	12.6899	4.27486	6.72337e-37	1.02106e-33	32.991
ENSDARG00000098226	smpd3	25	13068019	13105310	sphingomyelin phosphodiesterase 3	40.537	36.8442	33.0084	309.947	359.477	368.67	191.414	0.258323	12.4877	3.22585	8.7175e-36	1.22206e-32	31.9129
ENSDARG00000004627	panx3	10	30997238	31016806	pannexin 3	403.075	428.314	337.537	2117.81	3485.27	3110.36	1647.06	0.251495	11.5202	2.89726	1.04409e-30	1.2685e-27	26.8967
ENSDARG00000104267	postnb	15	32711663	32740630	periostin, osteoblast specific factor b	1436.38	1297.84	844.376	7583.43	8769.03	8148.06	4679.85	0.245211	11.3154	2.77465	1.10125e-29	1.18054e-26	25.9279
ENSDARG00000024847	col5a2b	6	11438972	11495601	collagen, type V, alpha 2b	4284.68	4129.32	3021.86	20260.9	27017.2	31427.9	15023.7	0.247663	11.2361	2.78275	2.71204e-29	2.74579e-26	25.5613
ENSDARG00000009014	col11a1b	2	15389193	15563194	collagen, type XI, alpha 1b	470.382	354.626	222.54	3373.24	3109.2	3836.03	1894.34	0.293646	11.2306	3.29781	2.88561e-29	2.76775e-26	25.5579
ENSDARG00000020007	col1a2	19	40983221	41002980	collagen, type I, alpha 2	50743.9	38102.5	38979.7	236303	334752	417493	186062	0.264479	11.1582	2.95112	6.52835e-29	5.94863e-26	25.2256
ENSDARG00000105153	ifitm5	25	7504314	7506547	interferon induced transmembrane protein 5	341.887	314.097	299.205	1909.55	3772.85	2702.02	1556.6	0.282667	11.0845	3.13322	1.49221e-28	1.29496e-25	24.8877
ENSDARG00000042186	paplnb	20	33499378	33512443	papilin b, proteoglycan-like sulfated glycoprotein	7484.8	7025.27	9561.78	50296.4	99251.1	105493	46518.8	0.311863	10.9193	3.40534	9.31667e-28	7.38204e-25	24.1318
ENSDARG00000095259	tmem119a	5	20437124	20437783	transmembrane protein 119a	389.308	499.239	357.768	1982.88	2755.25	2935.36	1486.63	0.244681	10.7151	2.62179	8.64649e-27	6.06053e-24	23.2175
ENSDARG00000088274	si:ch211-181d7.1	15	42709109	42719796	si:ch211-181d7.1	208.039	218.302	162.912	6.84425	5.53042	11.6668	102.216	0.432022	-10.7177	-4.6303	8.40291e-27	6.06053e-24	23.2175
ENSDARG00000059746	plod1a	8	47881976	47884038	procollagen-lysine, 2-oxoglutarate 5-dioxygenase 1a	374.011	280.937	306.658	1315.07	1521.97	1613.51	902.027	0.206586	10.6915	2.20872	1.11508e-26	7.52639e-24	23.1234
ENSDARG00000115341	col11a1a	CHR_ALT_CTG24_1_18	28774596	28896558	collagen, type XI, alpha 1a	37.4776	25.791	18.1014	290.392	276.521	317.336	160.936	0.320682	10.6667	3.42063	1.45672e-26	9.4812e-24	23.0231
ENSDARG00000035809	col1a1b	12	3095699	3133483	collagen, type I, alpha 1b	67293.6	53573.3	54269	298027	462847	569933	250991	0.275277	10.6284	2.92575	2.19921e-26	1.33594e-23	22.8742
ENSDARG00000091667	si:dkey-234i14.3	25	37209619	37215844	si:dkey-234i14.3	58.8933	83.8206	67.0815	486.92	968.929	917.007	430.442	0.332679	10.5226	3.50066	6.79481e-26	3.99447e-23	22.3985
ENSDARG00000079572	plcd3b	12	15622621	15663412	phospholipase C, delta 3b	81.8388	97.6372	60.6928	567.095	1147.01	1037.17	498.575	0.338161	10.3945	3.51503	2.62538e-25	1.49515e-22	21.8253
ENSDARG00000058270	si:ch211-114l13.7	1	58013076	58036509	si:ch211-114l13.7	65.0121	70.004	52.1745	349.057	331.825	355.836	203.985	0.23756	10.3746	2.4646	3.23414e-25	1.78603e-22	21.7481
ENSDARG00000055175	c1qtnf6a	3	25216790	25222662	C1q and TNF related 6a	94.8412	61.7141	96.8956	611.094	960.081	1261.18	514.3	0.33688	10.3356	3.48186	4.86316e-25	2.60665e-22	21.5839
ENSDARG00000037145	slc8a4b	7	60161002	60245616	solute carrier family 8 member 4b	185.093	167.641	135.228	926.907	1861.54	1331.18	767.931	0.305758	10.0587	3.07552	8.41136e-24	4.37968e-21	20.3586
ENSDARG00000101535	col10a1b	20	484256	487783	collagen, type X, alpha 1b	60888	70279.4	71748.5	329898	606402	723901	310519	0.302518	10.0239	3.03241	1.1971e-23	6.05998e-21	20.2175
ENSDARG00000078866	sdk1a	3	40978997	41292275	sidekick cell adhesion molecule 1a	195.801	223.829	236.383	826.199	751.031	827.173	510.069	0.187835	9.98877	1.87624	1.70681e-23	8.40674e-21	20.0754
ENSDARG00000041703	rrbp1b	22	25086942	25109861	ribosome binding protein 1b	83.3685	60.793	60.6928	369.59	525.39	438.67	256.417	0.271287	9.93822	2.69612	2.83846e-23	1.32636e-20	19.8773
ENSDARG00000040985	itgbl1	9	31752628	31810803	integrin, beta-like 1	30.5939	25.791	51.1097	283.548	474.51	476.004	223.593	0.362832	9.7315	3.5309	2.21304e-22	9.37917e-20	19.0278
ENSDARG00000019949	serpinh1b	15	29385133	29386439	serpin peptidase inhibitor, clade H (heat shock protein 47), member 1b	1602.36	1250.86	1090.34	6841.32	12645.9	15152.8	6430.59	0.322951	9.70593	3.13454	2.84457e-22	1.17817e-19	18.9288
ENSDARG00000026348	csad	23	36424768	36441693	cysteine sulfinic acid decarboxylase	66.5418	60.793	47.9154	368.612	586.224	372.17	250.376	0.304092	9.58648	2.91517	9.11418e-22	3.69104e-19	18.4329
ENSDARG00000012593	col5a1	21	6556635	6725780	procollagen, type V, alpha 1	7779.27	6620.91	5082.23	27280.2	36354.8	42624.5	20957	0.256529	9.53981	2.44724	1.43093e-21	5.66898e-19	18.2465
ENSDARG00000022437	cd81b	18	27318589	27336157	CD81 molecule b	637.883	511.214	532.393	2792.45	5306.99	3209.53	2165.08	0.288345	9.5344	2.74919	1.5075e-21	5.84526e-19	18.2332
ENSDARG00000021265	mybpc2b	24	38301080	38348295	myosin binding protein C, fast type b	2.29454	0.921106	2.12957	158.396	209.05	127.168	83.3264	0.688358	9.47182	6.52001	2.74998e-21	1.04408e-18	17.9813
ENSDARG00000009418	mef2cb	5	48179340	48268049	myocyte enhancer factor 2cb	150.675	128.034	110.738	510.386	546.405	575.171	336.901	0.218072	9.4563	2.06215	3.19035e-21	1.18655e-18	17.9257
ENSDARG00000017884	bgna	8	14104496	14126646	biglycan a	2517.12	2199.6	2464.98	10192.1	21504.5	21750.3	10104.8	0.309828	9.34606	2.89567	9.09705e-21	3.31569e-18	17.4794
ENSDARG00000062363	phex	24	25415140	25442346	phosphate regulating endopeptidase homolog, X-linked	670.772	479.896	612.252	2098.25	2755.25	2369.52	1497.66	0.219024	9.2874	2.03417	1.58101e-20	5.54082e-18	17.2564
ENSDARG00000079486	fam20a	12	2906610	2940070	FAM20A golgi associated secretory pathway pseudokinase	191.977	204.485	171.431	700.069	1103.87	924.007	549.307	0.24568	9.21061	2.26287	3.24271e-20	1.115e-17	16.9527
ENSDARG00000015731	ano5a	25	35212919	35244242	anoctamin 5a	341.887	279.095	217.216	1176.23	1427.95	1694.01	856.067	0.256675	9.178	2.35576	4.39158e-20	1.48208e-17	16.8291
ENSDARG00000078622	scpp5	1	43910360	43915423	secretory calcium-binding phosphoprotein 5	55.8339	27.6332	33.0084	275.726	395.978	435.17	203.892	0.354783	9.12268	3.23657	7.32923e-20	2.42851e-17	16.6147
ENSDARG00000019353	sparc	14	25938895	25956860	secreted protein, acidic, cysteine-rich (osteonectin)	20884.9	16637.9	19333.3	79650.5	161003	183762	80211.9	0.320025	9.06205	2.90008	1.28019e-19	4.16612e-17	16.3803
ENSDARG00000060927	si:ch211-136a13.1	18	49225552	49247479	si:ch211-136a13.1	95.606	32.2387	40.4619	643.36	650.377	856.34	386.397	0.404676	9.0562	3.66482	1.35078e-19	4.3187e-17	16.3646
ENSDARG00000016750	abcc6a	6	11026866	11066622	ATP-binding cassette, sub-family C (CFTR/MRP), member 6a	683.009	750.701	636.742	1907.59	2056.21	2315.85	1391.68	0.178348	8.97276	1.60028	2.89184e-19	8.93237e-17	16.049
ENSDARG00000045580	lum	4	16349042	16353733	lumican	1874.64	1200.2	1609.96	7174.73	16134.4	13955.8	6991.63	0.333552	8.969	2.99163	2.99214e-19	9.08812e-17	16.0415
ENSDARG00000006901	si:ch1073-459j12.1	8	44759576	44800693	si:ch1073-459j12.1	1022.6	552.663	659.103	3601.05	5533.74	5349.21	2786.39	0.300886	8.95931	2.69573	3.26724e-19	9.76101e-17	16.0105
ENSDARG00000056087	ecrg4a	9	6371926	6380653	ECRG4 augurin precursor a	72.6606	37.7653	64.952	421.41	848.366	497.004	323.693	0.373468	8.91795	3.33057	4.75017e-19	1.37408e-16	15.862
ENSDARG00000063682	fhod3a	19	712127	766142	formin homology 2 domain containing 3a	140.732	109.612	104.349	602.294	666.969	1100.18	454.022	0.307664	8.8952	2.73674	5.83123e-19	1.6349e-16	15.7865
ENSDARG00000071224	si:ch211-133n4.4	19	3237790	3240605	si:ch211-133n4.4	125.435	105.006	92.6364	411.633	601.71	568.171	317.432	0.260867	8.76611	2.28679	1.84951e-18	5.10689e-16	15.2918
ENSDARG00000070670	crip2	17	37445525	37474689	cysteine-rich protein 2	236.338	239.487	252.354	785.133	1156.96	1254.18	654.076	0.244014	8.74531	2.13398	2.22406e-18	5.96047e-16	15.2247
ENSDARG00000025320	col21a1	13	1799003	1866711		70.366	85.6628	72.4055	294.303	368.326	417.67	218.122	0.257721	8.6963	2.24122	3.42883e-18	9.0561e-16	15.0431
ENSDARG00000045129	fkbp10b	12	13905286	13924986	FKBP prolyl isomerase 10b	469.617	288.306	285.363	1494.98	1999.8	2047.52	1097.6	0.277087	8.6876	2.40722	3.70181e-18	9.63739e-16	15.016
ENSDARG00000075521	cpz	1	40802454	40818132	carboxypeptidase Z	15.297	14.7377	29.814	171.106	171.443	177.335	96.6221	0.362313	8.67004	3.14127	4.31972e-18	1.09337e-15	14.9612
ENSDARG00000041799	cx43	20	40716887	40720458	connexin 43	650.886	572.007	643.131	2157.89	3685.47	4169.7	1979.85	0.279494	8.67157	2.42366	4.26191e-18	1.09337e-15	14.9612
ENSDARG00000053953	myadml2	3	57991074	57991985	myeloid associated differentiation marker like 2	35.9479	34.0809	34.0732	168.173	193.565	236.835	117.112	0.296018	8.51473	2.52051	1.66979e-17	4.16853e-15	14.38
ENSDARG00000075954	serpinh1a	10	38512270	38521710	serpin peptidase inhibitor, clade H (heat shock protein 47), member 1a	1847.11	1372.45	1099.92	5467.58	8249.17	7837.73	4312.33	0.273317	8.48295	2.31853	2.1955e-17	5.40687e-15	14.2671
ENSDARG00000038941	ppp1r1c	9	44430974	44486087	protein phosphatase 1, regulatory (inhibitor) subunit 1C	206.509	139.087	175.69	25.4215	14.3791	15.1668	96.0422	0.381543	-8.47696	-3.23433	2.31156e-17	5.61679e-15	14.2505
ENSDARG00000020072	thbs4b	21	5129513	5162687	thrombospondin 4b	67.3066	51.5819	40.4619	265.948	267.672	317.336	168.384	0.285442	8.42882	2.40594	3.49162e-17	8.2638e-15	14.0828
ENSDARG00000008403	phospho1	3	15805917	15811037	phosphoethanolamine/phosphocholine phosphatase 1	253.93	257.91	144.811	991.439	1129.31	1355.68	688.846	0.285291	8.41784	2.40153	3.83499e-17	8.96011e-15	14.0477
ENSDARG00000075444	cgref1	17	32631114	32635778	cell growth regulator with EF-hand domain 1	122.376	116.98	137.357	441.943	743.288	765.339	387.881	0.2844	8.34299	2.37275	7.24359e-17	1.67098e-14	13.777
ENSDARG00000044074	loxl2b	5	27440325	27489109	lysyl oxidase-like 2b	536.159	447.657	670.815	1987.77	3639.02	3496.53	1796.32	0.29706	8.29257	2.46339	1.10826e-16	2.52463e-14	13.5978
ENSDARG00000056722	cd99l2	7	25878553	25895227	CD99 molecule-like 2	231.749	243.172	218.281	645.315	871.594	788.673	499.797	0.209149	8.28502	1.7328	1.18091e-16	2.65689e-14	13.5756
ENSDARG00000008100	slc7a10a	7	38315647	38340674	solute carrier family 7 member 10a	305.174	202.643	324.76	1129.3	1444.55	1963.52	894.99	0.296016	8.26364	2.44617	1.41299e-16	3.14028e-14	13.503
ENSDARG00000062781	glsl	25	19489550	19492620	glutaminase like	133.084	100.401	138.422	439.01	565.209	672.005	341.355	0.266263	8.15669	2.17183	3.44317e-16	7.56004e-14	13.1215
ENSDARG00000056740	tmeff1b	24	33708804	33756003	transmembrane protein with EGF-like and two follistatin-like domains 1b	40.537	33.1598	30.8788	162.307	251.081	218.168	122.689	0.317669	8.14129	2.58624	3.91078e-16	8.48452e-14	13.0714
ENSDARG00000069473	frem1a	7	69653981	69728526	Fras1 related extracellular matrix 1a	32.8885	61.7141	27.6844	272.792	280.945	277.669	158.949	0.343679	8.04129	2.76362	8.88961e-16	1.90593e-13	12.7199
ENSDARG00000099344	zgc:92162	3	43757181	43770876	zgc:92162	58.1285	105.006	89.442	449.765	658.12	408.337	294.8	0.322775	8.02372	2.58985	1.02587e-15	2.17388e-13	12.6628
ENSDARG00000091726	aebp1	10	2807136	2836641	AE binding protein 1	882.635	806.889	516.421	2693.7	3880.14	3375.19	2025.83	0.271218	8.00901	2.17219	1.15633e-15	2.42218e-13	12.6158
ENSDARG00000053835	plekhh1	17	37932433	38021592	pleckstrin homology domain containing, family H (with MyTH4 domain) member 1	105.549	53.4241	42.5915	479.098	457.919	651.005	298.264	0.372145	7.97563	2.96809	1.51605e-15	3.1396e-13	12.5031
ENSDARG00000103184	si:ch211-102l7.3	7	49800849	49845755	si:ch211-102l7.3	59.6582	20.2643	36.2027	280.614	357.265	360.503	185.751	0.389189	7.94889	3.09362	1.88184e-15	3.85332e-13	12.4142
ENSDARG00000075541	si:ch73-236c18.3	1	58424507	58434252	si:ch73-236c18.3	135.378	280.937	360.963	4.88875	18.8034	2.33335	133.884	0.625331	-7.83863	-4.90174	4.5549e-15	9.02266e-13	12.0447
ENSDARG00000019516	sp7	6	58622831	58674160	Sp7 transcription factor	1431.8	713.857	824.145	4206.28	5568.03	5757.55	3083.61	0.307288	7.76497	2.38609	8.1663e-15	1.58322e-12	11.8005
ENSDARG00000036499	zgc:162171	7	23865336	23873173	zgc:162171	20.6509	19.3432	22.3605	108.53	157.064	189.002	86.1584	0.369505	7.75688	2.86621	8.70457e-15	1.66981e-12	11.7773
ENSDARG00000056913	pcolcea	10	22789333	22803740	procollagen C-endopeptidase enhancer a	1456.27	852.023	1601.44	6950.83	9080.95	19881.3	6637.14	0.413999	7.72799	3.19938	1.09255e-14	2.05264e-12	11.6877
ENSDARG00000099677	bambib	2	4402765	4408818	BMP and activin membrane-bound inhibitor homolog (Xenopus laevis) b	269.227	193.432	242.771	722.557	1169.13	1086.18	613.882	0.268669	7.72927	2.07661	1.08166e-14	2.05264e-12	11.6877
ENSDARG00000021442	cdh11	7	43761471	43857938	cadherin 11, type 2, OB-cadherin (osteoblast)	1476.92	1330.08	1152.1	3488.61	4284.97	5128.71	2810.23	0.221102	7.70634	1.70389	1.29478e-14	2.40777e-12	11.6184
ENSDARG00000071212	p3h1	11	39075613	39105253	prolyl 3-hydroxylase 1	562.163	560.032	435.498	1532.13	2612.57	2098.85	1300.21	0.260288	7.69192	2.00212	1.44939e-14	2.66805e-12	11.5738
ENSDARG00000098345	mamdc2a	5	52509108	52569014	MAM domain containing 2a	217.982	238.566	179.949	608.161	734.44	835.34	469.073	0.230509	7.6905	1.77273	1.46561e-14	2.67092e-12	11.5733
ENSDARG00000070743	tmem45a	6	36821621	36837536	transmembrane protein 45a	93.3115	67.2407	102.219	317.769	529.814	467.837	263.032	0.30265	7.6787	2.32396	1.6071e-14	2.89978e-12	11.5376
ENSDARG00000014545	golim4b	2	36701322	36721289	golgi integral membrane protein 4b	70.366	44.2131	51.1097	272.792	325.189	228.668	165.39	0.301268	7.67577	2.31246	1.64422e-14	2.93768e-12	11.532
ENSDARG00000063612	antxr1c	12	2677303	2744646	ANTXR cell adhesion molecule 1c	160.618	140.008	149.07	418.477	429.161	420.003	286.223	0.195026	7.65916	1.49373	1.87153e-14	3.31134e-12	11.48
ENSDARG00000005023	fkbp9	19	42592200	42597817	FKBP prolyl isomerase 9	1105.21	667.802	627.159	3087.73	5194.17	3952.7	2439.13	0.307632	7.63546	2.34892	2.25009e-14	3.94286e-12	11.4042
ENSDARG00000045568	bcat1	4	17286658	17287652	branched chain amino-acid transaminase 1, cytosolic	44.3612	40.5286	33.0084	169.151	276.521	360.503	154.012	0.364769	7.5861	2.76717	3.29689e-14	5.72214e-12	11.2424
ENSDARG00000079752	col6a4a	16	36671064	36719705	collagen, type VI, alpha 4a	1123.56	853.865	642.066	3063.29	3101.46	3493.03	2046.21	0.24936	7.54474	1.88136	4.53195e-14	7.79153e-12	11.1084
ENSDARG00000039563	loxl3b	13	15234521	15403816	lysyl oxidase-like 3b	143.791	105.006	108.608	387.189	605.028	653.339	333.827	0.292169	7.52771	2.19936	5.16364e-14	8.79459e-12	11.0558
ENSDARG00000086183	vkorc1	12	4217178	4220713	vitamin K epoxide reductase complex, subunit 1	36.7127	19.3432	20.2309	148.618	173.655	180.835	96.5658	0.359426	7.52107	2.70327	5.43308e-14	9.16782e-12	11.0377
ENSDARG00000040695	fkbp14	16	20296823	20304275	FKBP prolyl isomerase 14	241.692	184.221	194.856	600.339	950.126	861.007	505.373	0.260258	7.51452	1.95571	5.71198e-14	9.55e-12	11.02
ENSDARG00000038446	nrp2b	9	14367570	14504834	neuropilin 2b	353.36	300.28	314.112	843.798	1194.57	1333.51	723.272	0.241694	7.44638	1.79974	9.59374e-14	1.58942e-11	10.7988
ENSDARG00000103398	fabp1b.2	8	1009831	1013283	fatty acid binding protein 1b, liver, tandem duplicate 2	7132.21	9960.84	10085.7	24188.6	29528	31889.9	18797.5	0.22287	7.42721	1.6553	1.10911e-13	1.82094e-11	10.7397
ENSDARG00000059693	adam19a	7	61480296	61533934		269.991	140.929	201.245	783.178	1096.13	906.507	566.33	0.294329	7.42028	2.184	1.16877e-13	1.90176e-11	10.7208
ENSDARG00000096546	nrp2a	1	5606460	5746030	neuropilin 2a	227.925	157.509	181.014	551.451	759.88	714.006	431.964	0.249378	7.36064	1.83558	1.83032e-13	2.95184e-11	10.5299
ENSDARG00000055136	si:dkey-101k6.5	9	38565039	38579758	si:dkey-101k6.5	104.019	61.7141	68.1463	297.236	377.175	432.837	223.521	0.305083	7.33011	2.23629	2.29962e-13	3.67617e-11	10.4346
ENSDARG00000078322	col12a1a	17	49854407	49860935	collagen, type XII, alpha 1a	2062.03	1181.78	998.77	8721.53	6243.84	6155.38	4227.22	0.317995	7.28048	2.31516	3.32637e-13	5.22584e-11	10.2818
ENSDARG00000019709	rhoua	13	24371815	24379271	ras homolog family member Ua	130.789	116.059	111.803	329.502	474.51	465.504	271.361	0.250548	7.26679	1.82068	3.68137e-13	5.73413e-11	10.2415
ENSDARG00000018383	frzb	9	44832032	44839148	frizzled related protein	81.0739	93.0317	78.7942	248.349	297.537	331.336	188.353	0.247248	7.2515	1.79292	4.12192e-13	6.36592e-11	10.1961
ENSDARG00000074715	stk17a	24	744713	788777	serine/threonine kinase 17a	81.0739	35.9231	42.5915	258.126	432.479	417.67	211.311	0.386357	7.21237	2.78655	5.49848e-13	8.42054e-11	10.0747
ENSDARG00000087198	cthrc1a	19	12915498	12927089	collagen triple helix repeat containing 1a	448.966	210.933	239.577	1270.1	2160.18	1711.51	1006.88	0.348817	7.20458	2.51308	5.82214e-13	8.84188e-11	10.0535
ENSDARG00000037962	psmb7	21	8341807	8352092	proteasome 20S subunit beta 7	87.9575	61.7141	69.2111	243.46	393.766	338.336	199.074	0.298777	7.20063	2.15138	5.99341e-13	9.02677e-11	10.0445
ENSDARG00000033327	unc5b	13	29193649	29224032	unc-5 netrin receptor B	42.0667	80.1362	42.5915	273.77	276.521	266.002	163.515	0.324856	7.1083	2.30918	1.17478e-12	1.75484e-10	9.75576
ENSDARG00000061885	satb2	9	32560399	32604414	SATB homeobox 2	1977.9	1909.45	1915.55	4299.17	4854.6	6084.22	3506.81	0.196388	7.09144	1.39267	1.32728e-12	1.96653e-10	9.7063
ENSDARG00000075930	adamts2	21	32512987	32680638	ADAM metallopeptidase with thrombospondin type 1 motif, 2	579.755	403.444	426.979	1375.69	2275.21	2789.52	1308.43	0.308984	7.08885	2.19034	1.35235e-12	1.98752e-10	9.70169
ENSDARG00000079286	bcr	21	17110598	17261078	BCR activator of RhoGEF and GTPase	97.1357	80.1362	85.1829	252.26	276.521	304.502	182.623	0.23598	7.04802	1.66319	1.81485e-12	2.64591e-10	9.57742
ENSDARG00000017676	mmp2	7	35410050	35432901	matrix metallopeptidase 2	5314.93	4300.64	4136.69	10635	12642.5	11043.8	8012.26	0.187483	7.0367	1.31926	1.96842e-12	2.84702e-10	9.54561
ENSDARG00000010085	p4ha2	21	43097860	43117327	procollagen-proline, 2-oxoglutarate 4-dioxygenase (proline 4-hydroxylase), alpha polypeptide 2	256.989	189.748	198.05	616.96	993.263	754.839	501.642	0.26649	7.02797	1.87289	2.09567e-12	3.0072e-10	9.52184
ENSDARG00000076933	aldh1a3	7	9721385	9803154	aldehyde dehydrogenase 1 family, member A3	33.6533	57.1085	61.7576	312.88	277.627	200.668	157.282	0.339692	7.02063	2.38485	2.20872e-12	3.14466e-10	9.50243
ENSDARG00000053481	entpd5a	17	45030407	45040813	ectonucleoside triphosphate diphosphohydrolase 5a	836.744	1800.76	1005.16	5531.13	5022.73	5721.38	3319.65	0.307967	7.01294	2.15975	2.33363e-12	3.29675e-10	9.48191
ENSDARG00000058598	sox18	23	8797143	8799880	SRY-box transcription factor 18	175.915	146.456	138.422	415.544	680.242	679.005	372.597	0.278841	6.96724	1.94275	3.23223e-12	4.51392e-10	9.34545
ENSDARG00000089769	hapln1a	5	46490649	46505702	hyaluronan and proteoglycan link protein 1a	14.5321	19.3432	22.3605	151.551	163.7	87.5007	76.498	0.410083	6.95771	2.85324	3.45854e-12	4.77488e-10	9.32104
ENSDARG00000073747	si:dkey-1j5.4	20	36380266	36393555	si:dkey-1j5.4	5.35394	10.1322	5.32393	66.487	94.0171	215.835	66.1915	0.601544	6.9424	4.17616	3.85495e-12	5.24274e-10	9.28044
ENSDARG00000016718	mmp11b	21	15636540	15674802	matrix metallopeptidase 11b	155.264	46.9764	45.7858	912.241	1707.79	597.338	577.566	0.531695	6.94334	3.69174	3.82933e-12	5.24274e-10	9.28044
ENSDARG00000061248	xylt1	3	26418451	26524934	xylosyltransferase I	32.1236	30.3965	26.6197	144.707	113.927	165.668	85.5736	0.325496	6.89881	2.24553	5.24404e-12	7.02701e-10	9.15323
ENSDARG00000043133	cldnf	15	2650787	2652640	claudin f	1114.38	974.53	1124.41	475.187	491.101	449.17	771.464	0.171862	-6.88116	-1.18261	5.93677e-12	7.89721e-10	9.10253
ENSDARG00000011821	plod2	24	5237753	5314707	procollagen-lysine, 2-oxoglutarate 5-dioxygenase 2	206.509	155.667	113.932	537.763	618.301	576.338	368.085	0.271002	6.85771	1.85845	6.99727e-12	9.17397e-10	9.03744
ENSDARG00000058733	ihha	9	7358749	7367278	Indian hedgehog signaling molecule a	56.5988	53.4241	59.628	171.106	248.869	219.335	134.827	0.279661	6.84309	1.91375	7.75041e-12	1.00173e-09	8.99925
ENSDARG00000079107	clec11a	20	3934516	3940286	C-type lectin domain containing 11A	52.7745	70.9251	48.9802	196.528	252.187	329.003	158.4	0.317584	6.82986	2.16906	8.49999e-12	1.09087e-09	8.96223
ENSDARG00000025302	dixdc1a	15	18130109	18155991	DIX domain containing 1a	117.022	66.3196	66.0168	299.192	483.359	462.004	248.985	0.340071	6.80017	2.31254	1.04498e-11	1.32248e-09	8.87861
ENSDARG00000059442	smtnb	5	69289990	69316206	smoothelin b	142.262	175.01	192.726	478.12	584.012	792.173	394.051	0.274202	6.79753	1.8639	1.06428e-11	1.33761e-09	8.87367
ENSDARG00000070971	furinb	25	8851919	8916917	furin (paired basic amino acid cleaving enzyme) b	199.625	150.14	148.005	464.431	633.786	800.34	399.388	0.284153	6.78645	1.92839	1.14928e-11	1.43455e-09	8.84328
ENSDARG00000017229	megf10	10	16069987	16161040	multiple EGF-like-domains 10	105.549	162.115	78.7942	456.609	474.51	646.338	320.653	0.32383	6.74679	2.18481	1.51155e-11	1.87391e-09	8.72725
ENSDARG00000028071	bmp1a	8	51165980	51293301	bone morphogenetic protein 1a	637.119	504.766	530.264	1371.78	1318.45	1694.01	1009.4	0.206009	6.74542	1.38962	1.52586e-11	1.87887e-09	8.7261
ENSDARG00000098368	aplp1	15	37105986	37231035	amyloid beta (A4) precursor-like protein 1	219.511	156.588	214.022	699.091	773.153	515.671	429.673	0.26078	6.71905	1.7522	1.82907e-11	2.23711e-09	8.65031
ENSDARG00000076119	emid1	5	24896665	24997293	EMI domain containing 1	313.588	385.022	290.687	792.955	1173.56	1081.51	672.886	0.24175	6.71238	1.62272	1.91473e-11	2.32627e-09	8.63334
ENSDARG00000008803	marcksb	17	15534815	15539701	myristoylated alanine-rich protein kinase C substrate b	230.219	194.353	173.56	574.917	911.413	602.005	447.745	0.270488	6.661	1.80172	2.71975e-11	3.26083e-09	8.48667
ENSDARG00000002192	aspn	22	10479965	10487490	asporin (LRR class 1)	584.344	249.62	324.76	1930.08	1775.26	1566.85	1071.82	0.330342	6.61229	2.18432	3.78419e-11	4.47812e-09	8.3489
ENSDARG00000000551	slc1a4	13	24431989	24447332	solute carrier family 1 member 4	36.7127	14.7377	37.2675	226.838	190.246	652.172	192.996	0.543609	6.60481	3.59044	3.98026e-11	4.67157e-09	8.33054
ENSDARG00000056181	ncam1a	21	23552023	23746947	neural cell adhesion molecule 1a	535.394	507.529	573.92	1153.75	1413.58	1653.18	972.89	0.209589	6.60412	1.38415	3.99893e-11	4.67157e-09	8.33054
ENSDARG00000091511	gpx7	23	42219613	42232124	glutathione peroxidase 7	139.202	59.8719	67.0815	367.634	690.196	592.671	319.443	0.398024	6.59887	2.62651	4.14306e-11	4.80912e-09	8.31793
ENSDARG00000089338	si:ch211-110e21.3	3	60007709	60016139	si:ch211-110e21.3	113.198	100.401	97.9603	276.703	533.132	521.504	273.816	0.317527	6.59163	2.09302	4.35011e-11	5.01749e-09	8.29951
ENSDARG00000061904	fhod3b	16	18694830	18960333		38.2424	58.9508	59.628	208.261	219.005	379.17	160.543	0.359909	6.57701	2.36713	4.80004e-11	5.50163e-09	8.25951
ENSDARG00000014746	rbfox1	3	27986005	28048475	RNA binding fox-1 homolog 1	519.332	408.05	486.607	1052.06	1519.76	1520.18	917.664	0.234255	6.54165	1.53242	6.08431e-11	6.92697e-09	8.15946
ENSDARG00000092500	si:dkey-222h21.1	1	58360935	58367172	si:dkey-222h21.1	279.17	436.604	393.971	21.5105	42.0312	81.6673	209.159	0.449616	-6.54079	-2.94084	6.11963e-11	6.92697e-09	8.15946
ENSDARG00000009471	nid2b	20	9644065	9651062	nidogen 2b (osteonidogen)	29.8291	31.3176	33.0084	106.575	162.594	178.501	90.3043	0.344054	6.5386	2.24963	6.2098e-11	6.98564e-09	8.15579
ENSDARG00000098639	pycr1b	11	45287546	45295139	pyrroline-5-carboxylate reductase 1b	471.147	339.888	405.684	944.507	1248.77	1293.84	783.973	0.232238	6.53614	1.51794	6.31264e-11	7.05776e-09	8.15133
ENSDARG00000055575	pcolce2b	24	5872052	5910811	procollagen C-endopeptidase enhancer 2b	257.754	230.276	144.811	641.404	1034.19	826.007	522.407	0.303158	6.53126	1.98001	6.52184e-11	7.2472e-09	8.13983
ENSDARG00000042722	blnk	13	50518815	50565338	B cell linker	126.2	116.059	78.7942	348.079	580.694	388.503	273.055	0.312414	6.5053	2.03235	7.75394e-11	8.51252e-09	8.06994
ENSDARG00000076351	brinp3a.1	6	35675874	35738836	bone morphogenetic protein/retinoic acid inducible neural-specific 3a, tandem duplicate 1	19.1212	23.9487	24.4901	95.8195	106.184	107.334	62.8163	0.339371	6.48914	2.20222	8.63275e-11	9.42056e-09	8.02592
ENSDARG00000100794	mmp13b	15	33825750	33834577	matrix metallopeptidase 13b	662.359	358.31	168.236	1962.34	4122.37	3585.2	1809.8	0.466615	6.47723	3.02238	9.34192e-11	1.01338e-08	7.99423
ENSDARG00000078179	fndc3ba	2	25315591	25544850	fibronectin type III domain containing 3Ba	329.65	266.2	224.67	728.424	760.986	1003.34	552.212	0.248403	6.44325	1.60052	1.1694e-10	1.25359e-08	7.90184
ENSDARG00000033840	fat3a	15	40665403	40988693	FAT atypical cadherin 3a	121.611	137.245	108.608	359.812	304.173	414.17	240.936	0.241166	6.43244	1.55128	1.25574e-10	1.33828e-08	7.87345
ENSDARG00000013302	gpx8	8	40177361	40183197	glutathione peroxidase 8 (putative)	158.324	131.718	108.608	354.923	669.181	596.171	336.488	0.314086	6.43019	2.01963	1.27442e-10	1.3503e-08	7.86957
ENSDARG00000093413	edil3a	5	46658045	46980651	EGF-like repeats and discoidin I-like domains 3a	298.291	225.671	233.188	613.049	775.365	655.672	466.873	0.222605	6.42634	1.43054	1.30712e-10	1.37693e-08	7.86109
ENSDARG00000089887	mmp20a	15	25545976	25556227	matrix metallopeptidase 20a (enamelysin)	36.7127	103.164	88.3773	400.878	442.434	376.836	241.4	0.37795	6.4151	2.42459	1.40729e-10	1.46551e-08	7.83401
ENSDARG00000018010	crtap	19	42609132	42617723	cartilage associated protein	524.686	406.208	406.748	1021.75	1661.34	1573.85	932.429	0.261368	6.38547	1.66895	1.70874e-10	1.75932e-08	7.75465
ENSDARG00000059367	mfap2	22	22888	24275		72.6606	30.3965	43.6562	225.86	306.385	229.835	151.466	0.371315	6.37804	2.36826	1.79366e-10	1.83639e-08	7.73604
ENSDARG00000002507	itga10	16	14280496	14353567	integrin, alpha 10	1008.07	830.837	924.235	1898.79	2631.37	2292.52	1597.64	0.204954	6.36062	1.30363	2.00945e-10	2.04582e-08	7.68913
ENSDARG00000052615	tnmd	14	40641350	40722928	tenomodulin	3.82424	3.68442	12.7774	60.6205	91.805	187.835	60.0911	0.646082	6.35387	4.10512	2.09966e-10	2.12579e-08	7.67248
ENSDARG00000061140	colec12	2	31382590	31435158	collectin sub-family member 12	542.277	359.231	372.675	1122.46	1424.64	1187.68	834.826	0.244294	6.34388	1.54977	2.24044e-10	2.25579e-08	7.6467
ENSDARG00000061093	phldb1a	5	30427198	30481263	pleckstrin homology-like domain, family B, member 1a	204.214	145.535	145.876	419.455	570.739	610.172	349.332	0.266225	6.33845	1.68745	2.32089e-10	2.31848e-08	7.6348
ENSDARG00000103251	sh3pxd2b	21	42717424	42778313	SH3 and PX domains 2B	969.828	783.861	653.779	1883.15	2239.82	2503.69	1505.69	0.230309	6.33797	1.45969	2.32815e-10	2.31848e-08	7.6348
ENSDARG00000021137	adgrv1	5	48683447	48940127	adhesion G protein-coupled receptor V1	71.8957	95.795	71.3407	265.948	234.49	231.002	161.745	0.254935	6.33251	1.61438	2.41205e-10	2.38898e-08	7.62179
ENSDARG00000069518	aqp3b	21	16980141	16988766	aquaporin 3b	877.281	768.202	867.801	1797.1	1902.46	2476.85	1448.28	0.20512	6.32279	1.29693	2.56884e-10	2.53051e-08	7.59679
ENSDARG00000010962	fkbp7	9	42728269	42730672	FKBP prolyl isomerase 7	459.674	289.227	258.743	1013.93	1927.9	1346.34	882.637	0.330765	6.31146	2.08761	2.76413e-10	2.69984e-08	7.56866
ENSDARG00000020219	dld	13	6075572	6081803	deltaD	54.3042	77.3729	63.8872	219.994	306.385	201.835	153.963	0.30093	6.31111	1.89921	2.77036e-10	2.69984e-08	7.56866
ENSDARG00000069981	cspg5a	16	42319438	42390640	chondroitin sulfate proteoglycan 5a	34.4182	19.3432	29.814	116.352	164.806	126.001	81.7892	0.361396	6.30651	2.27915	2.85395e-10	2.76651e-08	7.55807
ENSDARG00000031678	col5a2a	9	42653188	42696408	collagen, type V, alpha 2a	6913.46	3871.41	3637.31	16237.5	15780.5	20161.3	11100.3	0.294439	6.30017	1.85502	2.97317e-10	2.86682e-08	7.5426
ENSDARG00000059567	si:ch73-281f12.4	3	58714900	58798377	si:ch73-281f12.4	137.673	104.085	118.191	332.435	410.357	610.172	285.485	0.303341	6.28947	1.90785	3.18551e-10	3.03941e-08	7.51721
ENSDARG00000062129	mxra8b	23	29889089	29895258	matrix-remodelling associated 8b	330.414	220.144	259.808	662.915	818.502	900.674	532.076	0.247163	6.28558	1.55356	3.26639e-10	3.10035e-08	7.50859
ENSDARG00000024299	c1qtnf4	7	38601949	38612230	C1q and TNF related 4	4.58909	2.76332	4.25915	88.9753	68.5772	35.0003	34.0274	0.644979	6.27773	4.04901	3.43545e-10	3.24392e-08	7.48893
ENSDARG00000005789	enpp1	20	13485785	13517987	ectonucleotide pyrophosphatase/phosphodiesterase 1	397.721	310.413	255.549	837.932	997.688	859.84	609.857	0.236636	6.26026	1.4814	3.84348e-10	3.6105e-08	7.44243
ENSDARG00000042816	mmp9	8	24283595	24291601	matrix metallopeptidase 9	1799.69	933.08	978.539	3689.05	5590.15	5964.05	3159.09	0.326911	6.23291	2.03761	4.57849e-10	4.22436e-08	7.37424
ENSDARG00000098946	pald1a	12	48132957	48199227	phosphatase domain containing paladin 1a	209.568	209.091	167.171	439.988	575.164	607.838	368.137	0.235454	6.23253	1.46747	4.58968e-10	4.22436e-08	7.37424
ENSDARG00000073974	colgalt1	3	52702700	52732034	collagen beta(1-O)galactosyltransferase 1	307.469	259.752	235.318	600.339	785.32	899.507	514.617	0.24322	6.1977	1.5074	5.72957e-10	5.24702e-08	7.28009
ENSDARG00000010423	npsn	7	38653481	38658430	nephrosin	114.727	110.533	111.803	277.681	466.767	347.669	238.197	0.274469	6.17564	1.69502	6.58979e-10	6.00461e-08	7.22152
ENSDARG00000090820	slc2a10	11	2448781	2456786	solute carrier family 2 member 10	75.72	66.3196	27.6844	227.816	347.31	374.503	186.559	0.403338	6.13617	2.47495	8.45337e-10	7.62645e-08	7.11768
ENSDARG00000059680	fscn1a	3	40576447	40589489	fascin actin-bundling protein 1a	840.568	971.766	662.297	1885.1	3443.24	2965.69	1794.78	0.285617	6.10754	1.74442	1.01176e-09	9.08292e-08	7.04177
ENSDARG00000074815	mxra5a	1	33322174	33324476	matrix-remodelling associated 5a	496.387	597.798	404.619	1340.5	1135.95	1458.34	905.599	0.227911	6.10666	1.39178	1.01739e-09	9.08864e-08	7.0415
ENSDARG00000007220	ncam1b	15	18377777	18432673	neural cell adhesion molecule 1b	46.6557	27.6332	51.1097	184.795	158.17	304.502	128.811	0.388598	6.09507	2.36853	1.09387e-09	9.7242e-08	7.01215
ENSDARG00000018461	zgc:56095	24	7742199	7746083	zgc:56095	354.125	335.282	327.954	720.602	852.791	686.005	546.127	0.189074	6.08478	1.15047	1.16649e-09	1.03195e-07	6.98634
ENSDARG00000053509	kazald3	8	42609777	42624454	Kazal-type serine peptidase inhibitor domain 3	133.848	180.537	157.588	372.523	650.377	717.506	368.73	0.310078	6.07243	1.88293	1.25989e-09	1.10919e-07	6.95499
ENSDARG00000055026	ptch2	2	33969212	33993636	patched 2	168.267	248.699	224.67	716.691	530.92	577.505	411.125	0.250029	6.04179	1.51062	1.52412e-09	1.33536e-07	6.8744
ENSDARG00000044276	spp1	10	15120711	15128771	secreted phosphoprotein 1	1244.41	753.464	495.126	2958.67	5711.82	3591.03	2459.09	0.382189	6.01119	2.29741	1.84171e-09	1.59825e-07	6.79635
ENSDARG00000056985	tpte	10	24690611	24692408	transmembrane phosphatase with tensin homology	115.492	77.3729	93.7012	245.415	382.705	341.836	209.42	0.292696	5.99729	1.75538	2.00643e-09	1.70865e-07	6.76735
ENSDARG00000055493	hic1	15	25681044	25690267	hypermethylated in cancer 1	441.317	420.945	360.963	910.285	1110.51	1535.35	796.561	0.256614	5.99534	1.53849	2.03057e-09	1.72117e-07	6.76418
ENSDARG00000111313	mmp14b	CHR_ALT_CTG2_1_3	38164211	38182547	matrix metallopeptidase 14b (membrane-inserted)	181.269	223.829	154.394	445.854	1206.74	1302.01	585.682	0.400812	5.98772	2.39995	2.12803e-09	1.79543e-07	6.74583
ENSDARG00000069980	lman1	21	10712823	10715913	lectin, mannose-binding, 1	774.791	634.642	560.078	1376.67	1727.7	1718.51	1132.07	0.215611	5.98668	1.29079	2.14171e-09	1.79864e-07	6.74506
ENSDARG00000036893	f13a1b	7	8267985	8324927	coagulation factor XIII, A1 polypeptide b	191.212	240.409	168.236	466.387	675.817	789.84	421.983	0.282157	5.9759	1.68614	2.28823e-09	1.91287e-07	6.71831
ENSDARG00000070006	rcn1	7	15818778	15830251	reticulocalbin 1, EF-hand calcium binding domain	500.976	298.438	303.464	1037.39	1945.6	1289.18	895.842	0.327748	5.95641	1.9522	2.57846e-09	2.14565e-07	6.66844
ENSDARG00000104089	p3h4	19	18423378	18492557	prolyl 3-hydroxylase family member 4 (inactive)	107.844	97.6372	89.442	229.771	300.855	343.003	194.759	0.263646	5.92749	1.56276	3.07609e-09	2.54812e-07	6.59378
ENSDARG00000071555	zgc:153675	22	812848	817479	zgc:153675	149.91	101.322	157.588	337.324	623.831	590.338	326.719	0.325184	5.91583	1.92373	3.30208e-09	2.72295e-07	6.56496
ENSDARG00000102565	vasnb	3	12484008	12486130	vasorin b	347.241	318.703	319.436	646.293	866.064	960.174	576.318	0.225164	5.88954	1.32611	3.87273e-09	3.16487e-07	6.49964
ENSDARG00000071586	tgfbi	14	26511041	26536504	transforming growth factor, beta-induced	549.161	446.736	390.777	1108.77	1478.83	1072.18	841.075	0.237584	5.88754	1.39878	3.91985e-09	3.18908e-07	6.49634
ENSDARG00000017474	zgc:110699	7	38811800	38822387	zgc:110699	13.7673	25.791	19.1662	78.22	108.396	123.668	61.5014	0.409134	5.88512	2.4078	3.97763e-09	3.22171e-07	6.49191
ENSDARG00000097535	si:ch211-252f13.5	2	9848636	9857932	si:ch211-252f13.5	29.0642	16.5799	23.4253	105.597	124.987	89.834	64.9147	0.375369	5.87946	2.20697	4.11615e-09	3.31914e-07	6.47897
ENSDARG00000079788	fam171a1	16	28547157	28574789	family with sequence similarity 171 member A1	328.12	287.385	285.363	634.56	736.652	952.008	537.348	0.232283	5.87757	1.36526	4.16336e-09	3.34243e-07	6.47594
ENSDARG00000039576	fstl1b	9	9770335	9805319	follistatin-like 1b	1976.37	1027.95	1203.21	3874.82	4783.81	4907.04	2962.2	0.287972	5.86303	1.68839	4.54498e-09	3.63279e-07	6.43976
ENSDARG00000054942	lgals2a	3	28953357	28961518	lectin, galactoside-binding, soluble, 2a	302.88	163.036	123.515	733.313	1366.01	810.84	583.266	0.392764	5.85752	2.30063	4.69834e-09	3.73898e-07	6.42725
ENSDARG00000058821	sema5a	24	16393302	16706981	sema domain, seven thrombospondin repeats (type 1 and type 1-like), transmembrane domain (TM) and short cytoplasmic domain, (semaphorin) 5A	104.784	175.01	154.394	412.611	394.872	481.837	287.251	0.268898	5.85067	1.57323	4.89594e-09	3.87929e-07	6.41125
ENSDARG00000053344	adgrd1	8	43917436	43923788		76.4848	96.7161	70.2759	287.459	210.156	235.669	162.793	0.272271	5.84194	1.59059	5.15959e-09	4.07049e-07	6.39035
ENSDARG00000001733	gulp1a	9	42546504	42650623	GULP PTB domain containing engulfment adaptor 1a	142.262	119.744	110.738	294.303	421.418	332.503	236.828	0.255022	5.83529	1.48813	5.36975e-09	4.21803e-07	6.37489
ENSDARG00000035873	fjx1	7	49799163	49801183	four-jointed box kinase 1	36.7127	32.2387	46.8506	117.33	254.399	177.335	110.811	0.385402	5.83333	2.24817	5.4333e-09	4.24964e-07	6.37165
ENSDARG00000112386	si:ch73-236c18.2	4	39244401	39265279		171.326	201.722	202.309	68.4425	66.365	45.5004	125.944	0.286374	-5.82759	-1.66887	5.62324e-09	4.36076e-07	6.36044
ENSDARG00000007383	kcnk6	18	46171104	46183462	potassium channel, subfamily K, member 6	201.155	163.036	167.171	375.456	514.329	537.838	326.497	0.244557	5.81952	1.4232	5.90185e-09	4.55743e-07	6.34128
ENSDARG00000102277	lama1	24	41690545	41784173	laminin, alpha 1	39.0073	16.5799	3.19436	281.592	249.975	173.835	127.364	0.613177	5.81018	3.56267	6.24039e-09	4.77836e-07	6.32072
ENSDARG00000037997	tubb5	16	10318893	10327620	tubulin, beta 5	535.394	336.204	265.132	1209.48	2016.39	1229.68	932.046	0.338876	5.81046	1.96903	6.23017e-09	4.77836e-07	6.32072
ENSDARG00000044511	etv5b	6	14032020	14040161	ETS variant transcription factor 5b	19.8861	19.3432	36.2027	95.8195	126.094	135.334	72.1132	0.389008	5.80235	2.25716	6.53929e-09	4.98628e-07	6.30222
ENSDARG00000100693	ddr2a	6	34960025	35032792	discoidin domain receptor tyrosine kinase 2a	772.497	711.094	686.787	1391.34	1435.7	1765.18	1127.1	0.186883	5.78177	1.08051	7.39194e-09	5.61295e-07	6.25081
ENSDARG00000086739	si:ch1073-513e17.1	19	43753995	43768721	si:ch1073-513e17.1	267.697	318.703	336.472	134.93	111.714	114.334	213.975	0.234169	-5.76935	-1.35101	7.95773e-09	6.0175e-07	6.22058
ENSDARG00000089042	foxb1a	25	34154171	34156152	forkhead box B1a	185.858	245.014	171.431	68.4425	42.0312	59.5005	128.713	0.316498	-5.75967	-1.82293	8.42765e-09	6.3465e-07	6.19747
ENSDARG00000088711	lgals1l1	3	28939759	28946756	lectin, galactoside-binding, soluble, 1 (galectin 1)-like 1	7.64848	4.60553	9.58308	73.3313	547.512	38.5003	113.53	0.856869	5.74186	4.92002	9.36439e-09	7.02291e-07	6.15348
ENSDARG00000061436	col6a2	11	33921358	33960318	collagen, type VI, alpha 2	3532.07	2256.71	2009.25	6701.5	7386.43	7817.9	4950.64	0.259885	5.73245	1.48978	9.89922e-09	7.39358e-07	6.13114
ENSDARG00000058133	foxd2	8	19674369	19676640	forkhead box D2	150.675	165.799	176.755	339.279	515.435	469.004	302.824	0.249625	5.70826	1.42493	1.14134e-08	8.48969e-07	6.07111
ENSDARG00000068288	lamc2	2	35991137	35998576	laminin, gamma 2	5703.47	3735.08	5202.55	13023.6	11579.6	10773.1	8336.24	0.223239	5.70121	1.27273	1.18962e-08	8.81284e-07	6.05488
ENSDARG00000056587	cyp2r1	7	27603211	27695673	cytochrome P450, family 2, subfamily R, polypeptide 1	57.3636	24.8699	21.2957	166.218	175.867	203.002	108.103	0.419006	5.68011	2.38	1.34606e-08	9.89138e-07	6.00474
ENSDARG00000061852	olfml3a	23	24789205	24797586	olfactomedin-like 3a	39.0073	58.9508	42.5915	131.996	184.716	165.668	103.822	0.31757	5.60466	1.77987	2.08669e-08	1.51505e-06	5.81957
ENSDARG00000027041	pcdh17	11	32576300	32723851	protocadherin 17	43.5963	69.0829	47.9154	147.64	196.883	207.668	118.798	0.318377	5.59785	1.78223	2.17026e-08	1.56948e-06	5.80424
ENSDARG00000038672	tcf7	21	45316330	45337037	transcription factor 7	218.747	200.801	176.755	400.878	607.24	563.504	361.321	0.249427	5.59583	1.39575	2.19573e-08	1.58162e-06	5.8009
ENSDARG00000071082	p4ha1b	17	20144626	20167236	prolyl 4-hydroxylase, alpha polypeptide I b	12.2376	18.4221	12.7774	58.665	79.638	89.834	45.2624	0.42835	5.58573	2.39265	2.32726e-08	1.66976e-06	5.77735
ENSDARG00000015449	fut8a	17	33767890	33905439	fucosyltransferase 8a (alpha (1,6) fucosyltransferase)	258.519	251.462	239.577	478.12	681.348	736.173	440.866	0.239553	5.58241	1.33728	2.37212e-08	1.69527e-06	5.77076
ENSDARG00000079699	zgc:162612	3	26108033	26109322	zgc:162612	94.0763	78.294	85.1829	191.639	319.658	283.502	175.392	0.291949	5.55936	1.62305	2.70761e-08	1.91254e-06	5.71839
ENSDARG00000035677	bmp8a	19	35019304	35035857	bone morphogenetic protein 8a	107.079	101.322	117.126	230.749	387.129	414.17	226.263	0.299466	5.55757	1.6643	2.73553e-08	1.9248e-06	5.71561
ENSDARG00000015759	tspan7	14	41469478	41478392	tetraspanin 7	305.174	240.409	281.104	544.607	879.337	892.507	523.856	0.267944	5.5439	1.48546	2.95809e-08	2.07339e-06	5.68332
ENSDARG00000011141	dpysl5a	17	36899602	36936649	dihydropyrimidinase like 5a	29.8291	23.0276	13.8422	83.1088	152.64	114.334	69.4636	0.429042	5.53622	2.37527	3.09065e-08	2.1416e-06	5.66926
ENSDARG00000077245	si:dkey-225n22.4	24	211217	224514		758.729	896.236	512.162	1578.09	3723.08	4397.2	1977.58	0.390396	5.53679	2.16154	3.08074e-08	2.1416e-06	5.66926
ENSDARG00000006878	phf21aa	7	38830384	38835906	PHD finger protein 21Aa	49.7151	65.3985	51.1097	142.752	193.565	256.669	126.535	0.331356	5.53388	1.83368	3.13226e-08	2.16221e-06	5.6651
ENSDARG00000046019	snai1b	23	2502181	2513300	snail family zinc finger 1b	55.8339	54.3452	18.1014	163.284	276.521	263.669	138.626	0.44419	5.50414	2.44488	3.70981e-08	2.54164e-06	5.59489
ENSDARG00000002897	si:ch211-160o17.2	11	2616816	2632747	si:ch211-160o17.2	70.366	48.8186	41.5267	169.151	211.262	162.168	117.215	0.317732	5.49515	1.74598	3.90379e-08	2.66452e-06	5.57438
ENSDARG00000074526	zbtb16b	15	18253542	18361475	zinc finger and BTB domain containing 16b	208.039	236.724	423.785	72.3535	45.3494	82.834	178.181	0.385535	-5.48106	-2.11314	4.22795e-08	2.86432e-06	5.54298
ENSDARG00000013072	mmp15b	2	28453338	28521429	matrix metallopeptidase 15b	23.7103	30.3965	19.1662	131.996	74.1076	136.501	69.313	0.406654	5.46383	2.22189	4.65965e-08	3.14455e-06	5.50244
ENSDARG00000001889	tuba1a	23	35708730	35711398	tubulin, alpha 1a	77.2497	49.7397	55.3689	175.017	204.626	175.001	122.834	0.292494	5.46321	1.59795	4.67611e-08	3.14455e-06	5.50244
ENSDARG00000032743	si:dkey-11p23.7	16	41517188	41521289	si:dkey-11p23.7	40.537	16.5799	9.58308	127.108	161.488	150.501	84.2995	0.49751	5.41789	2.69545	6.03077e-08	3.99654e-06	5.39832
ENSDARG00000094324	efemp2a	14	30669662	30704075	EGF containing fibulin extracellular matrix protein 2a	153.734	84.7417	99.0251	307.991	374.962	347.669	228.021	0.296296	5.41809	1.60536	6.02397e-08	3.99654e-06	5.39832
ENSDARG00000024694	myo1b	9	16129039	16133263	myosin IB	379.365	217.381	224.67	657.048	960.081	980.008	569.759	0.306666	5.40724	1.65822	6.40032e-08	4.22606e-06	5.37406
ENSDARG00000009825	mmp23bb	18	45990394	46005179	matrix metallopeptidase 23bb	113.198	81.0573	124.58	280.614	361.689	263.669	204.135	0.278895	5.40588	1.50767	6.44904e-08	4.24286e-06	5.37234
ENSDARG00000053186	vstm4b	12	2399130	2421670	V-set and transmembrane domain containing 4b	26.7697	23.9487	11.7126	81.1533	101.76	119.001	60.7242	0.418063	5.39448	2.25523	6.87241e-08	4.48899e-06	5.34785
ENSDARG00000096932	si:ch211-37e10.2	24	6107901	6118349	si:ch211-37e10.2	6.88363	7.36884	11.7126	44.9765	68.5772	53.6671	32.1977	0.502831	5.38163	2.70605	7.38132e-08	4.80419e-06	5.31838
ENSDARG00000039650	itm2cb	2	48284464	48298985	integral membrane protein 2Cb	98.6654	86.5839	92.6364	223.905	241.126	376.836	186.626	0.297072	5.3757	1.59697	7.62854e-08	4.94742e-06	5.30562
ENSDARG00000037960	lrrc17	4	20141191	20156085	leucine rich repeat containing 17	1528.93	1538.25	1634.45	2712.28	2647.96	3045.02	2184.48	0.156061	5.37107	0.838216	7.82688e-08	5.05805e-06	5.29602
ENSDARG00000029179	foxd1	5	34997763	34999553	forkhead box D1	162.913	116.059	150.135	364.701	505.48	329.003	271.382	0.27611	5.36648	1.48174	8.029e-08	5.17033e-06	5.28648
ENSDARG00000079327	hmcn2	8	32747612	32750635	hemicentin 2	68.8363	56.1874	75.5998	282.57	216.792	158.668	143.109	0.320233	5.36047	1.7166	8.30077e-08	5.32652e-06	5.27356
ENSDARG00000000002	ccdc80	9	34089156	34113209	coiled-coil domain containing 80	1021.84	965.319	916.781	1778.53	2160.18	2800.02	1607.11	0.226519	5.35941	1.21401	8.34962e-08	5.33907e-06	5.27253
ENSDARG00000023448	galnt14	20	38113797	38119890	UDP-N-acetyl-alpha-D-galactosamine:polypeptide N-acetylgalactosaminyltransferase 14 (GalNAc-T14)	18.3564	17.501	28.7492	78.22	122.775	86.334	58.656	0.404013	5.35603	2.1639	8.50726e-08	5.4193e-06	5.26606
ENSDARG00000077639	intu	7	7756099	7764287	inturned planar cell polarity protein	107.079	90.2683	97.9603	214.127	237.808	273.002	170.041	0.241413	5.35545	1.29288	8.53457e-08	5.4193e-06	5.26606
ENSDARG00000102464	wnt5b	4	8638622	8662899	wingless-type MMTV integration site family, member 5b	364.833	425.551	390.777	703.98	892.61	938.007	619.293	0.206053	5.3454	1.10143	9.02182e-08	5.70881e-06	5.24345
ENSDARG00000036279	lamc1	2	35880600	35979178	laminin, gamma 1	2430.69	1822.87	1773.93	4778.26	3859.13	4490.54	3192.57	0.210293	5.33863	1.12267	9.36532e-08	5.90566e-06	5.22873
ENSDARG00000078135	mrc2	3	19732173	19813526	mannose receptor, C type 2	35.183	32.2387	19.1662	126.13	95.1232	228.668	89.4182	0.448727	5.27619	2.36757	1.31896e-07	8.26007e-06	5.08302
ENSDARG00000012927	tcea2	23	8718950	8733092	transcription elongation factor A (SII), 2	159.088	126.191	150.135	287.459	388.235	414.17	254.213	0.252034	5.2449	1.32189	1.56369e-07	9.62723e-06	5.0165
ENSDARG00000026784	robo1	15	39277099	39820491	roundabout, axon guidance receptor, homolog 1 (Drosophila)	126.2	118.823	130.969	251.282	278.733	303.336	201.557	0.219031	5.24048	1.14783	1.60157e-07	9.82728e-06	5.00757
ENSDARG00000026417	ccr12b.2	24	264839	265858		40.537	31.3176	19.1662	126.13	126.094	102.667	74.3186	0.372057	5.23825	1.94893	1.62103e-07	9.91329e-06	5.00378
ENSDARG00000101481	rbp5	16	31706841	31718013	retinol binding protein 1a, cellular	29.8291	31.3176	33.0084	91.9085	133.836	96.8341	69.4556	0.339652	5.23558	1.77827	1.64471e-07	1.00245e-05	4.99894
ENSDARG00000054055	ostn	15	36228835	36249087	osteocrin	13.0024	14.7377	11.7126	74.309	63.0468	51.3337	38.0237	0.432112	5.22402	2.25736	1.75083e-07	1.06357e-05	4.97323
ENSDARG00000056134	c1qtnf5	15	23369020	23376541	C1q and TNF related 5	198.861	201.722	198.05	371.545	638.21	551.838	360.038	0.265004	5.21688	1.38249	1.81961e-07	1.10168e-05	4.95795
ENSDARG00000056122	gdi1	23	26063149	26077038	GDP dissociation inhibitor 1	313.588	223.829	179.949	567.095	658.12	647.505	431.681	0.26482	5.21434	1.38086	1.84471e-07	1.10951e-05	4.95487
ENSDARG00000040553	tmem97	15	23792650	23793280	transmembrane protein 97	2176.76	5408.73	4448.68	798.822	217.899	931.007	2330.32	0.50441	-5.20847	-2.6272	1.90409e-07	1.14145e-05	4.94254
ENSDARG00000006544	c1qtnf6b	6	214269	218882	C1q and TNF related 6b	208.804	123.428	130.969	341.235	661.438	653.339	353.202	0.352329	5.20758	1.83478	1.91316e-07	1.14313e-05	4.9419
ENSDARG00000010878	cdkn1ca	7	48663664	48667056	cyclin-dependent kinase inhibitor 1Ca	14.5321	17.501	17.0366	68.4425	73.0015	60.6671	41.8635	0.393424	5.20634	2.0483	1.92604e-07	1.14707e-05	4.94041
ENSDARG00000099500	clec3bb	19	2857714	2861444	C-type lectin domain family 3, member Bb	2914.84	3756.27	2921.77	5861.61	12884.8	15845.8	7364.18	0.355782	5.20087	1.85037	1.98361e-07	1.1775e-05	4.92904
ENSDARG00000036855	plagx	23	32011768	32020198	pleiomorphic adenoma gene X	48.9503	34.0809	31.9436	127.108	134.942	110.834	81.3098	0.325398	5.18703	1.68785	2.13669e-07	1.26425e-05	4.89817
ENSDARG00000032010	slc15a2	9	37320222	37339656	solute carrier family 15 member 2	57.3636	35.9231	52.1745	130.041	163.7	235.669	112.478	0.358675	5.18617	1.86015	2.14663e-07	1.26602e-05	4.89756
ENSDARG00000089354	tspan4a	18	50801307	50823466	tetraspanin 4a	212.628	225.671	261.937	439.01	670.287	779.34	431.479	0.276789	5.17299	1.43183	2.30376e-07	1.34563e-05	4.87107
ENSDARG00000078468	fap	9	51225345	51261339	fibroblast activation protein, alpha	484.149	435.683	372.675	885.842	1264.25	886.674	721.546	0.23855	5.16128	1.23123	2.45269e-07	1.42804e-05	4.84526
ENSDARG00000002235	mmp14a	7	24124289	24149670	matrix metallopeptidase 14a (membrane-inserted)	2185.17	1868	2030.55	3358.57	4241.83	4438.04	3020.36	0.191094	5.15133	0.98439	2.58641e-07	1.50111e-05	4.82359
ENSDARG00000077174	qsox2	5	64277604	64311869	quiescin Q6 sulfhydryl oxidase 2	183.564	161.193	157.588	320.702	446.858	534.338	300.707	0.266651	5.14351	1.37152	2.69659e-07	1.55515e-05	4.80823
ENSDARG00000027744	gadd45ba	11	6456148	6457303	growth arrest and DNA-damage-inducible, beta a	3238.37	1377.97	2131.7	487.897	847.26	522.671	1434.31	0.362155	-5.13916	-1.86117	2.75972e-07	1.58653e-05	4.79955
ENSDARG00000101980	bmper	16	7154753	7195000	BMP binding endothelial regulator	267.697	215.539	207.633	457.587	614.983	823.673	431.185	0.283335	5.13363	1.45454	2.84203e-07	1.62361e-05	4.78952
ENSDARG00000030092	tram2	20	48116476	48139940	translocation associated membrane protein 2	364.833	280.016	317.306	615.983	975.566	759.506	552.202	0.251653	5.11763	1.28787	3.09407e-07	1.75113e-05	4.75668
ENSDARG00000111345	plod3	CHR_ALT_CTG23_1_37	44843609	44873206	procollagen-lysine, 2-oxoglutarate 5-dioxygenase 3	125.435	95.795	80.9238	236.616	278.733	262.502	180.001	0.265818	5.10803	1.35781	3.25538e-07	1.83672e-05	4.73596
ENSDARG00000016733	psat1	5	69486184	69499486	phosphoserine aminotransferase 1	399.251	295.675	408.878	1003.17	799.699	1720.85	771.253	0.327864	5.10701	1.67441	3.2729e-07	1.84091e-05	4.73497
ENSDARG00000014969	ankhb	2	31957554	32006312	ANKH inorganic pyrophosphate transport regulator b	30.5939	35.002	24.4901	80.1755	122.775	159.835	75.4786	0.392544	5.10393	2.00352	3.32673e-07	1.86543e-05	4.72922
ENSDARG00000099371	cygb1	3	6639796	6669640	cytoglobin 1	2071.97	639.247	642.066	3917.84	6794.67	6689.72	3459.25	0.465943	5.09733	2.37506	3.44483e-07	1.92286e-05	4.71605
ENSDARG00000003091	oclnb	5	26212621	26220871	occludin b	2767.99	2648.18	3044.22	1714.97	1458.92	1510.85	2190.86	0.167237	-5.09703	-0.852411	3.45026e-07	1.92286e-05	4.71605
ENSDARG00000099902	il17rc	11	37250839	37275229	interleukin 17 receptor C	1498.34	1597.2	1580.14	890.73	782.001	933.341	1213.63	0.165812	-5.0853	-0.843204	3.6704e-07	2.03931e-05	4.69052
ENSDARG00000059738	ptprsa	22	3447924	3449282	protein tyrosine phosphatase receptor type Sa	156.029	122.507	162.912	331.457	314.128	437.503	254.089	0.254684	5.08283	1.29451	3.71851e-07	2.05976e-05	4.68618
ENSDARG00000076895	flrt3	13	33811842	33822550	fibronectin leucine rich transmembrane 3	214.158	192.511	181.014	359.812	467.873	446.837	310.367	0.219342	5.08031	1.11433	3.76814e-07	2.08093e-05	4.68174
ENSDARG00000074908	col6a1	11	33996526	34065718	collagen, type VI, alpha 1	5646.87	2739.37	3124.08	9834.21	12421.3	11578.1	7557.33	0.306208	5.07933	1.55533	3.78759e-07	2.08535e-05	4.68082
ENSDARG00000069356	adgrl2a	11	7720339	7722326	adhesion G protein-coupled receptor L2a	95.606	49.7397	76.6646	208.261	217.899	235.669	147.306	0.310393	5.06375	1.57175	4.11096e-07	2.25657e-05	4.64655
ENSDARG00000067549	adamts12	5	8832299	8910703	ADAM metallopeptidase with thrombospondin type 1 motif, 12	70.366	30.3965	22.3605	168.173	184.716	267.169	123.863	0.458039	5.06229	2.31873	4.14246e-07	2.26703e-05	4.64454
ENSDARG00000073917	b3glcta	15	31701716	31732735	beta 3-glucosyltransferase a	33.6533	30.3965	44.721	113.419	197.989	107.334	87.9188	0.385349	5.05897	1.94947	4.21524e-07	2.29996e-05	4.63828
ENSDARG00000087394	tshz3a	18	14731784	14734678	teashirt zinc finger homeobox 3a	71.8957	119.744	83.0533	204.35	361.689	506.337	224.512	0.389204	5.04844	1.96487	4.45444e-07	2.40883e-05	4.61819
ENSDARG00000051962	mmp15a	25	17559879	17579242	matrix metallopeptidase 15a	479.56	331.598	243.836	817.399	1062.95	1380.18	719.253	0.322013	5.04872	1.62576	4.44773e-07	2.40883e-05	4.61819
ENSDARG00000068981	glceb	7	33372680	33441201	glucuronic acid epimerase b	387.013	373.048	326.889	652.159	721.167	856.34	552.769	0.205072	5.0467	1.03494	4.49501e-07	2.42358e-05	4.61554
ENSDARG00000039964	fgfbp2a	14	46449070	46451249	fibroblast growth factor binding protein 2a	314.353	230.276	559.013	1108.77	1712.22	1106.01	838.44	0.363461	5.04163	1.83244	4.61582e-07	2.48138e-05	4.60531
ENSDARG00000058473	st6galnac3	2	9330146	9489611	ST6 (alpha-N-acetyl-neuraminyl-2,3-beta-galactosyl-1,3)-N-acetylgalactosaminide alpha-2,6-sialyltransferase 3	14.5321	8.28995	12.7774	62.576	46.4555	98.0008	40.4386	0.502564	5.04043	2.53314	4.64492e-07	2.48968e-05	4.60386
ENSDARG00000093316	adgrf8	20	35719375	35750810	adhesion G protein-coupled receptor F8	5749.36	6244.17	6788.01	3647.99	2891.3	3475.53	4799.39	0.180151	-5.0349	-0.90704	4.78105e-07	2.55513e-05	4.59259
ENSDARG00000058369	mex3b	7	12061787	12065668	mex-3 RNA binding family member B	100.195	52.503	69.2111	201.417	233.384	231.002	147.952	0.313812	5.03155	1.57896	4.86539e-07	2.5926e-05	4.58626
ENSDARG00000096045	si:ch73-263o4.4	4	28364237	28373257	si:ch73-263o4.4	4.58909	4.60553	6.38872	26.3993	60.8346	47.8337	25.1085	0.621956	5.02569	3.12576	5.01637e-07	2.66526e-05	4.57426
ENSDARG00000116042	chst3b	12	49006048	49012695	carbohydrate (chondroitin 6) sulfotransferase 3b	19.8861	14.7377	9.58308	64.5315	74.1076	64.1672	41.1689	0.433477	5.02073	2.17637	5.14764e-07	2.72705e-05	4.56431
ENSDARG00000070857	si:dkey-32e6.6	23	20068880	20100436	si:dkey-32e6.6	6.88363	7.36884	8.51829	29.3325	60.8346	84.0007	32.8231	0.586604	5.00882	2.93819	5.4766e-07	2.88455e-05	4.53992
ENSDARG00000078037	chpfb	6	13698813	13709591	chondroitin polymerizing factor b	61.9527	39.6075	26.6197	130.041	200.201	168.001	104.404	0.388655	5.00679	1.94592	5.53451e-07	2.90666e-05	4.53661
ENSDARG00000031981	pcbd1	13	25720969	25726534	pterin-4 alpha-carbinolamine dehydratase/dimerization cofactor of hepatocyte nuclear factor 1 alpha	32.8885	49.7397	33.0084	102.664	180.292	131.834	88.4044	0.368772	4.99512	1.84206	5.87982e-07	3.07481e-05	4.51218
ENSDARG00000101366	gpr1	9	1235778	1236848	G protein-coupled receptor 1	577.46	378.574	471.7	894.641	1419.11	1516.68	876.36	0.284865	4.99484	1.42286	5.88844e-07	3.07481e-05	4.51218
ENSDARG00000015156	fbln2	11	27364059	27372368	fibulin 2	142.262	108.69	149.07	270.837	400.402	336.003	234.544	0.266724	4.99369	1.33194	5.92359e-07	3.08433e-05	4.51084
ENSDARG00000088157	smoc2	13	43247936	43325839	SPARC related modular calcium binding 2	68.0715	89.3472	96.8956	180.884	264.354	240.335	156.648	0.28777	4.98408	1.43427	6.22578e-07	3.23244e-05	4.49047
ENSDARG00000000103	myh10	6	7555614	7657019	myosin, heavy chain 10, non-muscle	589.698	649.379	595.216	1002.19	1182.4	1144.51	860.567	0.172539	4.98256	0.859684	6.27486e-07	3.24866e-05	4.4883
ENSDARG00000062501	hhipl1	17	17939095	17948587	HHIP-like 1	29.0642	8.28995	14.907	94.8418	153.746	77.0006	62.9749	0.526601	4.98193	2.62349	6.29541e-07	3.25007e-05	4.48811
ENSDARG00000015611	rasl11b	20	23022985	23026223	RAS-like, family 11, member B	221.806	161.193	91.5716	424.344	600.604	551.838	341.893	0.348321	4.9604	1.72781	7.03469e-07	3.60113e-05	4.44356
ENSDARG00000031763	smad6b	18	19648275	19699061	SMAD family member 6b	175.915	193.432	225.735	368.612	501.056	590.338	342.515	0.261622	4.9526	1.29571	7.32271e-07	3.73807e-05	4.42735
ENSDARG00000039626	nrgna	5	58372223	58382646	neurogranin (protein kinase C substrate, RC3) a	23.7103	29.4754	34.0732	79.1978	118.351	100.334	64.1903	0.359651	4.94492	1.77844	7.61763e-07	3.87775e-05	4.41142
ENSDARG00000020890	tmod4	16	29650698	29684193	tropomodulin 4 (muscle)	19.8861	18.4221	30.8788	76.2645	94.0171	82.834	53.7171	0.380929	4.9426	1.88278	7.70875e-07	3.91321e-05	4.40747
ENSDARG00000045958	egfl6	9	54629993	54679570	EGF-like-domain, multiple 6	49.7151	47.8975	54.3041	122.219	185.822	131.834	98.632	0.310615	4.94072	1.53466	7.78335e-07	3.94011e-05	4.40449
ENSDARG00000006368	crlf1b	22	21153031	21164560	cytokine receptor-like factor 1b	17.5915	28.5543	20.2309	72.3535	79.638	96.8341	52.5337	0.386475	4.93876	1.90871	7.862e-07	3.96889e-05	4.40133
ENSDARG00000073731	dok4	7	28901786	28999142	docking protein 4	27.5345	32.2387	30.8788	73.3313	122.775	134.168	70.1544	0.377747	4.93732	1.86506	7.92052e-07	3.98739e-05	4.39931
ENSDARG00000040912	kdelr3	3	162315	180860	KDEL endoplasmic reticulum protein retention receptor 3	201.92	142.771	165.042	345.146	455.707	385.003	282.598	0.246289	4.93549	1.21556	7.99485e-07	4.0027e-05	4.39765
ENSDARG00000026759	ldlrb	6	103361	104722	low density lipoprotein receptor b	2227.24	2844.37	2313.78	1258.36	755.455	1104.84	1750.68	0.251938	-4.93568	-1.24349	7.98726e-07	4.0027e-05	4.39765
ENSDARG00000076364	si:dkey-178k16.1	23	11875539	12014931	si:dkey-178k16.1	46.6557	52.503	57.4985	117.33	148.215	176.168	99.7284	0.304935	4.91085	1.49749	9.06817e-07	4.51525e-05	4.34532
ENSDARG00000001999	adamts18	7	42460302	42547992	ADAM metallopeptidase with thrombospondin type 1 motif, 18	9.94303	8.28995	6.38872	44.9765	47.5616	43.167	26.7211	0.498119	4.91006	2.4458	9.10468e-07	4.52108e-05	4.34476
ENSDARG00000045644	ca12	25	26798673	26810914	carbonic anhydrase XII	14.5321	5.52663	8.51829	48.8875	51.9859	68.8339	33.0474	0.520348	4.89465	2.54692	9.84792e-07	4.87686e-05	4.31186
ENSDARG00000062222	mxra8a	11	24429923	24458786	matrix-remodelling associated 8a	481.854	224.75	271.521	795.889	1736.55	1087.34	766.318	0.385517	4.89297	1.88632	9.93241e-07	4.90537e-05	4.30933
ENSDARG00000015674	msx3	13	24662238	24664668	muscle segment homeobox 3	211.863	332.519	212.957	503.541	814.078	1034.84	518.3	0.335223	4.87654	1.63473	1.07965e-06	5.31772e-05	4.27427
ENSDARG00000104665	kirrel3l	15	36966369	37015711	kirre like nephrin family adhesion molecule 3, like	263.873	260.673	261.937	462.476	537.557	471.337	376.309	0.185633	4.8665	0.903385	1.13592e-06	5.57979e-05	4.25338
ENSDARG00000016429	farp2	6	27015155	27035990	FERM, RhoGEF and pleckstrin domain protein 2	387.013	332.519	424.85	665.848	832.881	942.674	597.631	0.225452	4.84835	1.09307	1.2449e-06	6.08234e-05	4.21593
ENSDARG00000061746	arhgef9a	5	21940926	21970881	Cdc42 guanine nucleotide exchange factor (GEF) 9a	15.297	19.3432	22.3605	60.6205	69.6833	87.5007	45.8009	0.401823	4.83428	1.94252	1.3363e-06	6.51141e-05	4.18632
ENSDARG00000098237	fbn2b	22	4524367	4644484	fibrillin 2b	873.457	235.803	338.602	2352.47	1726.6	2350.85	1312.96	0.445244	4.82816	2.14971	1.378e-06	6.67893e-05	4.17529
ENSDARG00000062936	ndnf	23	2050359	2081554	neuron-derived neurotrophic factor	666.183	502.924	664.427	1075.53	1379.29	1557.51	974.31	0.234269	4.82118	1.12946	1.42709e-06	6.8985e-05	4.16125
ENSDARG00000042296	dlx5a	19	41470216	41472228	distal-less homeobox 5a	341.887	309.491	428.044	673.67	1054.1	813.173	603.394	0.256563	4.81669	1.23578	1.45962e-06	7.03708e-05	4.15261
ENSDARG00000013763	rrbp1a	13	33621270	33622673	ribosome binding protein 1a	2273.89	1765.76	2043.32	3374.22	4018.4	3962.03	2906.27	0.187173	4.80936	0.900181	1.51414e-06	7.28066e-05	4.13783
ENSDARG00000101209	lamb1a	25	31546828	31629095	laminin, beta 1a	1083.79	854.786	721.925	2732.81	1705.58	2007.85	1517.79	0.265409	4.80873	1.27628	1.51889e-06	7.28428e-05	4.13761
ENSDARG00000069377	si:dkey-242g16.2	10	17988134	17988749		4147.77	3210.97	2438.36	963.084	1091.7	1620.51	2245.4	0.294538	-4.80404	-1.41497	1.55494e-06	7.43758e-05	4.12857
ENSDARG00000011407	col2a1b	11	32007	55224	collagen, type II, alpha 1b	733.489	703.725	568.596	1418.72	1208.95	1907.52	1090.17	0.245178	4.79732	1.1762	1.60804e-06	7.67142e-05	4.11512
ENSDARG00000103109	chl1b	6	44812444	44977428	cell adhesion molecule L1-like b	81.8388	72.7673	61.7576	182.839	153.746	215.835	128.131	0.28095	4.79505	1.34717	1.62637e-06	7.73865e-05	4.11134
ENSDARG00000040009	palld	20	23498255	23649028	palladin, cytoskeletal associated protein	469.617	286.464	216.152	1089.21	986.627	778.173	637.708	0.324317	4.78401	1.55154	1.71834e-06	8.15496e-05	4.08858
ENSDARG00000003259	loxa	10	7738540	7756871	lysyl oxidase a	260.048	163.036	332.213	495.719	1212.27	1089.68	592.16	0.39531	4.7797	1.88946	1.7556e-06	8.31017e-05	4.08039
ENSDARG00000045447	slc35g2b	24	3413854	3419998	solute carrier family 35 member G2b	3.82424	2.76332	2.12957	29.3325	32.0764	28.0002	16.3544	0.697106	4.77593	3.32933	1.78881e-06	8.44539e-05	4.07338
ENSDARG00000071113	xirp2a	6	10173628	10233538	xin actin binding repeat containing 2a	144.556	127.113	113.932	258.126	346.204	270.669	210.1	0.247635	4.76043	1.17885	1.9318e-06	9.07348e-05	4.04223
ENSDARG00000023963	tpm4a	22	15578710	15587360	tropomyosin 4a	119.316	91.1895	104.349	216.083	310.81	236.835	179.764	0.268935	4.74419	1.27588	2.09346e-06	9.80753e-05	4.00844
ENSDARG00000062171	olfml3b	11	24671676	24681292	olfactomedin-like 3b	95.606	80.1362	58.5632	161.329	336.25	275.336	167.87	0.362579	4.73394	1.71643	2.20202e-06	0.000102896	3.9876
ENSDARG00000007207	cnpy2	11	2540139	2549140	canopy FGF signaling regulator 2	89.4872	67.2407	54.3041	167.195	195.777	190.168	127.362	0.293025	4.71539	1.38173	2.41251e-06	0.000112157	3.95017
ENSDARG00000053859	ism2b	20	5302186	5328637	isthmin 2b	3.82424	5.52663	3.19436	31.288	33.1825	32.6669	18.2804	0.626788	4.70273	2.94762	2.56705e-06	0.000119025	3.92436
ENSDARG00000013414	lin7a	4	21751762	21851473	lin-7 homolog A (C. elegans)	20.6509	20.2643	33.0084	64.5315	115.033	107.334	60.137	0.417868	4.70148	1.9646	2.58288e-06	0.000119165	3.92385
ENSDARG00000039373	epha3	9	16449398	16618607	eph receptor A3	56.5988	67.2407	52.1745	144.707	130.518	175.001	104.373	0.287818	4.70053	1.3529	2.59489e-06	0.000119417	3.92293
ENSDARG00000094634	si:ch211-120e1.7	19	40941131	40985319		13.7673	8.28995	9.58308	39.11	56.4103	65.3339	32.0824	0.496464	4.69209	2.32946	2.70422e-06	0.000123823	3.9072
ENSDARG00000076624	ptprb	4	74271103	74367912	protein tyrosine phosphatase receptor type b	204.979	161.193	183.143	58.665	54.1981	89.834	125.336	0.308343	-4.67868	-1.44264	2.88726e-06	0.000131873	3.87984
ENSDARG00000093569	bckdhbl	3	16241602	16250605	branched chain keto acid dehydrogenase E1 subunit beta, like	89.4872	65.3985	74.535	158.396	336.25	226.335	158.4	0.352568	4.67699	1.64896	2.91121e-06	0.000132635	3.87734
ENSDARG00000075555	adamts17	7	9981757	10257193	ADAM metallopeptidase with thrombospondin type 1 motif, 17	127.73	94.8739	102.219	199.461	404.827	359.336	214.741	0.334994	4.67415	1.56581	2.95181e-06	0.000134149	3.87241
ENSDARG00000040157	glt8d1	11	3983995	3987809	glycosyltransferase 8 domain containing 1	237.868	185.142	186.338	362.745	544.193	483.004	333.215	0.25465	4.66159	1.18707	3.13777e-06	0.000142246	3.84696
ENSDARG00000002216	tbx3a	5	72316803	72324371	T-box transcription factor 3a	123.141	80.1362	157.588	375.456	313.022	288.169	222.919	0.309102	4.65615	1.43922	3.22178e-06	0.000145331	3.83764
ENSDARG00000029124	adamts15a	5	30179010	30209068	ADAM metallopeptidase with thrombospondin type 1 motif, 15a	0.764848	12.8955	21.2957	74.309	132.73	157.501	66.5827	0.732311	4.65431	3.4084	3.25065e-06	0.000145911	3.83591
ENSDARG00000075041	fmnl2b	6	13390289	13408680	formin-like 2b	26.0048	16.5799	26.6197	65.5093	84.0624	99.1675	52.9906	0.396068	4.65435	1.84344	3.24997e-06	0.000145911	3.83591
ENSDARG00000037593	prickle2b	11	19273780	19471758	prickle homolog 2b	44.3612	30.3965	26.6197	93.864	123.881	102.667	70.2984	0.354568	4.64814	1.64808	3.34943e-06	0.000149608	3.82505
ENSDARG00000011163	sema3fa	6	42819337	42915774	sema domain, immunoglobulin domain (Ig), short basic domain, secreted, (semaphorin) 3Fa	159.853	178.694	155.459	370.567	305.279	312.669	247.087	0.215415	4.6484	1.00133	3.34522e-06	0.000149608	3.82505
ENSDARG00000057586	sall3b	19	22062202	22074081	spalt-like transcription factor 3b	12.2376	25.791	12.7774	65.5093	73.0015	73.5006	43.8029	0.444208	4.64331	2.06259	3.42875e-06	0.000152776	3.81594
ENSDARG00000059244	arfip2a	15	32249087	32267147	ADP-ribosylation factor interacting protein 2a	127.73	122.507	126.71	220.972	395.978	336.003	221.65	0.288367	4.63589	1.33684	3.55405e-06	0.000157476	3.80279
ENSDARG00000038025	cbx7a	3	24986145	24994617	chromobox homolog 7a	962.179	697.277	715.536	398.922	405.933	390.836	595.114	0.213768	-4.63554	-0.99093	3.56015e-06	0.000157476	3.80279
ENSDARG00000001452	adam8a	13	24675824	24677020	ADAM metallopeptidase domain 8a	102.49	45.1342	25.5549	256.171	219.005	330.169	163.087	0.476603	4.63133	2.20731	3.63321e-06	0.000160319	3.79502
ENSDARG00000117201	cdh2	CHR_ALT_CTG20_1_7	17779433	17818374	cadherin 2, type 1, N-cadherin (neuronal)	32.1236	25.791	29.814	78.22	82.9563	114.334	60.5399	0.356519	4.61865	1.64663	3.86251e-06	0.000169615	3.77053
ENSDARG00000036065	mgat1b	19	27368245	27395531	alpha-1,3-mannosyl-glycoprotein 2-beta-N-acetylglucosaminyltransferase b	260.813	168.562	157.588	401.855	513.223	540.171	340.369	0.282948	4.61596	1.30608	3.91282e-06	0.000171333	3.76616
ENSDARG00000088581	f10	1	135903	142469	coagulation factor X	998.892	659.512	982.798	1586.89	2169.03	2579.52	1496.11	0.273426	4.61556	1.26201	3.92042e-06	0.000171333	3.76616
ENSDARG00000074082	gpc5c	2	45696743	45806367	glypican 5c	119.316	122.507	92.6364	245.415	232.278	358.17	195.054	0.285729	4.61268	1.31797	3.97516e-06	0.00017331	3.76118
ENSDARG00000062973	ttll7	11	7984757	8126225	tubulin tyrosine ligase-like family, member 7	4.58909	4.60553	3.19436	25.4215	29.8643	46.667	19.057	0.656386	4.60615	3.02341	4.10185e-06	0.000178406	3.74859
ENSDARG00000019128	tpm4b	2	55305342	55337585	tropomyosin 4b	116.257	123.428	139.487	215.105	468.98	450.337	252.266	0.344138	4.59467	1.5812	4.33437e-06	0.00018807	3.72568
ENSDARG00000114451	mmp13a	10	38610741	38620514		21.4158	29.4754	17.0366	132.974	50.8799	149.335	66.8527	0.500024	4.58301	2.29162	4.58334e-06	0.000198401	3.70246
ENSDARG00000058551	popdc3	16	7653905	7658707	popeye domain containing 3	2.29454	2.76332	0	16.6218	37.6069	35.0003	15.7145	0.895002	4.55354	4.07543	5.27495e-06	0.00022619	3.64553
ENSDARG00000006396	nrcama	4	13696537	13728375	neuronal cell adhesion molecule a	134.613	124.349	167.171	318.747	279.839	479.504	250.704	0.295624	4.53307	1.34008	5.81318e-06	0.000247522	3.60639
ENSDARG00000061665	hcn2b	22	18952781	19007968	hyperpolarization activated cyclic nucleotide-gated potassium channel 2b	11.4727	7.36884	12.7774	63.5538	84.0624	31.5003	35.1226	0.554931	4.51613	2.50614	6.29808e-06	0.000265685	3.57563
ENSDARG00000045676	calua	4	13568469	13576209	calumenin a	701.366	406.208	464.247	1070.64	1406.94	1190.01	873.234	0.270499	4.51421	1.22109	6.35529e-06	0.00026748	3.57271
ENSDARG00000021124	cfl1	14	30795559	30801555	cofilin 1	2263.95	2554.23	1467.28	4008.78	5217.4	5024.87	3422.75	0.262028	4.50592	1.18067	6.60874e-06	0.000277506	3.55673
ENSDARG00000071697	zgc:66433	14	20918709	20966417	zgc:66433	338.063	317.781	311.982	513.319	765.41	880.84	521.233	0.257946	4.48479	1.15683	7.29866e-06	0.000304373	3.51659
ENSDARG00000042677	cadm1b	15	18863875	18988585	cell adhesion molecule 1b	25.24	31.3176	33.0084	69.4203	98.4415	129.501	64.4881	0.386684	4.48383	1.73382	7.33167e-06	0.000305051	3.51563
ENSDARG00000070025	dchs1a	15	31997360	32197821	dachsous cadherin-related 1a	242.457	204.485	304.529	500.608	493.313	684.839	405.039	0.259159	4.47798	1.16051	7.53534e-06	0.000312811	3.50472
ENSDARG00000071657	si:dkey-19a16.4	22	6104892	6144428	si:dkey-19a16.4	1941.18	2521.99	2701.36	1383.52	1038.61	1195.84	1797.08	0.220248	-4.47311	-0.985192	7.70892e-06	0.00031929	3.49582
ENSDARG00000056023	hoxb9a	3	23677351	23682436	homeobox B9a	444.377	347.257	411.008	641.404	1085.07	1068.68	666.298	0.272045	4.46963	1.21594	7.83554e-06	0.000323798	3.48973
ENSDARG00000052388	pcgf5b	12	16405598	16435150	polycomb group ring finger 5b	877.281	825.311	907.198	532.874	389.342	479.504	668.585	0.200842	-4.46156	-0.896069	8.13653e-06	0.000334718	3.47532
ENSDARG00000035895	fndc5b	19	29390638	29437108	fibronectin type III domain containing 5b	7.64848	7.36884	14.907	46.932	50.8799	43.167	28.4839	0.506701	4.46014	2.25996	8.19058e-06	0.000336183	3.47342
ENSDARG00000110747	tmtc2b	CHR_ALT_CTG18_1_9	11858339	11910852	transmembrane O-mannosyltransferase targeting cadherins 2b	16.0618	10.1322	12.7774	52.7985	44.2434	65.3339	33.5579	0.459648	4.45815	2.04918	8.26711e-06	0.000338561	3.47036
ENSDARG00000087402	tpm1	25	33192796	33250323	tropomyosin 1 (alpha)	803.091	1032.56	982.798	1446.09	2916.74	3113.86	1715.86	0.316598	4.44577	1.40752	8.75759e-06	0.000356246	3.44825
ENSDARG00000021143	rtn1b	20	20638034	20696957	reticulon 1b	143.027	154.746	95.8308	314.836	432.479	267.169	234.681	0.306621	4.44608	1.36326	8.74513e-06	0.000356246	3.44825
ENSDARG00000003655	tmem59l	22	21128113	21150845	transmembrane protein 59-like	62.7176	93.0317	63.8872	149.596	212.368	311.502	148.85	0.36341	4.44472	1.61526	8.80059e-06	0.000357198	3.44709
ENSDARG00000061194	hectd2	12	16357238	16380242	HECT domain containing 2	146.086	165.799	140.552	265.948	317.446	394.336	238.361	0.249813	4.44402	1.11017	8.82951e-06	0.000357576	3.44663
ENSDARG00000070497	bicc1b	12	7406318	7429824	BicC family RNA binding protein 1b	526.216	448.578	532.393	822.288	972.248	1212.18	752.317	0.224209	4.44173	0.995877	8.92393e-06	0.000360598	3.44298
ENSDARG00000101210	glg1b	18	5917625	5969245	golgi glycoprotein 1b	81.8388	52.503	71.3407	156.44	159.276	212.335	122.289	0.30547	4.44099	1.35659	8.95463e-06	0.000361038	3.44245
ENSDARG00000045789	srgap1b	4	9279784	9335035	SLIT-ROBO Rho GTPase activating protein 1b	13.7673	12.8955	8.51829	43.9988	53.092	50.1671	30.4065	0.462496	4.43195	2.04976	9.33859e-06	0.000374036	3.42709
ENSDARG00000010785	thbs1b	20	29047183	29050045	thrombospondin 1b	1736.21	1036.24	837.987	2787.57	2914.53	3339.03	2108.59	0.299056	4.4259	1.32359	9.60427e-06	0.000381344	3.41868
ENSDARG00000079183	sod3b	1	39990547	39992042	superoxide dismutase 3, extracellular b	388.543	496.476	482.348	750.912	904.777	894.84	652.983	0.203325	4.42715	0.900152	9.54861e-06	0.000381344	3.41868
ENSDARG00000076564	hspg2	23	26543716	26652273	heparan sulfate proteoglycan 2	2047.5	1540.09	1767.55	3410.39	2887.99	3381.03	2505.76	0.192905	4.42589	0.853776	9.60474e-06	0.000381344	3.41868
ENSDARG00000057833	gulp1b	6	11497982	11523987	GULP PTB domain containing engulfment adaptor 1b	35.183	37.7653	31.9436	87.9975	88.4867	101.501	63.8128	0.317044	4.42503	1.40293	9.64269e-06	0.000382018	3.41792
ENSDARG00000034375	chst11	4	9103182	9173552	carbohydrate (chondroitin 4) sulfotransferase 11	370.187	245.935	220.411	568.073	627.15	708.172	456.655	0.267735	4.41893	1.1831	9.91889e-06	0.00039126	3.40754
ENSDARG00000069013	prdx4	5	4298636	4318689	peroxiredoxin 4	511.683	404.365	408.878	712.78	1022.02	973.008	672.123	0.233546	4.40943	1.0298	1.03644e-05	0.000407952	3.38939
ENSDARG00000070050	sfrp2	1	25491324	25496133	secreted frizzled-related protein 2	6.88363	3.68442	2.12957	26.3993	42.0312	32.6669	18.9658	0.668973	4.40434	2.94638	1.06108e-05	0.000416747	3.38013
ENSDARG00000053091	si:ch211-204c21.1	5	43863895	43867045	si:ch211-204c21.1	117.022	66.3196	117.126	202.394	304.173	382.67	198.284	0.355551	4.3992	1.56414	1.08649e-05	0.000425811	3.37078
ENSDARG00000038006	osr2	16	54402310	54405976	odd-skipped related transciption factor 2	103.255	97.6372	117.126	174.04	465.661	369.836	221.259	0.380778	4.3762	1.66636	1.20765e-05	0.000470262	3.32766
ENSDARG00000078770	si:ch73-21k16.5	20	46924390	46946574	si:ch73-21k16.5	374.011	643.853	449.34	189.684	89.5928	200.668	324.525	0.368601	-4.37223	-1.61161	1.22984e-05	0.000476862	3.32161
ENSDARG00000058695	ddr2b	2	6963296	6996486	discoidin domain receptor tyrosine kinase 2b	5.35394	3.68442	1.06479	25.4215	28.7582	37.3336	16.9361	0.714847	4.36993	3.12383	1.24287e-05	0.000480894	3.31795
ENSDARG00000059369	si:ch1073-15f12.3	22	1073413	1079773		2780.99	2441.85	3119.82	5036.39	4365.71	4977.04	3786.97	0.179938	4.36566	0.785545	1.26742e-05	0.000489352	3.31038
ENSDARG00000104815	lmx1ba	5	5035526	5147041	LIM homeobox transcription factor 1, beta a	91.7818	155.667	93.7012	43.9988	17.6973	23.3335	71.0299	0.457352	-4.36385	-1.99582	1.27793e-05	0.000492366	3.30771
ENSDARG00000022615	si:ch211-241e1.3	2	950248	956225	si:ch211-241e1.3	8654.26	6213.78	7612.16	13468.5	12727.7	13749.3	10404.3	0.190148	4.36146	0.829324	1.29197e-05	0.000496728	3.30388
ENSDARG00000038980	txndc12	2	9592319	9607879	thioredoxin domain containing 12 (endoplasmic reticulum)	271.521	188.827	142.681	405.766	588.437	532.004	354.873	0.306596	4.3572	1.3359	1.31739e-05	0.000505434	3.29634
ENSDARG00000063101	man2a2	25	8662498	8739148	mannosidase, alpha, class 2A, member 2	38.2424	57.1085	28.7492	103.642	131.624	134.168	82.2556	0.360772	4.34954	1.56919	1.36426e-05	0.000521174	3.28302
ENSDARG00000096454	ap1m2	6	112579	119859	adaptor related protein complex 1 subunit mu 2	614.173	592.271	702.759	381.323	275.415	338.336	484.046	0.215875	-4.3491	-0.938862	1.367e-05	0.000521174	3.28302
ENSDARG00000002945	bgnb	23	20014030	20051369	biglycan b	8.41333	6.44774	8.51829	31.288	45.3494	39.667	23.2806	0.532459	4.34265	2.31228	1.40777e-05	0.000534484	3.27207
ENSDARG00000043074	grp	21	10765886	10773344	gastrin-releasing peptide	22.1806	42.3709	50.045	124.174	161.488	99.1675	83.2377	0.406329	4.32923	1.75909	1.49633e-05	0.00056578	3.24735
ENSDARG00000018516	stk38b	22	883678	898645	serine/threonine kinase 38b	229.454	177.773	144.811	337.324	441.327	515.671	307.727	0.283126	4.32849	1.22551	1.50136e-05	0.000566475	3.24682
ENSDARG00000030938	fermt3b	14	45970033	45997630	fermitin family member 3b	37.4776	30.3965	25.5549	92.8863	103.972	74.6673	60.8257	0.354653	4.31728	1.53114	1.57965e-05	0.000593559	3.22654
ENSDARG00000068182	crb3b	1	56180416	56184928	crumbs homolog 3b	583.579	494.634	596.28	320.702	280.945	327.836	433.996	0.196958	-4.31099	-0.849086	1.62525e-05	0.000609437	3.21507
ENSDARG00000009194	col16a1	19	38473758	38539670	collagen, type XVI, alpha 1	733.489	336.204	313.047	1203.61	1380.39	1349.84	886.098	0.349689	4.30878	1.50673	1.6416e-05	0.0006143	3.21162
ENSDARG00000102776	cxcl19	7	7806682	7810348	chemokine (C-X-C motif) ligand 19	159.088	180.537	255.549	426.299	687.984	406.003	352.577	0.315003	4.30236	1.35526	1.68985e-05	0.000631061	3.19993
ENSDARG00000045071	chad	12	26512569	26525699	chondroadherin	1222.23	1397.32	1299.04	1861.64	4392.26	4806.7	2496.53	0.348008	4.30146	1.49694	1.69677e-05	0.000632352	3.19904
ENSDARG00000007836	ctsla	5	44805269	44808725	cathepsin La	1491.45	1534.56	1065.85	3032.98	2235.4	3490.69	2141.82	0.255414	4.29755	1.09765	1.727e-05	0.000640994	3.19315
ENSDARG00000059001	pim2	8	8927890	8929793	Pim-2 proto-oncogene, serine/threonine kinase	315.882	489.107	611.187	201.417	188.034	200.668	334.383	0.293628	-4.29543	-1.26126	1.74355e-05	0.000645822	3.18989
ENSDARG00000058543	lama5	23	9567334	9768700	laminin, alpha 5	585.109	691.75	606.928	1781.46	970.036	1416.34	1008.6	0.267579	4.2828	1.14599	1.84556e-05	0.000682221	3.16607
ENSDARG00000069692	col7a1l	4	15899668	15916287	collagen type VII alpha 1-like	80.3091	61.7141	57.4985	141.774	179.186	148.168	111.441	0.287606	4.26618	1.22698	1.98848e-05	0.000730607	3.13632
ENSDARG00000068179	trib2	20	45404656	45423498		93.3115	78.294	61.7576	180.884	247.763	158.668	136.78	0.311308	4.26102	1.32649	2.03499e-05	0.000746189	3.12715
ENSDARG00000029305	baiap2l1a	12	17815725	17863467	BAR/IMD domain containing adaptor protein 2 like 1a	1220.7	882.419	1091.41	618.916	576.27	487.671	812.896	0.217048	-4.25907	-0.924424	2.05282e-05	0.000751216	3.12424
ENSDARG00000025326	myl12.2	2	30910134	30912307	myosin, light chain 12, genome duplicate 2	152.97	169.483	156.524	262.037	362.796	327.836	238.608	0.232795	4.25839	0.991333	2.05901e-05	0.000751973	3.1238
ENSDARG00000007184	zbtb16a	21	23159385	23331619	zinc finger and BTB domain containing 16a	620.292	831.758	2734.37	250.304	267.672	406.003	851.734	0.512074	-4.25666	-2.17973	2.07501e-05	0.000756299	3.12131
ENSDARG00000002002	lmcd1	22	39096917	39104131	LIM and cysteine-rich domains 1	45.8909	35.9231	28.7492	93.864	101.76	101.501	67.948	0.332522	4.2559	1.41518	2.08209e-05	0.000757365	3.12069
ENSDARG00000057143	nradd	16	16318028	16341027	neurotrophin receptor associated death domain	211.863	352.783	202.309	530.918	592.861	639.338	421.679	0.282197	4.25437	1.20057	2.09634e-05	0.00076103	3.1186
ENSDARG00000103056	itga4	9	44034797	44088067	integrin alpha 4	48.9503	20.2643	26.6197	123.197	103.972	99.1675	70.3617	0.413368	4.2489	1.75636	2.14826e-05	0.000778327	3.10884
ENSDARG00000069113	dbn1	21	36801620	36972127	drebrin 1	480.325	384.101	271.521	681.492	1276.42	961.341	675.867	0.320151	4.24813	1.36004	2.15559e-05	0.000779433	3.10822
ENSDARG00000028163	prg4b	20	34029820	34039638	proteoglycan 4b	97.9006	187.906	101.155	25.4215	22.1217	51.3337	80.973	0.464808	-4.24642	-1.97377	2.17216e-05	0.000783872	3.10576
ENSDARG00000056995	snai1a	11	25251495	25257045	snail family zinc finger 1a	221.041	185.142	146.941	321.68	444.646	450.337	294.964	0.267064	4.24424	1.13349	2.19334e-05	0.000789948	3.1024
ENSDARG00000041869	tnfrsf19	15	8277999	8309207	tumor necrosis factor receptor superfamily, member 19	193.507	150.14	160.783	349.057	321.87	299.836	245.865	0.222214	4.24246	0.942736	2.21083e-05	0.000794679	3.09981
ENSDARG00000088022	mhc1zfa	3	325757	336299	major histocompatibility complex class I ZFA	100.96	147.377	145.876	43.9988	57.5164	26.8335	87.0935	0.380789	-4.23948	-1.61435	2.24038e-05	0.000803713	3.0949
ENSDARG00000008153	serinc5	5	51947150	51998708	serine incorporator 5	261.578	224.75	248.095	410.655	421.418	466.67	338.861	0.193911	4.23554	0.821317	2.28003e-05	0.000816333	3.08813
ENSDARG00000087697	lpl	22	15624371	15630421	lipoprotein lipase	114.727	136.324	156.524	214.127	482.253	469.004	262.16	0.358489	4.23009	1.51644	2.33598e-05	0.000834725	3.07846
ENSDARG00000070155	tuba8l3	9	7662638	7673856	tubulin, alpha 8 like 3	277.64	112.375	122.45	429.232	687.984	515.671	357.559	0.394807	4.22559	1.66829	2.38315e-05	0.000849532	3.07082
ENSDARG00000001234	map4k2	7	17648931	17690983	mitogen-activated protein kinase kinase kinase kinase 2	383.189	368.442	487.672	226.838	221.217	193.668	313.504	0.224237	-4.22525	-0.94746	2.38674e-05	0.000849532	3.07082
ENSDARG00000056621	ctcf	18	22285992	22293372	CCCTC-binding factor (zinc finger protein)	0.764848	1.84221	0	93.864	1.10608	58.3338	25.9852	1.3846	4.2233	5.84757	2.40746e-05	0.000855236	3.06791
ENSDARG00000110889	spon1b	CHR_ALT_CTG25_1_9	15637785	15783771	spondin 1b	165.972	229.355	140.552	331.457	414.781	521.504	300.604	0.294315	4.21555	1.2407	2.49173e-05	0.000881733	3.05466
ENSDARG00000039034	marcksl1a	13	46177478	46180510	MARCKS-like 1a	2703.74	2556.99	2359.57	3722.29	4481.85	4221.03	3340.91	0.1673	4.21444	0.705077	2.50403e-05	0.000883377	3.05385
ENSDARG00000075833	lyve1a	7	66822229	66833588	lymphatic vessel endothelial hyaluronic receptor 1a	104.784	66.3196	83.0533	6.84425	29.8643	7.00006	49.6443	0.603918	-4.21425	-2.54506	2.50607e-05	0.000883377	3.05385
ENSDARG00000099336	mvda	18	31056645	31068755	mevalonate (diphospho) decarboxylase a	2085.74	3717.58	3222.04	1051.08	335.143	1142.18	1925.63	0.435662	-4.21347	-1.83565	2.51474e-05	0.000884722	3.05319
ENSDARG00000000767	spi1b	7	32655275	32659332	Spi-1 proto-oncogene b	274.581	249.62	191.662	496.697	710.106	427.003	391.611	0.28241	4.20924	1.18873	2.56235e-05	0.000899737	3.04588
ENSDARG00000020785	lama4	20	218886	259965	laminin, alpha 4	731.96	510.293	633.548	1069.66	1152.54	1313.68	901.946	0.217313	4.20488	0.913775	2.61217e-05	0.000913709	3.03919
ENSDARG00000104701	map7d1b	19	3929084	3931917	MAP7 domain containing 1b	397.721	267.121	226.799	571.006	783.107	679.005	487.46	0.28236	4.20205	1.18649	2.64506e-05	0.000921674	3.03542
ENSDARG00000104347	rtn4b	13	217825	226109	reticulon 4b	74.9551	93.0317	72.4055	143.729	201.307	226.335	135.294	0.296973	4.19893	1.24697	2.68181e-05	0.000932698	3.03026
ENSDARG00000097528	si:dkey-7j14.5	16	43014417	43026273	si:dkey-7j14.5	39.7721	32.2387	44.721	78.22	162.594	120.168	79.619	0.38842	4.19335	1.62878	2.74865e-05	0.000954123	3.0204
ENSDARG00000021255	arhgap22	13	31108334	31133426	Rho GTPase activating protein 22	60.423	81.0573	50.045	155.462	199.095	134.168	113.375	0.321926	4.19235	1.34963	2.76075e-05	0.000956502	3.01931
ENSDARG00000058690	cgnb	19	7636941	7680056	cingulin b	897.167	760.833	846.505	536.785	472.298	434.003	657.932	0.189753	-4.18862	-0.794804	2.80653e-05	0.000970515	3.013
ENSDARG00000110656	slc31a1	CHR_ALT_CTG5_1_55	57337746	57348476	solute carrier family 31 member 1	127.73	121.586	89.442	196.528	316.34	295.169	191.132	0.298458	4.18748	1.24978	2.82072e-05	0.000973575	3.01163
ENSDARG00000054438	fzd2	3	31621774	31624213	frizzled class receptor 2	272.286	245.014	234.253	401.855	693.515	529.671	396.099	0.265521	4.18465	1.11111	2.85609e-05	0.00098392	3.00704
ENSDARG00000020086	nuak1a	4	14360372	14372843	NUAK family, SNF1-like kinase, 1a	100.96	40.5286	37.2675	189.684	188.034	248.502	134.163	0.429912	4.18416	1.79882	2.86224e-05	0.000984178	3.00693
ENSDARG00000091650	igflr1	15	37436430	37454153	IGF-like family receptor 1	259.284	177.773	91.5716	438.032	503.268	694.172	360.683	0.389566	4.1727	1.62554	3.01013e-05	0.00102921	2.9875
ENSDARG00000035521	sfrp1a	5	27525477	27538745	secreted frizzled-related protein 1a	222.571	272.647	231.059	421.41	431.373	585.671	360.789	0.236609	4.1651	0.985501	3.11219e-05	0.00106211	2.97383
ENSDARG00000010154	vstm4a	13	30951267	30955035	V-set and transmembrane domain containing 4a	41.3018	28.5543	44.721	73.3313	140.473	186.668	85.8415	0.433344	4.16299	1.80401	3.1411e-05	0.00106997	2.97063
ENSDARG00000007678	ttyh3b	1	11781544	11850353	tweety family member 3b	24.4751	22.1065	14.907	64.5315	57.5164	77.0006	43.4229	0.404239	4.16012	1.68168	3.1808e-05	0.00107867	2.96711
ENSDARG00000013409	bmp2a	17	4227254	4231532	bone morphogenetic protein 2a	176.68	123.428	106.479	246.393	409.251	357.003	236.539	0.315343	4.16036	1.31194	3.17752e-05	0.00107867	2.96711
ENSDARG00000020107	usp2a	15	20900627	20916251	ubiquitin specific peptidase 2a	302.88	397.918	263.002	164.262	142.685	155.168	237.652	0.254941	-4.15986	-1.06052	3.18439e-05	0.00107867	2.96711
ENSDARG00000000442	slc39a13	7	32693890	32716019	solute carrier family 39 member 13	389.308	270.805	269.391	528.963	707.894	700.006	477.728	0.25412	4.15862	1.05679	3.20174e-05	0.00108253	2.96556
ENSDARG00000035650	evla	17	30900772	30901872	Enah/Vasp-like a	100.96	64.4774	104.349	169.151	245.551	261.335	157.637	0.31885	4.15313	1.32423	3.27957e-05	0.00110679	2.95593
ENSDARG00000090039	reck	24	81527	253034	reversion-inducing-cysteine-rich protein with kazal motifs	1029.49	675.17	692.111	1309.21	1954.45	2074.35	1289.13	0.278754	4.14096	1.15431	3.45851e-05	0.00116288	2.93447
ENSDARG00000096728	cpn1	12	31608908	31631132		430.61	331.598	449.34	709.847	1287.48	803.84	668.786	0.29218	4.1382	1.2091	3.50042e-05	0.0011748	2.93004
ENSDARG00000074258	gramd1bb	18	46840797	46881108	GRAM domain containing 1Bb	55.8339	156.588	81.9885	26.3993	9.95475	24.5002	59.2108	0.549198	-4.13442	-2.27061	3.55855e-05	0.00119211	2.92368
ENSDARG00000095743	sox11b	20	30032628	30035326	SRY-box transcription factor 11b	130.024	163.036	119.256	266.926	262.142	274.169	202.592	0.232606	4.13203	0.961134	3.59575e-05	0.00120237	2.91996
ENSDARG00000044062	ctbp2a	17	8616719	8656155	C-terminal binding protein 2a	128.495	86.5839	103.284	213.15	386.023	228.668	191.034	0.333157	4.13082	1.37621	3.61476e-05	0.00120531	2.9189
ENSDARG00000062864	gk5	2	16652238	16694635	glycerol kinase 5	715.133	595.955	686.787	407.722	349.523	270.669	504.298	0.231837	-4.13036	-0.95757	3.62188e-05	0.00120531	2.9189
ENSDARG00000077811	sox11a	17	35878544	35881841	SRY-box transcription factor 11a	366.362	159.351	178.884	643.36	808.547	541.338	449.64	0.363171	4.12398	1.49771	3.72377e-05	0.00123293	2.90906
ENSDARG00000028053	bmp1b	10	40913303	40939303	bone morphogenetic protein 1b	152.97	126.191	171.431	292.347	288.688	480.67	252.05	0.299802	4.12395	1.23637	3.72427e-05	0.00123293	2.90906
ENSDARG00000056331	ahcyl1	8	24972979	25002182	adenosylhomocysteinase-like 1	3351.56	4205.77	3658.61	2119.76	1291.91	2060.35	2781.33	0.2512	-4.12139	-1.03529	3.76591e-05	0.00124105	2.90621
ENSDARG00000012682	pfn2l	2	10147029	10151455	profilin 2 like	1219.17	982.82	931.688	1651.42	2265.26	1900.52	1491.81	0.216604	4.11705	0.891772	3.83748e-05	0.00126235	2.89882
ENSDARG00000098158	cpxm1b	14	52323322	52354463	carboxypeptidase X (M14 family), member 1b	113.198	57.1085	62.8224	187.728	193.565	264.835	146.543	0.35594	4.1115	1.46345	3.93099e-05	0.00129078	2.88915
ENSDARG00000092798	ppib	25	5983430	5990182	peptidylprolyl isomerase B (cyclophilin B)	6630.47	4453.55	5433.6	8658.95	12492.1	11754.3	8237.16	0.241851	4.11084	0.994213	3.94219e-05	0.00129213	2.88869
ENSDARG00000029865	rassf2a	8	43011613	43038460	Ras association domain family member 2a	3.05939	5.52663	3.19436	0.97775	183.61	98.0008	49.0615	1.11558	4.10962	4.58462	3.96305e-05	0.00129664	2.88718
ENSDARG00000053279	apln	14	33722950	33757715	apelin	128.495	105.006	102.219	204.35	262.142	460.837	210.508	0.356066	4.10852	1.4629	3.98208e-05	0.0012982	2.88666
ENSDARG00000103959	pak1	18	3243292	3283251	p21 protein (Cdc42/Rac)-activated kinase 1	104.019	93.9528	86.2477	188.706	252.187	175.001	150.019	0.27089	4.1087	1.11301	3.97886e-05	0.0012982	2.88666
ENSDARG00000074843	phldb2b	24	25099614	25166416	pleckstrin homology-like domain, family B, member 2b	208.804	302.123	249.16	439.01	504.374	659.172	393.774	0.262303	4.10371	1.07642	4.06584e-05	0.00132314	2.87839
ENSDARG00000094132	igf1	4	17310143	17326717	insulin-like growth factor 1	27.5345	20.2643	8.51829	60.6205	105.078	72.3339	49.0583	0.502429	4.09915	2.05953	4.14669e-05	0.00134705	2.87062
ENSDARG00000005716	olfml2ba	20	33792156	33806508	olfactomedin-like 2Ba	848.982	544.373	701.694	1125.39	1723.28	1622.85	1094.43	0.266823	4.09675	1.0931	4.18996e-05	0.00135627	2.86765
ENSDARG00000078979	arhgef40	7	73488035	73571518	Rho guanine nucleotide exchange factor (GEF) 40	77.2497	50.6608	67.0815	216.083	122.775	171.501	117.559	0.338702	4.09544	1.38713	4.21366e-05	0.00136152	2.86598
ENSDARG00000039255	klhl21	23	24926407	24939148	kelch-like family member 21	47.4206	40.5286	38.3323	87.0198	105.078	129.501	74.6467	0.327719	4.09439	1.34181	4.23276e-05	0.00136527	2.86478
ENSDARG00000010408	igsf9b	8	4856440	4892913	immunoglobulin superfamily, member 9b	67.3066	62.6352	57.4985	135.907	132.73	128.334	97.402	0.264036	4.08899	1.07964	4.33264e-05	0.00139502	2.85542
ENSDARG00000063375	pter	2	3603712	3611960	phosphotriesterase related	26.7697	14.7377	19.1662	50.843	77.4259	82.834	45.2961	0.437506	4.0844	1.78695	4.41911e-05	0.00141536	2.84913
ENSDARG00000092352	jac4	7	8456999	8458462	jacalin 4	136.143	146.456	18.1014	2296.74	895.928	779.34	712.117	0.91154	4.08338	3.72216	4.43853e-05	0.00141909	2.84799
ENSDARG00000003061	cd276	18	50502346	50524042	CD276 molecule	457.379	261.594	308.788	653.137	883.761	730.339	549.166	0.279307	4.08012	1.13961	4.50129e-05	0.00143663	2.84266
ENSDARG00000094466	si:ch73-199e17.1	9	7678137	7684002	si:ch73-199e17.1	37.4776	25.791	18.1014	93.864	116.139	65.3339	59.4511	0.428654	4.074	1.74634	4.62129e-05	0.00147235	2.83199
ENSDARG00000090783	mfap4	1	59090972	59092056	microfibril associated protein 4	91.7818	49.7397	72.4055	183.817	317.446	149.335	144.087	0.393682	4.06953	1.6021	4.71077e-05	0.00149824	2.82442
ENSDARG00000051896	fbn2a	10	16456335	16459677		4.58909	6.44774	7.4535	28.3548	27.6521	42.0003	19.4163	0.59643	4.05983	2.4214	4.91094e-05	0.00155647	2.80786
ENSDARG00000069407	zgc:194990	8	13161680	13184989	zgc:194990	30.5939	18.4221	25.5549	60.6205	79.638	86.334	50.1939	0.393349	4.05726	1.59592	4.96521e-05	0.00157094	2.80384
ENSDARG00000042141	myo6b	17	36687094	36818176	myosin VIb	56.5988	76.4518	46.8506	114.397	172.549	183.168	108.336	0.340791	4.05559	1.38211	5.00081e-05	0.00157863	2.80172
ENSDARG00000002332	frmd6	13	36958086	36995435	FERM domain containing 6	253.165	214.618	244.901	380.345	428.054	500.504	336.931	0.215968	4.05531	0.875815	5.00686e-05	0.00157863	2.80172
ENSDARG00000042277	efnb3b	7	20965880	21089475	ephrin-B3b	25.24	20.2643	21.2957	62.576	59.7285	70.0006	43.1842	0.374811	4.05392	1.51945	5.03664e-05	0.00158528	2.79989
ENSDARG00000045528	fgd6	4	25859445	25911609	FYVE, RhoGEF and PH domain containing 6	19.8861	20.2643	7.4535	69.4203	46.4555	85.1673	41.4412	0.508718	4.05222	2.06144	5.07334e-05	0.00159408	2.79749
ENSDARG00000070494	pdgfra	20	22435180	22476255	platelet-derived growth factor receptor, alpha polypeptide	60.423	49.7397	31.9436	106.575	128.306	150.501	87.9147	0.352665	4.05028	1.42839	5.11573e-05	0.00160463	2.79462
ENSDARG00000103783	cyyr1	1	658405	669717	cysteine/tyrosine-rich 1	195.801	206.328	153.329	312.88	453.494	367.503	281.556	0.25406	4.04281	1.02712	5.28134e-05	0.00165373	2.78154
ENSDARG00000018856	dclk1a	10	34738130	34870667	doublecortin-like kinase 1a	73.4254	236.724	130.969	43.9988	14.3791	36.167	89.2772	0.548913	-4.04121	-2.21827	5.3175e-05	0.0016622	2.77932
ENSDARG00000004714	tcf12	7	52516706	52558511	transcription factor 12	539.218	467.922	466.376	739.179	857.215	911.174	663.514	0.18962	4.03821	0.765725	5.38611e-05	0.00168076	2.77449
ENSDARG00000025920	tiam1b	15	42397125	42551156	TIAM Rac1 associated GEF 1b	65.7769	85.6628	56.4337	184.795	139.367	154.001	114.339	0.29765	4.03528	1.2011	5.4537e-05	0.00169895	2.76982
ENSDARG00000068261	pros1	1	343617	345895	protein S	163.678	125.27	168.236	238.571	436.903	416.503	258.194	0.311221	4.03315	1.2552	5.50352e-05	0.00171154	2.76661
ENSDARG00000069048	serpinf1	21	40106448	40120169	serpin peptidase inhibitor, clade F (alpha-2 antiplasmin, pigment epithelium derived factor), member 1	2094.92	2521.07	1933.65	3137.6	5540.37	7087.56	3719.19	0.314446	4.02983	1.26716	5.58178e-05	0.00173292	2.76122
ENSDARG00000103744	hacd1	7	59020972	59032302	3-hydroxyacyl-CoA dehydratase 1	10.7079	11.0533	15.9718	34.2213	58.6224	54.8338	30.9017	0.490893	4.02803	1.97733	5.62456e-05	0.00174255	2.75881
ENSDARG00000059294	marco	9	795716	813511	macrophage receptor with collagenous structure	312.058	308.57	231.059	738.201	799.699	429.337	469.821	0.300036	4.02323	1.20711	5.74059e-05	0.00177316	2.75125
ENSDARG00000094901	abcc6b.2	3	36807642	36824190	ATP-binding cassette, sub-family C (CFTR/MRP), member 6b, tandem duplicate 2	284.524	257.91	277.909	407.722	547.512	593.838	394.902	0.228299	4.01231	0.916004	6.01278e-05	0.00184784	2.73334
ENSDARG00000080675	si:dkey-71b5.7	16	21946091	22006996	si:dkey-71b5.7	171.326	104.085	243.836	71.3758	53.092	38.5003	113.703	0.415493	-4.01094	-1.66652	6.04775e-05	0.00185546	2.73155
ENSDARG00000088255	smoc1	17	48314724	48368231	SPARC related modular calcium binding 1	67.3066	63.5563	66.0168	22.4883	21.0156	26.8335	44.5362	0.371055	-4.00938	-1.4877	6.08774e-05	0.00186459	2.72942
ENSDARG00000011088	si:ch211-288d18.1	7	48999844	49056247	si:ch211-288d18.1	105.549	116.98	104.349	194.572	197.989	236.835	159.379	0.236235	3.99649	0.94411	6.42882e-05	0.00196246	2.7072
ENSDARG00000037012	slc3a2b	21	26720803	26725478	solute carrier family 3 member 2b	545.337	468.843	468.506	809.577	1013.17	1795.51	850.158	0.322081	3.99401	1.28639	6.49662e-05	0.00197984	2.70337
ENSDARG00000087736	si:dkey-118k5.3	15	28355023	28365389	si:dkey-118k5.3	392.367	401.602	396.101	225.86	169.231	242.669	304.638	0.225347	-3.99353	-0.899931	6.50977e-05	0.00198054	2.70322
ENSDARG00000018716	dgkh	9	17862858	17960341	diacylglycerol kinase, eta	97.1357	102.243	85.1829	167.195	190.246	208.835	141.806	0.248146	3.98768	0.989526	6.67221e-05	0.0020241	2.69377
ENSDARG00000069988	arid6	21	11244068	11251813	AT-rich interaction domain 6	1798.16	1639.57	2435.17	1134.19	1071.8	880.84	1493.29	0.232568	-3.98758	-0.927384	6.67519e-05	0.0020241	2.69377
ENSDARG00000102855	neo1a	7	53879191	53981527	neogenin 1a	500.211	492.791	557.948	829.132	785.32	941.507	684.485	0.180887	3.98656	0.721115	6.70389e-05	0.00202943	2.69263
ENSDARG00000045946	sec24d	7	69905307	69951096	SEC24 homolog D, COPII coat complex component	1505.22	1220.46	1171.26	1998.52	2368.13	2228.35	1748.66	0.190339	3.98431	0.758371	6.76769e-05	0.00204534	2.68923
ENSDARG00000036254	hoxa13b	16	20895904	20897836	homeobox A13b	7.64848	11.0533	3.19436	25.4215	50.8799	47.8337	24.3385	0.624083	3.97983	2.48374	6.8964e-05	0.00207735	2.68249
ENSDARG00000040466	vil1	9	44915836	44919778	villin 1	123.905	216.46	123.515	428.255	350.629	312.669	259.239	0.310375	3.98	1.23529	6.89152e-05	0.00207735	2.68249
ENSDARG00000060518	pcsk5b	8	38649989	38810233	proprotein convertase subtilisin/kexin type 5b	69.6012	47.8975	34.0732	118.308	141.579	143.501	92.4932	0.352028	3.97906	1.40074	6.91882e-05	0.00208067	2.6818
ENSDARG00000089795	sertad4	13	31805824	31812394	SERTA domain containing 4	166.737	124.349	97.9603	257.148	269.884	381.503	216.264	0.306386	3.97701	1.2185	6.9787e-05	0.00209522	2.67877
ENSDARG00000027590	2002-09-01	2	22592139	22615366	septin 2	830.625	840.969	675.075	1199.7	1848.27	1440.84	1139.25	0.235237	3.97505	0.935082	7.03633e-05	0.00210905	2.67591
ENSDARG00000025428	socs3a	3	57423137	57425961	suppressor of cytokine signaling 3a	3593.26	1180.86	1241.54	530.918	613.877	707.006	1311.24	0.428057	-3.97208	-1.70027	7.12483e-05	0.00213207	2.6712
ENSDARG00000006859	nkain1	19	43017931	43026832	sodium/potassium transporting ATPase interacting 1	31.3588	36.8442	26.6197	61.5983	113.927	105.001	62.5581	0.393277	3.9658	1.55966	7.31492e-05	0.00218536	2.66048
ENSDARG00000001676	gpm6bb	9	54751201	54840209	glycoprotein M6Bb	104.019	98.5583	77.7294	175.017	190.246	197.168	140.456	0.252135	3.96425	0.999527	7.36276e-05	0.00219606	2.65836
ENSDARG00000069254	chrm4a	7	39180876	39203799	cholinergic receptor, muscarinic 4a	13.7673	11.9744	14.907	58.665	33.1825	60.6671	32.1939	0.482006	3.96313	1.91025	7.39723e-05	0.00220273	2.65704
ENSDARG00000078915	mmp17a	21	14892050	15046065	matrix metallopeptidase 17a	34.4182	11.9744	23.4253	69.4203	108.396	78.1673	54.3003	0.470608	3.96205	1.86457	7.43086e-05	0.00220913	2.65578
ENSDARG00000006526	fn1b	1	5504128	5542565	fibronectin 1b	1830.28	1269.28	1461.95	4714.71	2223.23	3784.7	2547.36	0.31125	3.96138	1.23298	7.45184e-05	0.00221176	2.65526
ENSDARG00000032601	macrod2	13	33703784	34558921	mono-ADP ribosylhydrolase 2	4735.94	4719.75	4937.41	3123.91	2651.28	1911.02	3679.88	0.22859	-3.95817	-0.9048	7.5525e-05	0.002238	2.65014
ENSDARG00000094894	tyrobp	16	25196572	25200757	TYRO protein tyrosine kinase binding protein	6.88363	5.52663	5.32393	21.5105	40.9251	33.8336	19.0006	0.613591	3.95599	2.42736	7.62189e-05	0.00225489	2.64687
ENSDARG00000021948	tnc	5	28561006	28625517	tenascin C	3.82424	0.921106	3.19436	24.4438	19.9095	24.5002	12.7989	0.784393	3.95442	3.10182	7.6722e-05	0.0022661	2.64472
ENSDARG00000026166	emilin1b	17	12440413	12498219		148.381	95.795	107.543	253.237	220.111	268.335	182.234	0.271558	3.94862	1.07228	7.86023e-05	0.00231413	2.63561
ENSDARG00000009342	txndc5	24	7941373	7957581	thioredoxin domain containing 5	3185.59	2299.08	2491.6	4139.79	5513.83	4811.37	3740.21	0.217407	3.94889	0.858514	7.85148e-05	0.00231413	2.63561
ENSDARG00000094981	chst12b	1	11641482	11642513	si:dkey-26i13.4	19.8861	17.501	31.9436	54.754	76.3198	95.6674	49.3453	0.43499	3.9482	1.71743	7.87398e-05	0.00231444	2.63555
ENSDARG00000077745	si:ch73-380l3.2	15	37936458	37947458		360.244	356.468	326.889	551.451	558.572	560.004	452.271	0.171667	3.9456	0.677331	7.96e-05	0.00233596	2.63153
ENSDARG00000004130	mvk	5	19494198	19509695	mevalonate kinase	468.852	1008.61	482.348	229.771	66.365	221.668	412.936	0.486844	-3.94335	-1.91979	8.03528e-05	0.00235426	2.62815
ENSDARG00000060148	sh3pxd2aa	1	47585700	47686888	SH3 and PX domains 2Aa	286.053	204.485	243.836	377.412	592.861	575.171	379.97	0.27201	3.93997	1.07171	8.14917e-05	0.00237998	2.62343
ENSDARG00000044938	cbx2	3	10152092	10164759	chromobox homolog 2 (Drosophila Pc class)	58.8933	52.503	71.3407	118.308	131.624	157.501	98.3617	0.294222	3.93819	1.1587	8.21e-05	0.0023939	2.62089
ENSDARG00000006588	zgc:111983	1	45176403	45177373	zgc:111983	50301	52305	72141.4	36032	31156.2	29821.4	45292.8	0.21567	-3.9368	-0.849048	8.25768e-05	0.00240013	2.61977
ENSDARG00000016867	rnf128a	5	23677420	23696926	ring finger protein 128a	2685.38	2405.01	2915.38	1782.44	1380.39	1621.68	2131.71	0.189148	-3.92507	-0.742419	8.6704e-05	0.00250411	2.60135
ENSDARG00000004880	acsm3	2	44725550	44746723	acyl-CoA synthetase medium chain family member 3	14.5321	9.21106	9.58308	36.1768	54.1981	40.8337	27.4225	0.500221	3.9214	1.96157	8.80366e-05	0.00253456	2.5961
ENSDARG00000052063	col4a5	7	51103416	51193203	collagen, type IV, alpha 5 (Alport syndrome)	676.891	270.805	306.658	1047.17	1266.47	1066.34	772.389	0.364738	3.91633	1.42843	8.99056e-05	0.0025772	2.58885
ENSDARG00000074149	itpr1b	11	35778351	36009924	inositol 1,4,5-trisphosphate receptor, type 1b	1844.81	2019.06	1930.46	1331.7	1129.31	967.174	1537.09	0.193211	-3.91624	-0.756661	8.99418e-05	0.0025772	2.58885
ENSDARG00000113989	socs1b	CHR_ALT_CTG1_1_2	8963423	8964004	suppressor of cytokine signaling 1b	120.081	76.4518	77.7294	23.466	37.6069	33.8336	61.5281	0.393189	-3.9152	-1.53941	9.03302e-05	0.00258427	2.58766
ENSDARG00000029524	impdh1b	4	18960914	18976195	IMP (inosine 5'-monophosphate) dehydrogenase 1b	942.293	710.172	795.395	1293.56	1382.6	1414.01	1089.67	0.189044	3.91384	0.739886	9.08411e-05	0.00259481	2.58589
ENSDARG00000014311	pgghg	25	4635355	4660125	protein-glucosylgalactosylhydroxylysine glucosidase	107.844	104.085	96.8956	168.173	235.596	215.835	154.738	0.256023	3.91247	1.00168	9.13583e-05	0.0026055	2.58411
ENSDARG00000099203	atp1b2a	23	44745317	44762193	ATPase Na+/K+ transporting subunit beta 2a	127.73	136.324	63.8872	240.527	307.491	270.669	191.105	0.33633	3.91008	1.31508	9.22641e-05	0.00262312	2.58118
ENSDARG00000079388	agrn	23	23485858	23912479	agrin	13.0024	16.5799	13.8422	43.9988	35.3947	213.502	56.0533	0.704091	3.90939	2.75257	9.25296e-05	0.00262657	2.58061
ENSDARG00000078266	twist2	9	45839260	45843479	twist2	195.036	81.0573	99.0251	314.836	503.268	291.669	247.482	0.399403	3.90812	1.56092	9.30161e-05	0.00263576	2.57909
ENSDARG00000099799	si:dkey-11f4.16	9	461219	463221		602.7	764.518	652.714	420.433	370.538	399.003	534.984	0.195203	-3.90739	-0.762734	9.32969e-05	0.00263603	2.57905
ENSDARG00000019541	gpt2l	2	3533117	3573000	glutamic pyruvate transaminase (alanine aminotransferase) 2, like	182.799	175.931	171.431	337.324	502.162	288.169	276.303	0.278574	3.90698	1.08838	9.34574e-05	0.00263648	2.57898
ENSDARG00000043128	cldne	15	2638884	2640966	claudin e	12463.2	5418.86	8767.45	4268.86	3777.28	2580.69	6212.72	0.340001	-3.90108	-1.32637	9.57653e-05	0.00269741	2.56905
ENSDARG00000011370	fyna	17	15502964	15528597	FYN proto-oncogene, Src family tyrosine kinase a	61.9527	97.6372	75.5998	150.574	192.459	176.168	125.732	0.293569	3.89808	1.14436	9.6959e-05	0.00272682	2.56434
ENSDARG00000078362	zmp:0000000846	5	5708576	5831037	zmp:0000000846	16.8267	6.44774	8.51829	47.9098	54.1981	37.3336	28.539	0.542056	3.89484	2.11122	9.82645e-05	0.00275928	2.5592
ENSDARG00000068363	si:ch211-132b12.3	18	40584288	40604363	si:ch211-132b12.3	0	0.921106	0	27.377	1.10608	58.3338	14.623	1.66254	3.89342	6.47295	9.88421e-05	0.00277123	2.55733
ENSDARG00000019579	ldb2a	14	46678711	46832825	LIM domain binding 2a	45.126	31.3176	27.6844	88.9753	79.638	113.168	64.3182	0.36615	3.89187	1.42501	9.94752e-05	0.00278469	2.55522
ENSDARG00000020417	emx3	14	26363537	26377044	empty spiracles homeobox 3	3.82424	8.28995	4.25915	31.288	26.546	30.3336	17.4235	0.626407	3.88696	2.43482	0.000101506	0.00283718	2.54711
ENSDARG00000008278	rcor2	7	24984813	24995631	REST corepressor 2	13.0024	7.36884	9.58308	33.2435	48.6677	39.667	25.2554	0.517135	3.88222	2.00763	0.000103507	0.00287549	2.54129
ENSDARG00000111882	si:ch211-194m7.4	25	13198907	13202176	si:ch211-194m7.4	319.707	156.588	243.836	530.918	592.861	492.337	389.375	0.300007	3.88232	1.16472	0.000103464	0.00287549	2.54129
ENSDARG00000031044	lipg	8	32376936	32386042	lipase, endothelial	1724.73	1971.17	2180.68	994.372	818.502	1293.84	1497.22	0.237008	-3.88004	-0.919602	0.000104439	0.00289695	2.53806
ENSDARG00000076348	mylk3	7	41821311	41851605	myosin light chain kinase 3	5.35394	5.52663	6.38872	32.2658	24.3338	29.1669	17.1726	0.598409	3.87771	2.32045	0.000105446	0.00292043	2.53455
ENSDARG00000063036	psd2	14	8174828	8218236	pleckstrin and Sec7 domain containing 2	234.808	143.692	188.467	376.434	353.947	399.003	282.725	0.255865	3.87723	0.992047	0.000105651	0.00292167	2.53437
ENSDARG00000052942	aspg	17	45765164	45774598	asparaginase homolog (S. cerevisiae)	45.126	39.6075	22.3605	81.1533	122.775	103.834	69.1428	0.390046	3.87369	1.51092	0.000107198	0.00295997	2.52871
ENSDARG00000102566	fam102aa	8	2656681	2738642	family with sequence similarity 102 member Aa	43.5963	52.503	25.5549	97.775	108.396	117.834	74.2766	0.363124	3.86916	1.40498	0.000109211	0.003011	2.52129
ENSDARG00000044655	st14b	21	25275693	25295087	suppression of tumorigenicity 14b	2491.11	2687.79	3001.63	1835.24	1192.36	1450.18	2109.72	0.224688	-3.86759	-0.869001	0.000109914	0.0030258	2.51916
ENSDARG00000056453	afap1l1b	21	30418034	30467905	actin filament associated protein 1-like 1b	65.0121	53.4241	51.1097	87.9975	238.914	190.168	114.438	0.415134	3.86533	1.60463	0.000110941	0.00304486	2.51643
ENSDARG00000025902	plekhg5a	11	24464356	24532988	pleckstrin homology domain containing, family G (with RhoGef domain) member 5a	270.756	239.487	270.456	416.522	484.465	736.173	402.976	0.276499	3.86075	1.06749	0.000113041	0.00309714	2.50904
ENSDARG00000076800	tnfrsf18	6	42975278	42983843	tumor necrosis factor receptor superfamily, member 18	318.942	337.125	232.123	165.24	127.2	87.5007	211.355	0.316849	-3.86043	-1.22317	0.000113186	0.00309714	2.50904
ENSDARG00000056502	si:ch73-334d15.4	24	36636208	36638807	si:ch73-334d15.4	17.5915	15.6588	21.2957	49.8653	51.9859	60.6671	36.1774	0.409436	3.85689	1.57915	0.000114838	0.00313765	2.5034
ENSDARG00000040027	osbpl10b	16	39271123	39386073	oxysterol binding protein-like 10b	63.4824	35.9231	29.814	99.7305	133.836	134.168	82.8257	0.388012	3.85616	1.49624	0.000115182	0.00314234	2.50275
ENSDARG00000019521	mpx	10	7778870	7785945	myeloid-specific peroxidase	133.848	109.612	121.386	257.148	389.342	200.668	202.001	0.315521	3.84956	1.21462	0.00011833	0.00321859	2.49233
ENSDARG00000042837	atp1b3b	15	4353161	4415917	ATPase Na+/K+ transporting subunit beta 3b	582.05	635.563	566.466	890.73	919.156	942.674	756.106	0.162433	3.8496	0.625303	0.000118313	0.00321859	2.49233
ENSDARG00000060753	pear1	16	30438041	30519254	platelet endothelial aggregation receptor 1	133.084	87.505	120.321	197.506	258.824	263.669	176.818	0.279627	3.84855	1.07616	0.00011882	0.00322708	2.49119
ENSDARG00000052255	trim35-3	3	4450026	4455951	tripartite motif containing 35-3	302.115	223.829	228.929	141.774	103.972	127.168	187.964	0.264617	-3.84682	-1.01793	0.000119662	0.00324028	2.48942
ENSDARG00000105358	si:dkeyp-32g11.8	7	8437206	8438657	si:dkeyp-32g11.8	156.029	193.432	19.1662	2581.26	1224.43	806.173	830.083	0.947745	3.84512	3.64419	0.000120495	0.00325801	2.48705
ENSDARG00000059049	zgc:174904	19	5690933	5699703	zgc:174904	214.922	173.168	157.588	386.211	440.221	285.836	276.324	0.267065	3.8398	1.02548	0.000123135	0.00331953	2.47892
ENSDARG00000052413	crfb12	5	57673141	57686487	cytokine receptor family member B12	1325.48	1774.05	1751.57	1032.5	654.802	816.673	1225.85	0.248385	-3.83844	-0.953411	0.00012382	0.00333308	2.47715
ENSDARG00000009653	lhfpl2a	21	301003	308852	LHFPL tetraspan subfamily member 2a	40.537	17.501	23.4253	74.309	97.3354	82.834	55.9903	0.42528	3.83356	1.63034	0.000126301	0.00339486	2.46918
ENSDARG00000030376	grin2bb	1	45372562	45553602	glutamate receptor, ionotropic, N-methyl D-aspartate 2B, genome duplicate b	16.8267	8.28995	7.4535	38.1323	42.0312	57.1671	28.3168	0.535322	3.82855	2.0495	0.000128903	0.00345968	2.46096
ENSDARG00000006923	cacna1ab	11	30981777	31021798	calcium channel, voltage-dependent, P/Q type, alpha 1A subunit, b	6.11879	12.8955	6.38872	31.288	35.3947	47.8337	23.3199	0.567969	3.82541	2.17271	0.000130553	0.00347329	2.45926
ENSDARG00000077641	thbs3a	16	42900238	42933332	thrombospondin 3a	280.699	99.4794	62.8224	444.876	661.438	550.671	349.998	0.496333	3.8261	1.89902	0.00013019	0.00347329	2.45926
ENSDARG00000011600	epha4b	2	40294313	40514151	eph receptor A4b	28.2994	16.5799	12.7774	52.7985	65.2589	79.334	42.508	0.458707	3.82676	1.75536	0.000129843	0.00347329	2.45926
ENSDARG00000116332	dlc	CHR_ALT_CTG15_1_15	20501900	20505118	deltaC	104.784	52.503	59.628	15.644	25.4399	22.1668	46.6943	0.467029	-3.82711	-1.78737	0.000129655	0.00347329	2.45926
ENSDARG00000002509	zgc:153911	13	35974362	35976986	zgc:153911	2014.61	553.584	933.818	497.675	176.973	161.001	722.944	0.540071	-3.82628	-2.06646	0.000130096	0.00347329	2.45926
ENSDARG00000012671	inhbaa	24	3050020	3062610	inhibin subunit beta Aa	245.516	140.929	204.439	463.454	433.585	350.003	306.321	0.281543	3.82412	1.07665	0.00013124	0.00348648	2.45761
ENSDARG00000018179	acvrl1	23	27835653	27857104	activin A receptor like type 1	673.831	516.74	531.328	861.398	1120.46	1417.51	853.545	0.256362	3.82345	0.980186	0.000131598	0.00349089	2.45706
ENSDARG00000021372	tob1b	12	847187	850457	transducer of ERBB2, 1b	3446.41	1556.67	2443.68	1294.54	933.535	963.674	1773.08	0.319753	-3.8224	-1.22223	0.000132158	0.00350066	2.45585
ENSDARG00000006031	abat	3	27867580	27880218	4-aminobutyrate aminotransferase	81.8388	70.004	52.1745	141.774	137.154	180.835	110.63	0.304952	3.8192	1.16467	0.000133886	0.00354127	2.45084
ENSDARG00000090416	scpp1	1	37380662	37383539	secretory calcium-binding phosphoprotein 1	181.269	365.679	270.456	465.409	714.53	816.673	469.003	0.337865	3.81532	1.28907	0.000136004	0.00359208	2.44465
ENSDARG00000101413	dusp7	11	220544	236766	dual specificity phosphatase 7	1763.74	1822.87	1812.27	1272.05	1176.87	1215.68	1510.58	0.146502	-3.8142	-0.558788	0.000136623	0.00360321	2.44331
ENSDARG00000008060	scara3	20	39283849	39300730	scavenger receptor class A, member 3	458.909	551.742	562.207	736.246	1163.6	1229.68	783.73	0.2603	3.81348	0.99265	0.000137024	0.00360607	2.44297
ENSDARG00000069264	si:ch211-196h16.5	1	54865552	54889501	si:ch211-196h16.5	687.599	691.75	618.641	229.771	231.172	435.17	482.35	0.303761	-3.81329	-1.15833	0.000137127	0.00360607	2.44297
ENSDARG00000042115	tmem198a	9	7456174	7496722	transmembrane protein 198a	29.8291	18.4221	22.3605	59.6428	66.365	73.5006	45.02	0.390891	3.80813	1.48856	0.00014002	0.00367685	2.43452
ENSDARG00000055659	gpr161	9	34151367	34162047	G protein-coupled receptor 161	24.4751	16.5799	14.907	48.8875	67.4711	58.3338	38.4424	0.428073	3.80129	1.62723	0.000143943	0.00377441	2.42315
ENSDARG00000089917	sh3tc2	14	34781094	34798337	SH3 domain and tetratricopeptide repeats 2	227.925	197.117	242.771	113.419	133.836	103.834	169.817	0.244373	-3.7929	-0.926883	0.000148897	0.00388754	2.41033
ENSDARG00000073933	gareml	20	47994741	48027526	GRB2 associated, regulator of MAPK1-like	13.0024	20.2643	8.51829	47.9098	42.0312	67.6672	33.2322	0.50278	3.79215	1.90662	0.000149347	0.0038937	2.40964
ENSDARG00000058237	ssbp3a	2	10935273	11027365	single stranded DNA binding protein 3a	565.988	787.545	1120.16	388.167	196.883	379.17	572.985	0.358431	-3.78967	-1.35833	0.000150848	0.00392721	2.40592
ENSDARG00000058791	zgc:171887	22	6096303	6099424	zgc:171887	64.2473	84.7417	122.45	36.1768	29.8643	29.1669	61.1079	0.397008	-3.78746	-1.50365	0.000152193	0.0039566	2.40268
ENSDARG00000103699	ptpn13	21	9439475	9446747	protein tyrosine phosphatase non-receptor type 13	3762.29	3372.17	3097.46	2358.33	1679.04	1935.52	2700.8	0.205396	-3.78056	-0.776513	0.000156478	0.0040449	2.39309
ENSDARG00000031751	npr1a	19	26424734	26627313	natriuretic peptide receptor 1a	51.2448	50.6608	37.2675	90.9308	111.714	119.001	76.8032	0.317934	3.77755	1.20101	0.000158381	0.00408252	2.38907
ENSDARG00000095940	si:dkey-19a16.12	22	6434672	6445861	si:dkey-19a16.12	314.353	726.752	474.895	253.237	172.549	164.501	351.048	0.359738	-3.77788	-1.35905	0.000158167	0.00408252	2.38907
ENSDARG00000052625	fkbp1b	20	44464345	44496245	FKBP prolyl isomerase 1B	35.183	33.1598	29.814	73.3313	88.4867	74.6673	55.7737	0.334671	3.77691	1.26402	0.000158784	0.00408712	2.38858
ENSDARG00000113525	fgf12b	15	45414883	45510977	fibroblast growth factor 12b	9.94303	8.28995	15.9718	34.2213	54.1981	42.0003	27.4374	0.514823	3.77578	1.94385	0.000159511	0.00409506	2.38774
ENSDARG00000088073	fam110b	2	22208404	22230326	family with sequence similarity 110 member B	35.183	27.6332	14.907	56.7095	103.972	101.501	56.6509	0.460572	3.77573	1.73899	0.000159542	0.00409506	2.38774
ENSDARG00000077664	zgc:110239	19	42490936	42503143	zgc:110239	967.533	978.214	967.891	1358.09	1906.89	1611.18	1298.3	0.19686	3.77277	0.742707	0.000161445	0.00413226	2.38381
ENSDARG00000003695	vdac3	8	2414947	2434282	voltage-dependent anion channel 3	790.088	481.738	644.196	972.861	1583.91	1503.85	996.107	0.287454	3.76713	1.08288	0.000165133	0.00421949	2.37474
ENSDARG00000005913	tgm1l3	23	40234602	40250886	transglutaminase 1 like 3	29.8291	67.2407	186.338	21.5105	13.273	14.0001	55.3652	0.671734	-3.76633	-2.52997	0.000165665	0.00422249	2.37443
ENSDARG00000015065	c4	15	32357665	32365940	complement component 4	671.537	441.21	344.991	222.927	172.549	246.169	349.897	0.315232	-3.76049	-1.18543	0.000169583	0.0043043	2.3661
ENSDARG00000077356	sypl1	4	3396464	3398207	synaptophysin-like 1	52.7745	40.5286	42.5915	78.22	188.034	126.001	88.025	0.405816	3.75718	1.52473	0.000171838	0.00435547	2.36097
ENSDARG00000077295	akap6	17	9040165	9266211	A kinase (PRKA) anchor protein 6	14.5321	11.0533	10.6479	48.8875	40.9251	36.167	27.0355	0.476514	3.75614	1.78985	0.000172555	0.00436755	2.35976
ENSDARG00000090830	tmem132e	5	60518611	60684971	transmembrane protein 132E	143.791	95.795	175.69	273.77	280.945	332.503	217.082	0.292006	3.75512	1.09652	0.000173258	0.00437928	2.3586
ENSDARG00000043806	postna	10	25771031	25817854	periostin, osteoblast specific factor a	509.389	384.101	163.977	571.984	2200	1241.34	845.132	0.512533	3.75196	1.92301	0.000175455	0.00442866	2.35373
ENSDARG00000052131	gli3	24	11528270	11821505	GLI family zinc finger 3	94.0763	99.4794	72.4055	186.75	159.276	180.835	132.137	0.262438	3.74522	0.982886	0.000180238	0.00454309	2.34265
ENSDARG00000017429	sphkap	18	46395909	46464501	SPHK1 interactor, AKAP domain containing	3.05939	1.84221	3.19436	22.4883	36.5008	11.6668	13.1253	0.835457	3.74324	3.12732	0.00018166	0.00456001	2.34103
ENSDARG00000051888	ist1	7	56472595	56484798	IST1 factor associated with ESCRT-III	4174.54	3561.92	4179.29	2775.83	2098.24	2390.52	3196.72	0.190678	-3.74332	-0.713769	0.000181604	0.00456001	2.34103
ENSDARG00000101844	mibp2	18	5490668	5497405	muscle-specific beta 1 integrin binding protein 2	7784.63	8515.62	10356.1	12085	20652.8	21220.7	13435.8	0.271836	3.74265	1.01739	0.00018209	0.00456453	2.3406
ENSDARG00000103226	dhcr7	2	28648888	28682476	7-dehydrocholesterol reductase	3401.28	6888.03	6003.27	1458.8	263.248	1982.18	3332.8	0.571286	-3.74061	-2.13696	0.000183573	0.00459537	2.33768
ENSDARG00000061201	acsf2	12	26532725	26537145	acyl-CoA synthetase family member 2	276.875	240.409	229.994	405.766	487.783	396.67	339.583	0.210476	3.73494	0.786114	0.000187763	0.00468739	2.32907
ENSDARG00000077580	tspeara	6	8630355	8650321	thrombospondin-type laminin G domain and EAR repeats a	118.551	120.665	106.479	362.745	268.778	172.668	191.648	0.326758	3.73007	1.21883	0.000191425	0.00476574	2.32187
ENSDARG00000036186	mbpa	19	21815014	21832470	myelin basic protein a	88.7224	125.27	105.414	7.822	17.6973	46.667	65.2655	0.578048	-3.73032	-2.1563	0.000191238	0.00476574	2.32187
ENSDARG00000040251	ctsk	16	29492937	29502549	cathepsin K	4221.96	2361.71	3860.92	5671.93	8098.75	7872.73	5348	0.281834	3.72947	1.05109	0.000191886	0.00477071	2.32142
ENSDARG00000027285	kcnf1b	13	32993962	32995324	potassium voltage-gated channel, subfamily F, member 1b	1.5297	1.84221	3.19436	14.6663	26.546	17.5001	10.8798	0.856974	3.72705	3.19398	0.000193735	0.00480356	2.31844
ENSDARG00000042090	si:ch73-55i23.1	5	1911814	1923875	si:ch73-55i23.1	20.6509	23.0276	22.3605	38.1323	79.638	154.001	56.3018	0.547057	3.72733	2.03906	0.00019352	0.00480356	2.31844
ENSDARG00000115894	zgc:194906	4	57262332	57340828		1001.19	813.336	972.15	627.716	540.875	493.504	741.461	0.200317	-3.71883	-0.744942	0.000200151	0.00495591	2.30488
ENSDARG00000071656	si:dkey-19a16.5	22	6149121	6160080	si:dkey-19a16.5	172.091	243.172	385.453	105.597	122.775	70.0006	183.181	0.382444	-3.71535	-1.42091	0.000202923	0.00501773	2.29949
ENSDARG00000062251	fbxl7	2	21634128	21734733	F-box and leucine-rich repeat protein 7	28.2994	40.5286	29.814	59.6428	120.563	102.667	63.5859	0.408942	3.71341	1.51857	0.000204485	0.00504951	2.29675
ENSDARG00000034181	esr2b	13	37040789	37072556	estrogen receptor 2b	26.7697	27.6332	23.4253	70.398	59.7285	66.5005	45.7425	0.359775	3.70941	1.33455	0.000207746	0.00510301	2.29217
ENSDARG00000052396	pkz	13	50190796	50200042	protein kinase containing Z-DNA binding domains	1435.62	1236.12	1357.6	880.953	422.524	584.505	986.221	0.29468	-3.70937	-1.09308	0.000207772	0.00510301	2.29217
ENSDARG00000103277	cyp24a1	6	55852274	55864687	cytochrome P450, family 24, subfamily A, polypeptide 1	59.6582	51.5819	110.738	5.8665	17.6973	25.6669	45.2014	0.589191	-3.70405	-2.18239	0.000212188	0.00520446	2.28362
ENSDARG00000006288	prdm5	23	1927352	2037566	PR domain containing 5	78.0145	35.9231	47.9154	118.308	134.942	196.002	101.851	0.396172	3.69777	1.46495	0.000217503	0.00532767	2.27346
ENSDARG00000019646	twist3	23	2669	9339	twist3	316.647	169.483	220.411	406.744	825.139	522.671	410.182	0.35458	3.69606	1.31055	0.000218971	0.00535642	2.27113
ENSDARG00000111728	tmem198b	CHR_ALT_CTG6_1_6	13852245	13868810	transmembrane protein 198b	42.8315	38.6864	26.6197	91.9085	74.1076	110.834	64.1647	0.364489	3.69533	1.34691	0.000219598	0.00535737	2.27105
ENSDARG00000028676	nuak1b	25	5935938	5963535	NUAK family, SNF1-like kinase, 1b	1562.58	1081.38	1034.97	1943.77	2389.14	2444.19	1742.67	0.238289	3.69567	0.880636	0.000219307	0.00535737	2.27105
ENSDARG00000074806	afap1l2	12	30265802	30306215	actin filament associated protein 1-like 2	77.2497	77.3729	77.7294	167.195	197.989	123.668	120.201	0.290719	3.69455	1.07408	0.000220279	0.00536681	2.27028
ENSDARG00000036943	golph3l	19	330064	340347	golgi phosphoprotein 3-like	2234.89	1810.89	2086.98	1393.29	1034.19	1239.01	1633.21	0.20123	-3.68732	-0.742001	0.000226627	0.00548479	2.26084
ENSDARG00000092361	si:dkey-79f11.7	1	7968092	7975755	si:dkey-79f11.7	1473.86	731.358	1399.13	456.609	651.483	312.669	837.519	0.364188	-3.68753	-1.34296	0.000226441	0.00548479	2.26084
ENSDARG00000095400	si:ch73-52f15.5	10	26669177	26677986	si:ch73-52f15.5	1716.32	1624.83	2178.55	1229.03	1019.81	955.508	1454.01	0.212681	-3.68585	-0.783908	0.000227943	0.00550203	2.25948
ENSDARG00000008788	camk1gb	23	39558508	39597901	calcium/calmodulin-dependent protein kinase IGb	81.0739	57.1085	79.859	31.288	25.4399	26.8335	50.2672	0.374956	-3.68382	-1.38127	0.000229762	0.0055386	2.2566
ENSDARG00000045444	fzd8a	24	4447635	4450238	frizzled class receptor 8a	8.41333	7.36884	17.0366	35.199	36.5008	68.8339	28.8921	0.574465	3.68049	2.11431	0.000232782	0.005604	2.2515
ENSDARG00000099579	aldh18a1	12	30788912	30808933	aldehyde dehydrogenase 18 family, member A1	1199.28	881.498	782.618	1600.58	1682.35	1796.68	1323.83	0.224543	3.67856	0.825996	0.000234557	0.00563927	2.24878
ENSDARG00000027279	numb	17	51825362	51893123	NUMB endocytic adaptor protein	795.442	817.942	889.097	587.628	495.526	487.671	678.884	0.182352	-3.67795	-0.670679	0.000235118	0.0056453	2.24831
ENSDARG00000022303	higd1a	2	2169337	2175629	HIG1 hypoxia inducible domain family, member 1A	3034.92	3293.87	3568.1	2098.25	2092.71	2345.02	2738.81	0.162801	-3.67621	-0.598493	0.000236722	0.00566889	2.2465
ENSDARG00000074640	si:dkeyp-51b7.3	8	12451739	12468744		39.7721	36.8442	48.9802	13.6885	13.273	7.00006	26.593	0.510014	-3.67642	-1.87503	0.000236526	0.00566889	2.2465
ENSDARG00000061196	emilin2a	2	31011483	31018062	elastin microfibril interfacer 2a	1048.61	1135.72	670.815	1383.52	2382.5	2936.52	1592.95	0.335039	3.67301	1.2306	0.00023971	0.0057329	2.24163
ENSDARG00000075817	mettl24	20	53414775	53435483	methyltransferase like 24	78.7794	47.8975	66.0168	116.352	163.7	162.168	105.819	0.325206	3.67127	1.19392	0.000241351	0.00576459	2.23923
ENSDARG00000078428	si:ch211-256e16.4	3	58119571	58131524	si:ch211-256e16.4	22.9454	19.3432	27.6844	45.9543	96.2293	72.3339	47.4151	0.44102	3.66787	1.6176	0.000244575	0.00582633	2.23461
ENSDARG00000042545	sema3ga	8	25650229	25665761	sema domain, immunoglobulin domain (Ig), short basic domain, secreted, (semaphorin) 3Ga	121.611	191.59	239.577	59.6428	30.9703	88.6674	122.01	0.442785	-3.66816	-1.6242	0.000244306	0.00582633	2.23461
ENSDARG00000058348	scinlb	2	10396579	10450784	scinderin like b	7555.94	7623.07	10248.6	15785.8	14363.6	12814.8	11398.6	0.206555	3.66414	0.756848	0.00024817	0.00589654	2.2294
ENSDARG00000101894	stk10	21	42785516	42831033	serine/threonine kinase 10	1635.25	1494.03	1849.53	1135.17	933.535	1040.67	1348.03	0.185223	-3.6644	-0.678731	0.000247919	0.00589654	2.2294
ENSDARG00000068431	si:ch211-195h23.3	2	43920461	43955410	si:ch211-195h23.3	336.533	274.489	374.805	741.135	463.449	850.507	506.82	0.289446	3.66265	1.06014	0.000249623	0.00592334	2.22743
ENSDARG00000077275	crispld1a	24	14859238	14884543	cysteine-rich secretory protein LCCL domain containing 1a	19.8861	31.3176	30.8788	63.5538	67.4711	88.6674	50.2958	0.390071	3.66	1.42766	0.000252211	0.00597697	2.22352
ENSDARG00000002656	stxbp5a	20	31786665	31808779	syntaxin binding protein 5a (tomosyn)	18.3564	24.8699	14.907	41.0655	73.0015	71.1672	40.5612	0.455176	3.65883	1.66541	0.000253374	0.00599674	2.22208
ENSDARG00000013293	crispld1b	2	30379650	30395993	cysteine-rich secretory protein LCCL domain containing 1b	2.29454	3.68442	0	24.4438	13.273	25.6669	11.5604	0.92004	3.65415	3.36196	0.000258038	0.00608853	2.21549
ENSDARG00000079027	chsy1	7	9326234	9511298	chondroitin sulfate synthase 1	208.804	210.933	168.236	328.524	369.432	319.669	267.6	0.215948	3.65457	0.789197	0.000257617	0.00608853	2.21549
ENSDARG00000097592	si:dkey-40c23.1	11	1575435	1578493	si:dkey-40c23.1	390.837	388.707	330.084	243.46	192.459	204.168	291.619	0.217127	-3.65393	-0.793367	0.000258255	0.00608853	2.21549
ENSDARG00000099312	jpt1b	3	6393774	6417280	Jupiter microtubule associated homolog 1b	443.612	339.888	350.315	570.028	1017.6	717.506	573.158	0.279909	3.65296	1.02249	0.000259235	0.00610374	2.2144
ENSDARG00000103775	thbs1a	KN150104.1	1741	17962		1278.83	703.725	523.875	1596.67	1962.19	2993.69	1509.83	0.379423	3.65173	1.38555	0.000260482	0.00612519	2.21288
ENSDARG00000017010	scamp2l	7	57088920	57106722	secretory carrier membrane protein 2, like	1018.01	689.908	1057.33	580.784	423.63	409.503	696.528	0.264813	-3.6513	-0.966912	0.000260917	0.00612752	2.21272
ENSDARG00000095833	alk	17	47193206	47220934	ALK receptor tyrosine kinase	19.1212	30.3965	24.4901	136.885	53.092	65.3339	54.8864	0.491488	3.64898	1.79343	0.000263288	0.00617524	2.20935
ENSDARG00000077073	tanc1a	6	12036951	12135741	tetratricopeptide repeat, ankyrin repeat and coiled-coil containing 1a	130.024	122.507	72.4055	217.061	297.537	214.668	175.7	0.318433	3.64745	1.16147	0.000264853	0.00620396	2.20733
ENSDARG00000038095	socs1a	3	26813058	26814953	suppressor of cytokine signaling 1a	1707.14	382.259	786.877	269.859	359.477	224.002	621.603	0.480867	-3.64633	-1.7534	0.000266013	0.00622314	2.20599
ENSDARG00000036036	mdka	7	39166462	39174557	midkine a	2105.63	1083.22	632.483	3693.94	4311.51	2781.36	2434.69	0.410657	3.64441	1.4966	0.000268011	0.00626184	2.2033
ENSDARG00000037879	lfng	3	41922114	41923048	LFNG O-fucosylpeptide 3-beta-N-acetylglucosaminyltransferase	521.626	242.251	235.318	666.826	936.853	854.007	576.147	0.355997	3.64116	1.29624	0.00027141	0.00633314	2.19838
ENSDARG00000003795	idh2	18	26096814	26101800	isocitrate dehydrogenase (NADP(+)) 2	1206.93	619.904	670.815	1431.43	2568.33	1881.85	1396.54	0.339293	3.63951	1.23486	0.000273154	0.00635756	2.19671
ENSDARG00000091209	ucp3	10	36650222	36656693	uncoupling protein 3	326.59	339.888	327.954	185.773	221.217	192.502	265.654	0.200746	-3.63964	-0.730644	0.000273015	0.00635756	2.19671
ENSDARG00000033971	prrx1a	2	23165250	23172708	paired related homeobox 1a	497.151	318.703	321.565	571.984	900.352	969.508	596.544	0.30268	3.63558	1.10041	0.000277361	0.00644723	2.19063
ENSDARG00000060532	adam22	16	43152727	43284939	ADAM metallopeptidase domain 22	99.4303	203.564	143.746	47.9098	51.9859	72.3339	103.162	0.378758	-3.63386	-1.37635	0.000279216	0.00648209	2.18828
ENSDARG00000092467	si:ch73-46j18.5	10	1708117	1718395		361.008	385.943	219.346	638.471	601.71	648.672	475.858	0.265987	3.6284	0.965107	0.000285182	0.00661217	2.17966
ENSDARG00000056027	hoxb8a	3	23687909	23690481	homeobox B8a	75.72	85.6628	77.7294	123.197	243.338	183.168	131.469	0.3311	3.6238	1.19984	0.000290303	0.00671381	2.17303
ENSDARG00000041294	noxo1a	3	62161184	62168286	NADPH oxidase organizer 1a	1444.03	1557.59	2762.06	1056.95	861.639	736.173	1403.07	0.308514	-3.62303	-1.11776	0.000291168	0.00672527	2.17229
ENSDARG00000104314	nrg1	10	7284898	7472323	neuregulin 1	354.125	223.829	254.484	149.596	107.29	144.668	205.665	0.290786	-3.62051	-1.05279	0.000294027	0.00678272	2.1686
ENSDARG00000031720	clstn1	23	29583822	29668286	calsyntenin 1	271.521	455.026	346.056	616.96	653.696	821.34	527.433	0.266423	3.61937	0.964284	0.000295324	0.00680404	2.16723
ENSDARG00000055229	ncs1a	5	32402887	32424402	neuronal calcium sensor 1a	4.58909	11.0533	1.06479	25.4215	38.7129	42.0003	20.4737	0.732488	3.61819	2.65028	0.000296668	0.00682636	2.16581
ENSDARG00000011166	cahz	2	29477602	29485335	carbonic anhydrase	98.6654	55.2663	57.4985	206.305	109.502	465.504	165.457	0.520336	3.6168	1.88195	0.000298272	0.00683736	2.16511
ENSDARG00000111829	htra1a	CHR_ALT_CTG17_1_14	21919269	21962473	HtrA serine peptidase 1a	42.8315	64.4774	46.8506	110.486	99.5475	156.335	86.7546	0.345387	3.61614	1.24897	0.000299024	0.006846	2.16456
ENSDARG00000037895	ramp2	3	36836711	36846496	receptor (G protein-coupled) activity modifying protein 2	273.051	151.061	149.07	360.79	466.767	427.003	304.624	0.311959	3.61047	1.12632	0.000305648	0.00698011	2.15614
ENSDARG00000101289	slc29a1a	13	46830736	46882267	solute carrier family 29 member 1a	559.104	380.417	454.664	720.602	1185.72	856.34	692.808	0.273086	3.60962	0.985738	0.000306641	0.00699402	2.15527
ENSDARG00000027360	si:ch211-106h11.3	3	5575313	5611867	si:ch211-106h11.3	17.5915	13.8166	6.38872	39.11	50.8799	49.0004	29.4645	0.514391	3.60474	1.85424	0.000312471	0.00711809	2.14764
ENSDARG00000033684	oxgr1a.1	1	2048047	2051599	oxoglutarate (alpha-ketoglutarate) receptor 1a, tandem duplicate 1	675.361	561.874	1459.82	301.147	237.808	438.67	612.447	0.406723	-3.59907	-1.46383	0.000319357	0.0072568	2.13925
ENSDARG00000016934	ttyh2	12	38563073	38673376	tweety family member 2	16.8267	19.3432	6.38872	47.9098	44.2434	65.3339	33.3409	0.519866	3.59722	1.87007	0.000321634	0.00729038	2.13725
ENSDARG00000010083	rbfox3a	12	32729470	33245236	RNA binding fox-1 homolog 3a	10.7079	10.1322	10.6479	31.288	54.1981	31.5003	24.7457	0.526597	3.59319	1.89216	0.000326655	0.0073858	2.1316
ENSDARG00000077499	plekho1b	16	38015350	38067952	pleckstrin homology domain containing, family O member 1b	204.979	183.3	121.386	336.346	318.552	334.836	249.9	0.265426	3.59257	0.953561	0.000327439	0.00739436	2.1311
ENSDARG00000102793	slc16a6a	KN150708.1	15753	31870	solute carrier family 16 member 6a	8.41333	9.21106	3.19436	21.5105	37.6069	44.3337	20.7116	0.637128	3.59084	2.28783	0.000329611	0.0074342	2.12877
ENSDARG00000010255	bin2b	6	38879961	38894366	bridging integrator 2b	1295.65	1287.71	1229.83	906.374	870.488	819.007	1068.18	0.154667	-3.58613	-0.554654	0.000335628	0.00754191	2.12252
ENSDARG00000003680	runx1t1	19	33732188	33756078	RUNX1 partner transcriptional co-repressor 1	93.3115	72.7673	55.3689	138.841	181.398	158.668	116.726	0.308582	3.58097	1.10502	0.000342323	0.00768287	2.11448
ENSDARG00000087517	btbd3b	13	35041892	35051897	BTB (POZ) domain containing 3b	3.82424	0.921106	0	28.3548	29.8643	9.33341	12.0496	1.0445	3.57633	3.73547	0.000348452	0.0078108	2.1073
ENSDARG00000005479	tenm3	1	39553040	39779913		459.674	308.57	287.492	581.761	669.181	840.007	524.448	0.275129	3.57519	0.983638	0.000349978	0.00783538	2.10594
ENSDARG00000045316	map7d2b	24	24120772	24163201	MAP7 domain containing 2b	7.64848	0.921106	6.38872	20.5328	28.7582	53.6671	19.6527	0.775549	3.57198	2.77025	0.00035429	0.00792218	2.10116
ENSDARG00000104077	fcer1gl	2	58077662	58085444	Fc receptor, IgE, high affinity I, gamma polypeptide like	109.373	104.085	97.9603	175.995	377.175	197.168	176.959	0.354825	3.57166	1.26731	0.000354731	0.00792232	2.10115
ENSDARG00000024771	slc24a5	18	5213338	5227420	solute carrier family 24 member 5	44.3612	295.675	70.2759	21.5105	11.0608	36.167	79.8417	0.722334	-3.57097	-2.57943	0.000355664	0.00793343	2.10054
ENSDARG00000088816	trabd2b	8	19801865	19904124	TraB domain containing 2B	13.0024	7.36884	12.7774	36.1768	51.9859	32.6669	25.6631	0.522167	3.57018	1.86423	0.000356729	0.00794748	2.09977
ENSDARG00000075181	crfb16	2	5521671	5536927	cytokine receptor family member B16	333.474	320.545	358.833	224.883	191.353	196.002	270.848	0.203002	-3.5691	-0.724532	0.000358211	0.00796262	2.09894
ENSDARG00000094131	ftr19	2	47945359	47951567	finTRIM family, member 27	228.69	246.856	171.431	126.13	97.3354	107.334	162.963	0.271189	-3.56905	-0.967885	0.000358283	0.00796262	2.09894
ENSDARG00000071863	itgb1a	24	1110138	1151483	integrin, beta 1a	653.18	998.478	527.069	1074.55	2743.09	1785.01	1296.9	0.382102	3.56541	1.36235	0.000363294	0.00805435	2.09397
ENSDARG00000099390	lama2	20	1903481	1979652		42.0667	63.5563	36.2027	112.441	99.5475	116.668	78.4137	0.339622	3.56499	1.21075	0.000363871	0.00805734	2.09381
ENSDARG00000013841	abl2	8	14959596	14982904	c-abl oncogene 2, non-receptor tyrosine kinase	1441.74	1549.3	1341.63	998.283	741.076	926.341	1166.39	0.196635	-3.56296	-0.700605	0.000366691	0.00810992	2.09098
ENSDARG00000079917	rassf7a	25	25464630	25488152	Ras association domain family member 7a	36.7127	96.7161	58.5632	112.441	243.338	233.335	130.184	0.4546	3.56161	1.61911	0.000368587	0.00814197	2.08927
ENSDARG00000018065	ntm	10	30498081	30541081	neurotrimin	33.6533	44.2131	56.4337	81.1533	113.927	141.168	78.4246	0.373407	3.56056	1.32954	0.000370058	0.00815534	2.08856
ENSDARG00000046107	caskin1	3	35632773	35801146	CASK interacting protein 1	104.784	98.5583	109.673	199.461	163.7	275.336	158.585	0.288751	3.55991	1.02793	0.000370982	0.00815534	2.08856
ENSDARG00000053483	zgc:113054	6	43450221	43474757	zgc:113054	229.454	245.014	356.703	496.697	608.346	471.337	401.259	0.260012	3.56052	0.925778	0.000370118	0.00815534	2.08856
ENSDARG00000004167	zgc:110366	2	7132292	7148449	zgc:110366	101.725	133.56	140.552	235.638	236.702	213.502	176.946	0.245159	3.55787	0.872243	0.000373877	0.00819919	2.08623
ENSDARG00000006497	rtn1a	13	31424586	31435137	reticulon 1a	298.291	234.882	215.087	398.922	504.374	429.337	346.815	0.233432	3.5553	0.82992	0.000377554	0.00826525	2.08274
ENSDARG00000019420	etnk1	4	16898641	16904469	ethanolamine kinase 1	2820.76	2838.85	3864.11	1877.28	2017.5	1906.35	2554.14	0.201107	-3.55513	-0.714962	0.000377796	0.00826525	2.08274
ENSDARG00000045518	tmem110l	4	25251855	25271455	transmembrane protein 110, like	112.433	81.9784	124.58	184.795	207.944	232.169	157.316	0.272994	3.5546	0.970383	0.00037856	0.00827203	2.08239
ENSDARG00000086471	pkig	23	25879320	25942859	protein kinase (cAMP-dependent, catalytic) inhibitor gamma	253.165	191.59	219.346	318.747	499.95	453.837	322.772	0.263474	3.55393	0.936368	0.000379516	0.008283	2.08181
ENSDARG00000020845	tns1b	9	47436010	47472998	tensin 1b	534.629	572.007	585.632	371.545	339.568	382.67	464.342	0.177052	-3.55336	-0.629128	0.000380347	0.00829119	2.08138
ENSDARG00000076025	dgkzb	25	7784582	7866470	diacylglycerol kinase, zeta b	1164.1	916.5	847.57	614.027	526.496	605.505	779.033	0.210401	-3.54833	-0.746571	0.000387678	0.00844091	2.07361
ENSDARG00000017947	ptk6a	8	23227100	23240156	PTK6 protein tyrosine kinase 6a	354.89	237.645	343.926	191.639	124.987	143.501	232.765	0.289554	-3.53496	-1.02356	0.00040784	0.00883766	2.05366
ENSDARG00000008808	eml2	15	28879064	28908027	EMAP like 2	801.561	715.699	819.885	1246.63	1393.67	1074.51	1008.66	0.189341	3.53196	0.668743	0.000412495	0.00891733	2.04976
ENSDARG00000058606	sik1	9	9118553	9119247	salt-inducible kinase 1	1860.88	981.899	800.719	594.472	356.159	540.171	855.716	0.365267	-3.53052	-1.28958	0.000414745	0.00895535	2.04792
ENSDARG00000002217	scocb	14	48932235	48939560	short coiled-coil protein b	268.462	176.852	152.264	328.524	446.858	479.504	308.744	0.302579	3.52481	1.06653	0.000423788	0.00912897	2.03958
ENSDARG00000062831	si:ch73-22o12.1	16	10557504	10638020	si:ch73-22o12.1	2351.91	1809.05	1933.65	1396.23	1185.72	1239.01	1652.6	0.191629	-3.51557	-0.673686	0.000438816	0.00943663	2.02518
ENSDARG00000095796	si:dkey-87o1.2	16	17714664	17719700	si:dkey-87o1.2	1653.6	1338.37	1755.83	1055.97	1005.43	906.507	1285.95	0.192879	-3.5124	-0.677468	0.000444074	0.00953216	2.02081
ENSDARG00000040917	cbfb	18	22994427	23069597	core-binding factor subunit beta	2165.29	2426.19	2308.46	3127.82	3683.26	3392.69	2850.62	0.160734	3.51188	0.56448	0.000444945	0.00953962	2.02047
ENSDARG00000098733	pxdn	17	51517816	51612088	peroxidasin	249.341	135.403	110.738	396.967	324.083	444.504	276.839	0.350305	3.511	1.22992	0.00044643	0.00954937	2.02003
ENSDARG00000068710	nid1a	13	50066902	50108337	nidogen 1a	337.298	173.168	203.374	441.943	507.693	553.004	369.413	0.305028	3.51099	1.07095	0.000446448	0.00954937	2.02003
ENSDARG00000102746	tmem39a	1	42204	44546	transmembrane protein 39A	205.744	217.381	260.873	335.368	494.419	411.837	320.937	0.245355	3.51013	0.861227	0.000447889	0.00956897	2.01913
ENSDARG00000007172	plxna3	8	9222684	9570511	plexin A3	155.264	125.27	93.7012	229.771	242.232	253.169	183.235	0.270741	3.50441	0.948788	0.000457625	0.00976552	2.0103
ENSDARG00000016856	pon2	16	24669883	24672919	paraoxonase 2	37.4776	33.1598	39.3971	63.5538	131.624	91.0007	66.0355	0.393229	3.5037	1.37776	0.000458841	0.00977186	2.01002
ENSDARG00000075271	rapgef5a	19	2726819	2753877	Rap guanine nucleotide exchange factor (GEF) 5a	481.854	1307.05	878.449	324.613	258.824	455.004	617.632	0.388648	-3.50183	-1.36098	0.000462079	0.00982605	2.00762
ENSDARG00000031683	fosab	20	46552437	46554440	v-fos FBJ murine osteosarcoma viral oncogene homolog Ab	4396.35	2431.72	1161.68	982.639	337.356	992.841	1717.1	0.511113	-3.49942	-1.7886	0.000466266	0.00990354	2.00421
ENSDARG00000069543	galt	10	14326826	14488154	galactose-1-phosphate uridylyltransferase	276.875	626.352	352.444	194.572	154.852	191.335	299.405	0.347721	-3.49358	-1.21479	0.000476584	0.0100874	1.99622
ENSDARG00000042559	tnni1c	18	6625427	6633984	troponin I, skeletal, slow c	0.764848	0.921106	3.19436	6.84425	14.3791	47.8337	12.3229	1.10966	3.49316	3.87622	0.000477336	0.0100916	1.99604
ENSDARG00000061621	them4	16	17763895	17797950	thioesterase superfamily member 4	139.202	240.409	119.256	61.5983	51.9859	84.0007	116.075	0.383148	-3.49273	-1.33824	0.000478102	0.0100943	1.99592
ENSDARG00000097485	cfap99	17	43595692	43613566	cilia and flagella associated protein 99	31.3588	14.7377	30.8788	2.93325	6.6365	1.16668	14.6186	0.812885	-3.49247	-2.83898	0.000478573	0.0100943	1.99592
ENSDARG00000114204	fras1	CHR_ALT_CTG5_1_37	38884289	39075776	Fraser extracellular matrix complex subunit 1	43.5963	13.8166	30.8788	72.3535	129.412	87.5007	62.9263	0.488273	3.49177	1.70494	0.000479832	0.0101092	1.99528
ENSDARG00000075821	plxnb1a	23	10042973	10137322	plexin b1a	306.704	236.724	226.799	458.565	431.373	416.503	346.111	0.217812	3.48946	0.760047	0.000483996	0.0101852	1.99203
ENSDARG00000063244	lix1l	19	7529612	7540821	limb and CNS expressed 1 like	459.674	350.02	322.63	554.384	794.168	723.339	534.036	0.249392	3.48717	0.869672	0.000488161	0.0102438	1.98954
ENSDARG00000014577	rhpn2	7	38380135	38392112	rhophilin, Rho GTPase binding protein 2	797.737	755.307	923.17	568.073	501.056	416.503	660.308	0.211012	-3.487	-0.7358	0.000488469	0.0102438	1.98954
ENSDARG00000074635	abca1a	1	52563268	52565950	ATP-binding cassette, sub-family A (ABC1), member 1A	573.636	413.576	715.536	1027.62	941.277	1317.18	831.47	0.272186	3.4862	0.948892	0.000489942	0.0102629	1.98873
ENSDARG00000024030	angptl2a	5	4806851	4830356	angiopoietin-like 2a	140.732	65.3985	69.2111	261.059	207.944	203.002	157.891	0.367722	3.48535	1.28164	0.000491491	0.0102835	1.98786
ENSDARG00000099476	zgc:174863	6	19266217	19271143	zgc:174863	284.524	233.961	235.318	146.663	78.532	134.168	185.527	0.306641	-3.48414	-1.06838	0.000493721	0.0103183	1.98639
ENSDARG00000007315	tmpoa	4	16857722	16876336	thymopoietin a	106.314	104.085	104.349	157.418	212.368	211.168	149.284	0.253322	3.48292	0.8823	0.00049598	0.0103536	1.98491
ENSDARG00000078582	myo16	9	7909490	8024196	myosin XVI	33.6533	27.6332	23.4253	70.398	65.2589	67.6672	48.006	0.360285	3.48196	1.2545	0.000497753	0.0103788	1.98385
ENSDARG00000103860	wu:fu71h07	22	28078927	28079678	wu:fu71h07	86.4279	74.6096	58.5632	125.152	155.958	170.335	111.841	0.296708	3.47977	1.03248	0.000501835	0.01044	1.9813
ENSDARG00000002445	prdm1a	16	7430998	7443388	PR domain containing 1a, with ZNF domain	271.521	168.562	165.042	383.278	450.176	360.503	299.847	0.281287	3.47389	0.977162	0.000512972	0.010649	1.97269
ENSDARG00000032049	enah	20	36421658	36424688	ENAH actin regulator	105.549	181.458	135.228	249.326	289.794	288.169	208.254	0.279777	3.47385	0.971902	0.000513048	0.010649	1.97269
ENSDARG00000044895	fmoda	11	21025895	21031773	fibromodulin a	3.05939	17.501	9.58308	60.6205	49.7738	32.6669	28.8674	0.653135	3.46623	2.26392	0.00052781	0.0109305	1.96136
ENSDARG00000011724	marveld1	13	39532050	39533365	MARVEL domain containing 1	195.036	163.036	119.256	275.726	303.067	324.336	230.076	0.264045	3.46634	0.915269	0.000527604	0.0109305	1.96136
ENSDARG00000077252	si:rp71-36a1.5	22	5835693	5839686		139.202	240.409	215.087	112.441	77.4259	78.1673	143.789	0.330417	-3.46577	-1.14515	0.000528709	0.0109367	1.96112
ENSDARG00000063191	extl2	2	7123237	7131691	exostosin-like glycosyltransferase 2	67.3066	57.1085	51.1097	97.775	147.109	129.501	91.6517	0.313593	3.46471	1.08651	0.000530806	0.0109676	1.95989
ENSDARG00000078227	cspg4	25	6507141	6629281	chondroitin sulfate proteoglycan 4	363.303	256.988	207.633	537.763	466.767	599.671	405.354	0.274782	3.4627	0.951486	0.000534788	0.0110374	1.95714
ENSDARG00000042577	batf3	20	37812699	37813863	basic leucine zipper transcription factor, ATF-like 3	93.3115	41.4498	101.155	30.3103	23.2278	22.1668	51.9368	0.472626	-3.46098	-1.63575	0.000538219	0.0110956	1.95485
ENSDARG00000058366	si:dkey-222f8.3	4	12033873	12040345	si:dkey-222f8.3	448.966	475.29	458.923	686.381	707.894	655.672	572.188	0.164156	3.45949	0.567895	0.000541197	0.0111318	1.95343
ENSDARG00000040717	macc1	16	19637384	19646960	MET transcriptional regulator MACC1	1105.21	607.93	974.279	496.697	301.961	470.17	659.374	0.31293	-3.45974	-1.08266	0.000540704	0.0111318	1.95343
ENSDARG00000090890	cmklr1	5	20589472	20590795	chemokine-like receptor 1	198.096	151.061	167.171	269.859	332.931	297.502	236.104	0.23117	3.45884	0.79958	0.000542516	0.0111463	1.95287
ENSDARG00000089177	cyp46a1.3	20	5272655	5291012	cytochrome P450, family 46, subfamily A, polypeptide 1, tandem duplicate 3	7.64848	9.21106	10.6479	21.5105	59.7285	35.0003	23.9578	0.603191	3.45674	2.08508	0.000546751	0.0112046	1.9506
ENSDARG00000034555	pard3bb	9	15014891	15208129		163.678	150.14	122.45	232.705	267.672	267.169	200.636	0.234586	3.45681	0.810919	0.000546619	0.0112046	1.9506
ENSDARG00000061479	thsd7aa	19	37701450	37842003	thrombospondin, type I, domain containing 7Aa	135.378	101.322	148.005	60.6205	67.4711	59.5005	95.3829	0.29957	-3.45652	-1.03547	0.000547198	0.0112046	1.9506
ENSDARG00000100198	sncaip	8	104114	121282	synuclein, alpha interacting protein	71.1309	58.9508	50.045	114.397	119.457	129.501	90.5802	0.290786	3.45621	1.00502	0.000547838	0.0112052	1.95058
ENSDARG00000028222	itgb8	19	2279051	2307283	integrin, beta 8	7.64848	7.36884	2.12957	25.4215	33.1825	25.6669	16.903	0.65578	3.45488	2.26564	0.000550539	0.0112263	1.94976
ENSDARG00000069505	zgc:136892	21	25793970	25795968	zgc:136892	656.24	462.395	650.584	383.278	286.476	220.502	443.246	0.28638	-3.45497	-0.989435	0.000550346	0.0112263	1.94976
ENSDARG00000100781	col28a2b	6	3640381	3675797	collagen, type XXVIII, alpha 2b	2.29454	0.921106	2.12957	15.644	25.4399	10.5001	9.48821	0.944987	3.454	3.26398	0.000552343	0.0112343	1.94946
ENSDARG00000043243	prkchb	20	20363483	20410127	protein kinase C, eta, b	682.245	598.719	817.756	390.122	472.298	376.836	556.329	0.220009	-3.45229	-0.759533	0.000555859	0.0112932	1.94718
ENSDARG00000068263	csf1b	8	37168570	37202417	colony stimulating factor 1b (macrophage)	620.292	622.667	622.9	363.723	183.61	362.836	462.671	0.300321	-3.44729	-1.03529	0.00056624	0.0114913	1.93963
ENSDARG00000079502	gal3st2	15	40271177	40286196	galactose-3-O-sulfotransferase 2	26.0048	42.3709	22.3605	68.4425	70.7894	105.001	55.8282	0.415201	3.432	1.42497	0.00059914	0.0120782	1.918
ENSDARG00000076994	adgra2	8	38027640	38105053	adhesion G protein-coupled receptor A2	110.138	73.6884	86.2477	162.307	162.594	235.669	138.441	0.305747	3.43113	1.04906	0.000601068	0.0121037	1.91708
ENSDARG00000030630	mfsd2aa	13	35925490	35953596	major facilitator superfamily domain containing 2aa	129.259	193.432	101.155	68.4425	33.1825	59.5005	97.4953	0.406346	-3.43082	-1.3941	0.000601751	0.0121041	1.91707
ENSDARG00000021339	cpa5	25	18459924	18470695	carboxypeptidase A5	9.94303	7.36884	15.9718	34.2213	42.0312	37.3336	24.4783	0.520582	3.4291	1.78513	0.00060559	0.0121679	1.91479
ENSDARG00000098294	col5a3a	3	53773256	53919463	collagen, type V, alpha 3a	171.326	98.5583	135.228	200.439	328.507	425.837	226.649	0.360281	3.42552	1.23415	0.000613617	0.0123156	1.90954
ENSDARG00000099323	dlg2	10	29698467	29705261	discs, large homolog 2 (Drosophila)	58.8933	53.4241	93.7012	159.373	138.26	141.168	107.47	0.320775	3.42347	1.09816	0.000618273	0.0123818	1.90722
ENSDARG00000008450	pcolce2a	2	8045416	8047257	procollagen C-endopeptidase enhancer 2a	4.58909	10.1322	3.19436	12.7108	42.0312	57.1671	21.6374	0.7702	3.42085	2.63474	0.000624254	0.0124767	1.9039
ENSDARG00000002952	smo	4	14971239	14979937	smoothened, frizzled class receptor	258.519	297.517	243.836	407.722	416.994	450.337	345.821	0.196414	3.4208	0.671891	0.00062438	0.0124767	1.9039
ENSDARG00000115496	myl6	CHR_ALT_CTG6_3_6	39874668	39882568	myosin, light chain 6, alkali, smooth muscle and non-muscle	34.4182	42.3709	37.2675	56.7095	155.958	112.001	73.1208	0.441152	3.41869	1.50816	0.000629243	0.01256	1.90101
ENSDARG00000103129	nid1b	11	44579865	44603123		45.126	23.9487	22.3605	87.0198	61.9407	119.001	59.8995	0.450251	3.41759	1.53877	0.000631791	0.0125971	1.89973
ENSDARG00000004305	vangl1	9	33009284	33055440	VANGL planar cell polarity protein 1	103.255	92.1106	127.774	191.639	193.565	194.835	150.53	0.247963	3.41619	0.847089	0.000635047	0.0126482	1.89797
ENSDARG00000002582	tbx15	9	21034888	21067971	T-box transcription factor 15	32.1236	15.6588	20.2309	53.7763	67.4711	70.0006	43.2102	0.432734	3.41576	1.47811	0.000636051	0.0126544	1.89776
ENSDARG00000075188	adamts10	8	20298369	20380750	ADAM metallopeptidase with thrombospondin type 1 motif, 10	227.925	284.622	201.245	352.968	440.221	528.504	339.247	0.259895	3.4142	0.887335	0.00063969	0.012699	1.89623
ENSDARG00000100149	axin2	3	55644215	55650417	axin 2 (conductin, axil)	357.184	356.468	342.861	659.004	539.769	500.504	459.298	0.200966	3.41431	0.68616	0.000639443	0.012699	1.89623
ENSDARG00000043011	chst14	20	25739979	25748407	carbohydrate (N-acetylgalactosamine 4-0) sulfotransferase 14	43.5963	38.6864	35.1379	75.2868	89.5928	87.5007	61.6335	0.321519	3.41376	1.09759	0.000640734	0.0127059	1.89599
ENSDARG00000001470	mhc1zea	1	47116121	47122114	major histocompatibility complex class I ZEA	103.255	114.217	71.3407	151.551	280.945	213.502	155.802	0.339142	3.41315	1.15754	0.000642169	0.0127205	1.89549
ENSDARG00000028731	stat4	9	41156287	41208343	signal transducer and activator of transcription 4	1915.18	1594.43	2477.76	737.224	1208.95	1151.51	1514.18	0.278747	-3.4114	-0.950918	0.000646293	0.0127883	1.89319
ENSDARG00000036636	ebpl	1	46660213	46663997	EBP like	98.6654	112.375	91.5716	49.8653	35.3947	54.8338	73.7843	0.326565	-3.40481	-1.11189	0.000662091	0.0130443	1.88458
ENSDARG00000060682	agr1	9	45597470	45602978	anterior gradient 1	8498.23	3324.27	6038.4	3441.68	1896.93	1617.01	4136.09	0.399751	-3.40325	-1.36045	0.000665897	0.0131051	1.88256
ENSDARG00000093686	si:rp71-36a1.2	22	5923190	5933844	si:rp71-36a1.2	71.1309	73.6884	75.5998	136.885	168.125	119.001	107.405	0.277793	3.40264	0.945228	0.000667384	0.0131202	1.88206
ENSDARG00000035131	surf4l	5	63629000	63644938	surfeit 4, like	442.847	337.125	258.743	575.895	760.986	623.005	499.767	0.268779	3.39938	0.913684	0.000675381	0.0132488	1.87782
ENSDARG00000039949	fibina	25	35502552	35503237	fin bud initiation factor a	26.7697	18.4221	21.2957	46.932	88.4867	54.8338	42.79	0.444537	3.39631	1.50979	0.000683002	0.0133552	1.87435
ENSDARG00000070317	irge4	16	25822455	25829779	immunity-related GTPase family, e4	1248.23	1440.61	950.854	821.31	607.24	570.505	939.792	0.254455	-3.39633	-0.864213	0.000682968	0.0133552	1.87435
ENSDARG00000052575	arl13a	14	41300428	41308501	ADP-ribosylation factor-like 13A	87.1927	27.6332	26.6197	7.822	5.53042	14.0001	28.133	0.702157	-3.39464	-2.38357	0.000687186	0.0134226	1.87216
ENSDARG00000032816	tm7sf2	10	26973601	26976954	transmembrane 7 superfamily member 2	158.324	209.091	226.799	93.864	13.273	50.1671	125.253	0.563639	-3.39369	-1.91282	0.00068958	0.0134405	1.87158
ENSDARG00000104495	pltp	6	55357188	55383439	phospholipid transfer protein	224.101	404.365	364.157	592.517	577.376	857.507	503.337	0.303953	3.39322	1.03138	0.000690763	0.0134492	1.8713
ENSDARG00000090833	igfbp6b	23	36601984	36605837	insulin-like growth factor binding protein 6b	93.3115	37.7653	8.51829	199.461	222.323	196.002	126.23	0.629633	3.39284	2.13625	0.000691718	0.0134534	1.87117
ENSDARG00000067805	ggcx	10	7709724	7723457		553.75	608.851	704.889	902.463	1004.32	981.174	792.575	0.185669	3.39253	0.629886	0.000692516	0.0134546	1.87113
ENSDARG00000088072	usp43b	3	25546672	25646149	ubiquitin specific peptidase 43b	3.82424	5.52663	3.19436	12.7108	27.6521	31.5003	14.0681	0.739591	3.3922	2.50884	0.000693346	0.0134564	1.87107
ENSDARG00000087131	ifnlr1	16	52343905	52371175	interferon lambda receptor 1	415.313	166.72	217.216	123.197	109.502	67.6672	183.269	0.416343	-3.39091	-1.41178	0.000696604	0.0134909	1.86996
ENSDARG00000087927	nudt9	3	26223376	26232773	nudix (nucleoside diphosphate linked moiety X)-type motif 9	1115.91	639.247	835.857	525.052	371.644	452.67	656.731	0.277677	-3.39008	-0.941345	0.000698729	0.0135177	1.8691
ENSDARG00000000370	triob	16	8751815	8927425	trio Rho guanine nucleotide exchange factor b	382.424	243.172	359.898	631.627	608.346	526.171	458.606	0.24828	3.38963	0.841576	0.000699877	0.0135255	1.86885
ENSDARG00000079967	prkd3	17	42613760	42799104	protein kinase D3	133.084	128.955	123.515	202.394	219.005	220.502	171.242	0.216496	3.3886	0.733616	0.000702516	0.0135621	1.86767
ENSDARG00000086189	mgp	3	1414870	1434135	matrix Gla protein	152.97	148.298	169.301	65.5093	73.0015	101.501	118.43	0.287581	-3.38767	-0.97423	0.000704879	0.0135933	1.86667
ENSDARG00000073896	cx47.1	2	3472832	3498451	connexin 47.1	33.6533	55.2663	15.9718	3.911	4.42434	10.5001	20.6211	0.736941	-3.38605	-2.49532	0.000709054	0.0136594	1.86457
ENSDARG00000068401	yap1	18	37283765	37355666	Yes-associated protein 1	4.58909	13.8166	8.51829	87.0198	7.74259	100.334	37.0034	0.846305	3.38447	2.8643	0.000713149	0.0137095	1.86298
ENSDARG00000014180	ildr2	9	34274501	34300707	immunoglobulin-like domain containing receptor 2	89.4872	70.9251	81.9885	136.885	149.321	162.168	115.129	0.261322	3.38447	0.884436	0.000713158	0.0137095	1.86298
ENSDARG00000103929	ildr1a	1	44839	50247	immunoglobulin-like domain containing receptor 1a	2080.39	1482.98	2217.95	1282.81	1029.76	814.34	1484.7	0.262014	-3.38232	-0.886215	0.000718772	0.0138028	1.86003
ENSDARG00000063371	rasa3	1	357518	411331	RAS p21 protein activator 3	117.022	105.927	85.1829	191.639	228.959	164.501	148.872	0.273121	3.37428	0.921586	0.000740101	0.0141825	1.84825
ENSDARG00000055398	foxc1b	20	26702377	26704331	forkhead box C1b	666.183	611.614	479.154	325.591	393.766	315.003	465.218	0.227198	-3.36922	-0.765481	0.000753804	0.01443	1.84073
ENSDARG00000075393	spock2	13	30054996	30132256	SPARC (osteonectin), cwcv and kazal like domains proteoglycan 2	149.91	149.219	194.856	251.282	305.279	303.336	225.647	0.238044	3.36782	0.80169	0.000757653	0.0144884	1.83898
ENSDARG00000015252	st3gal3b	2	17267660	17393216	ST3 beta-galactoside alpha-2,3-sialyltransferase 3b	19.1212	11.9744	14.907	43.021	36.5008	61.8338	31.2264	0.478174	3.36678	1.60991	0.000760503	0.0145125	1.83826
ENSDARG00000056525	bcar1	18	22606259	22688073	BCAR1 scaffold protein, Cas family member	402.31	346.336	354.574	546.562	541.981	654.505	474.378	0.195623	3.36614	0.658494	0.000762287	0.0145161	1.83815
ENSDARG00000100515	dusp1	14	15761493	15762963	dual specificity phosphatase 1	2368.73	1153.22	1013.68	869.22	421.418	464.337	1048.44	0.407223	-3.36353	-1.3697	0.000769532	0.0146388	1.83449
ENSDARG00000051914	slc14a2	5	52167986	52177850	solute carrier family 14 member 2	7.64848	0.921106	5.32393	23.466	24.3338	32.6669	15.7267	0.747759	3.36155	2.51363	0.000775064	0.0147133	1.83229
ENSDARG00000074695	mertka	13	47624225	47632494	c-mer proto-oncogene tyrosine kinase a	66.5418	46.0553	53.2393	114.397	109.502	109.668	83.2338	0.298774	3.35926	1.00366	0.000781522	0.0148205	1.82914
ENSDARG00000063097	scube1	4	8906893	9008851	signal peptide, CUB domain, EGF-like 1	128.495	459.632	305.594	138.841	47.5616	78.1673	193.048	0.521949	-3.35895	-1.7532	0.000782387	0.0148214	1.82911
ENSDARG00000043257	ckbb	20	20816928	20821783	creatine kinase, brain b	1479.98	614.377	515.357	2066.96	2980.9	1782.68	1573.38	0.413886	3.35203	1.38736	0.000802209	0.0151463	1.81969
ENSDARG00000074301	cth	6	37409558	37422841	cystathionase (cystathionine gamma-lyase)	479.56	375.811	790.071	1158.63	1409.15	926.341	856.595	0.324444	3.35181	1.08747	0.000802858	0.0151463	1.81969
ENSDARG00000098706	si:ch73-236c18.7	1	58470337	58475718	si:ch73-236c18.7	513.978	468.843	622.9	334.391	349.523	278.836	428.078	0.219767	-3.35195	-0.736648	0.000802456	0.0151463	1.81969
ENSDARG00000031954	rbck1	22	10145098	10158038	RanBP-type and C3HC4-type zinc finger containing 1	1577.88	1512.46	1478.99	1137.12	964.505	1032.51	1283.91	0.162265	-3.35123	-0.543787	0.000804549	0.0151625	1.81923
ENSDARG00000007788	atp2b1b	25	19646388	19666107	ATPase plasma membrane Ca2+ transporting 1b	16.0618	15.6588	10.6479	40.0878	50.8799	36.167	28.2505	0.470087	3.3502	1.57489	0.000807527	0.0152029	1.81807
ENSDARG00000029936	grtp1a	1	184915	191971	growth hormone regulated TBC protein 1a	924.702	1345.74	1028.58	589.583	382.705	707.006	829.719	0.290898	-3.34892	-0.974195	0.00081127	0.0152576	1.81651
ENSDARG00000016691	cd9b	4	4238000	4256275	CD9 molecule b	3893.84	2732	3102.79	2279.14	1754.25	1606.51	2561.42	0.235019	-3.34644	-0.786477	0.000818561	0.0153788	1.81308
ENSDARG00000006202	erbb3a	6	7490154	7529487	erb-b2 receptor tyrosine kinase 3a	1177.87	1114.54	1703.66	742.112	652.589	859.84	1041.77	0.246923	-3.34279	-0.825411	0.000829421	0.0155348	1.80869
ENSDARG00000099774	cyb5b	7	67733759	67744619	cytochrome b5 type B	1740.79	2736.6	1665.33	826.199	547.512	1307.84	1470.71	0.357907	-3.34175	-1.19604	0.000832518	0.0155768	1.80752
ENSDARG00000069242	pdia5	9	37754845	37840350	protein disulfide isomerase family A, member 5	465.793	356.468	351.379	668.781	659.226	585.671	514.553	0.210714	3.3407	0.703932	0.00083566	0.0156196	1.80633
ENSDARG00000100255	si:ch73-29l19.1	6	36807861	36819371	si:ch73-29l19.1	5.35394	4.60553	7.4535	20.5328	27.6521	25.6669	15.2108	0.627764	3.33699	2.09484	0.000846902	0.0158135	1.80097
ENSDARG00000069375	zgc:162608	15	21875790	21877812	zgc:162608	28.2994	62.6352	76.6646	10.7553	5.53042	22.1668	34.3419	0.637553	-3.33604	-2.1269	0.000849815	0.0158516	1.79993
ENSDARG00000014106	cfl2	17	10007071	10025234	cofilin 2 (muscle)	110.138	84.7417	95.8308	153.507	186.928	190.168	136.886	0.259301	3.33384	0.864468	0.000856555	0.0159284	1.79783
ENSDARG00000044513	tpst1l	21	31232873	31241254	tyrosylprotein sulfotransferase 1, like	175.915	189.748	146.941	254.215	325.189	302.169	232.363	0.233859	3.33415	0.779722	0.000855597	0.0159284	1.79783
ENSDARG00000087341	unc5c	10	1052591	1107558		111.668	29.4754	78.7942	200.439	203.519	213.502	139.566	0.446718	3.32638	1.48595	0.000879805	0.0163266	1.7871
ENSDARG00000056653	fhl1b	10	26597990	26621189	four and a half LIM domains 1b	175.915	109.612	106.479	243.46	476.722	227.502	223.282	0.382528	3.32153	1.27058	0.000895265	0.0165638	1.78084
ENSDARG00000019207	abo	5	25032274	25037458	ABO blood group (transferase A, alpha 1-3-N-acetylgalactosaminyltransferase; transferase B, alpha 1-3-galactosyltransferase)	201.92	172.247	90.5068	72.3535	16.5913	9.33341	93.8253	0.672623	-3.32103	-2.2338	0.000896863	0.0165765	1.78051
ENSDARG00000039273	fbln5	13	33155428	33170733	fibulin 5	44.3612	28.5543	24.4901	74.309	121.669	66.5005	59.9807	0.427904	3.31879	1.42012	0.00090408	0.0166761	1.77791
ENSDARG00000057737	rxraa	21	17880511	17944808	retinoid X receptor, alpha a	150.675	128.034	124.58	212.172	220.111	285.836	186.901	0.249752	3.31891	0.828907	0.000903681	0.0166761	1.77791
ENSDARG00000012446	zgc:113057	7	9041174	9046299	zgc:113057	71.8957	111.454	54.3041	23.466	37.6069	12.8334	51.9267	0.507647	-3.31731	-1.68402	0.00090888	0.0167307	1.77649
ENSDARG00000019496	esd	9	25174055	25181570	esterase D/formylglutathione hydrolase	452.79	395.154	473.83	588.606	818.502	778.173	584.509	0.21862	3.31619	0.724985	0.000912541	0.0167812	1.77518
ENSDARG00000069951	eef1a1l2	1	31113951	31129604	eukaryotic translation elongation factor 1 alpha 1b	98.6654	130.797	157.588	459.543	136.048	585.671	261.385	0.4859	3.31583	1.61116	0.000913715	0.0167858	1.77506
ENSDARG00000019444	ssr4	23	18569308	18572521	signal sequence receptor, delta	1623.77	988.346	1172.33	1857.73	2915.64	2350.85	1818.11	0.275173	3.31487	0.912162	0.000916857	0.0168097	1.77444
ENSDARG00000028850	btr16	15	18199836	18209723	bloodthirsty-related gene family, member 16	744.197	577.533	611.187	367.634	443.54	284.669	504.793	0.247027	-3.31491	-0.818872	0.000916717	0.0168097	1.77444
ENSDARG00000045123	oplah	12	13655710	13721912	5-oxoprolinase, ATP-hydrolysing	89.4872	58.0297	60.6928	130.041	132.73	163.335	105.719	0.30961	3.3139	1.02602	0.000920028	0.0168508	1.77338
ENSDARG00000031894	lef1	1	49814942	49905357	lymphoid enhancer-binding factor 1	202.685	237.645	265.132	436.077	362.796	367.503	311.973	0.219881	3.31265	0.728389	0.00092416	0.0169095	1.77187
ENSDARG00000058903	si:ch211-237c6.4	6	7123980	7132026	si:ch211-237c6.4	107.079	127.113	95.8308	165.24	220.111	226.335	156.951	0.268003	3.31204	0.887636	0.000926187	0.0169296	1.77135
ENSDARG00000062592	myl10	10	33171501	33179988	myosin, light chain 10, regulatory	5.35394	5.52663	3.19436	11.733	105.078	11.6668	23.7588	0.961363	3.30813	3.18031	0.000939211	0.0171234	1.76641
ENSDARG00000056615	cybb	11	29796870	29818866	cytochrome b-245, beta polypeptide (chronic granulomatous disease)	200.39	338.046	159.718	411.633	482.253	614.838	367.813	0.33576	3.30801	1.1107	0.000939607	0.0171234	1.76641
ENSDARG00000042539	ywhaqa	20	29565906	29585336	tyrosine 3-monooxygenase/tryptophan 5-monooxygenase activation protein, theta polypeptide a	2972.2	2850.82	2739.7	2146.16	2004.22	1894.68	2434.63	0.151818	-3.30832	-0.502264	0.000938561	0.0171234	1.76641
ENSDARG00000021899	b4galt7	14	26379484	26392475	xylosylprotein beta 1,4-galactosyltransferase, polypeptide 7 (galactosyltransferase I)	178.974	119.744	108.608	230.749	326.295	254.335	203.118	0.299307	3.30612	0.989544	0.000945976	0.0172222	1.76391
ENSDARG00000042496	parp12a	18	12839126	12858016	poly (ADP-ribose) polymerase family, member 12a	3423.46	1913.14	2242.44	1643.6	1116.04	952.008	1881.78	0.311865	-3.3022	-1.02984	0.000959299	0.0174474	1.75827
ENSDARG00000033999	cyp26a1	12	8954761	8958353	cytochrome P450, family 26, subfamily A, polypeptide 1	172.856	113.296	188.467	316.791	247.763	374.503	235.613	0.298339	3.30084	0.98477	0.000963966	0.0175148	1.7566
ENSDARG00000043442	zgc:153665	11	30626768	30634286	zgc:153665	5385.3	1412.05	2913.26	1569.29	793.062	1067.51	2190.08	0.455216	-3.29818	-1.50138	0.000973151	0.0176289	1.75377
ENSDARG00000098526	gpr75	13	35746440	35748092	G protein-coupled receptor 75	6.11879	25.791	13.8422	46.932	60.8346	57.1671	35.1143	0.564372	3.29546	1.85987	0.000982596	0.0177628	1.75049
ENSDARG00000011652	ftr52p	9	3153717	3166124		428.315	473.448	469.571	296.258	193.565	294.002	359.193	0.244958	-3.29128	-0.806225	0.00099733	0.0179954	1.74484
ENSDARG00000040649	prickle1a	25	314608	348784	prickle homolog 1a	73.4254	112.375	73.4703	152.529	160.382	222.835	132.503	0.317988	3.28952	1.04603	0.00100359	0.0180903	1.74255
ENSDARG00000098834	sox4b	16	68124	69570	SRY-box transcription factor 4b	533.864	573.849	475.959	828.154	992.157	728.006	688.665	0.208697	3.28665	0.685915	0.00101388	0.0182399	1.73898
ENSDARG00000095170	lrrfip1b	6	15527603	15604417	leucine rich repeat (in FLII) interacting protein 1b	32.8885	19.3432	19.1662	53.7763	50.8799	143.501	53.2592	0.543873	3.28542	1.78685	0.0010183	0.0182833	1.73795
ENSDARG00000055647	ftr82	5	30707133	30715225	finTRIM family, member 82	919.348	584.902	651.649	472.253	345.098	364.003	556.209	0.264222	-3.28472	-0.867895	0.00102085	0.0183109	1.73729
ENSDARG00000039133	lamb4	25	31633322	31698550	laminin, beta 4	17.5915	11.0533	15.9718	49.8653	64.1529	29.1669	31.3003	0.511836	3.28403	1.68088	0.00102335	0.0183199	1.73708
ENSDARG00000013526	svep1	7	24251367	24357169	sushi, von Willebrand factor type A, EGF and pentraxin domain containing 1	191.212	225.671	242.771	335.368	341.78	415.337	292.023	0.222289	3.28074	0.729272	0.00103535	0.0185165	1.73244
ENSDARG00000071345	mgst2	14	46216705	46220099	microsomal glutathione S-transferase 2	663.888	393.312	577.114	331.457	219.005	296.336	413.519	0.289176	-3.2798	-0.948441	0.0010388	0.0185599	1.73142
ENSDARG00000089362	grn1	19	40187528	40191358	granulin 1	21.4158	11.9744	19.1662	27.377	70.7894	92.1674	40.4817	0.564338	3.27897	1.85045	0.00104187	0.0185783	1.73099
ENSDARG00000115162	mfhas1	CHR_ALT_CTG21_1_11	19872829	19906388	malignant fibrous histiocytoma amplified sequence 1	89.4872	97.6372	91.5716	47.9098	48.6677	45.5004	70.129	0.296434	-3.27593	-0.971099	0.00105314	0.0187368	1.7273
ENSDARG00000077618	rin3	17	33453689	33486030	Ras and Rab interactor 3	223.336	174.089	127.774	300.169	362.796	324.336	252.083	0.276713	3.27542	0.906351	0.00105506	0.0187401	1.72723
ENSDARG00000069888	cldna	15	2655566	2657508	claudin a	8171.64	8031.12	8422.46	5655.31	5511.62	6358.38	7025.09	0.149944	-3.27275	-0.490728	0.00106507	0.0188995	1.72355
ENSDARG00000092379	si:dkeyp-51b9.3	8	2478862	2481965		353.36	172.247	169.301	122.219	84.0624	84.0007	164.198	0.385051	-3.27206	-1.25991	0.00106766	0.0189272	1.72291
ENSDARG00000100990	nme3	3	15990788	15999501	NME/NM23 nucleoside diphosphate kinase 3	149.145	194.353	101.155	218.038	360.583	424.67	241.324	0.358102	3.27122	1.17143	0.00107084	0.018965	1.72205
ENSDARG00000097827	lrp1aa	11	1810027	1843828	low density lipoprotein receptor-related protein 1Aa	2787.11	2226.31	2482.02	3590.3	3790.55	5728.38	3434.11	0.246714	3.26821	0.80631	0.00108232	0.0191497	1.71784
ENSDARG00000090912	npc2	17	43030687	43031763	Niemann-Pick disease, type C2	1640.6	2352.5	2217.95	1318.01	1018.7	1349.84	1649.6	0.2303	-3.26648	-0.752269	0.00108894	0.0192481	1.71561
ENSDARG00000103522	si:zfos-943e10.1	22	3263428	3299100	si:zfos-943e10.1	1077.67	1454.43	1202.14	721.58	488.889	838.84	963.925	0.265113	-3.26519	-0.865643	0.00109391	0.0193172	1.71406
ENSDARG00000098832	fam168a	18	2837563	2935695	family with sequence similarity 168 member A	328.885	278.174	300.27	412.611	511.011	556.504	397.909	0.215788	3.26468	0.704479	0.00109588	0.0193334	1.71369
ENSDARG00000011049	slc17a9b	23	17522867	17549145	solute carrier family 17 member 9b	256.989	142.771	189.532	346.124	360.583	402.503	283.084	0.279173	3.25911	0.909855	0.00111762	0.0196978	1.70558
ENSDARG00000004094	acsbg2	8	20140321	20190412	acyl-CoA synthetase bubblegum family member 2	1771.39	1524.43	1806.94	1252.5	1112.72	1057.01	1420.83	0.176783	-3.2582	-0.575996	0.00112122	0.0197421	1.70461
ENSDARG00000034093	dclk2a	1	37195919	37291989	doublecortin-like kinase 2a	60.423	32.2387	55.3689	87.0198	120.563	140.001	82.6024	0.377003	3.25684	1.22784	0.00112659	0.0197794	1.70379
ENSDARG00000090945	si:ch211-170d8.8	8	39742739	39754621	si:ch211-170d8.8	367.127	317.781	407.813	522.119	789.744	585.671	498.376	0.244616	3.25554	0.796358	0.00113176	0.0198129	1.70305
ENSDARG00000090156	pttg1ipa	6	11078693	11091449	PTTG1 interacting protein a	2437.57	2447.38	2745.02	1946.7	1426.85	1397.68	2066.87	0.207906	-3.25559	-0.676859	0.00113155	0.0198129	1.70305
ENSDARG00000016936	hmcn1	20	34157308	34292607	hemicentin 1	379.365	245.014	282.168	645.315	598.391	434.003	430.71	0.27255	3.25489	0.88712	0.00113436	0.0198393	1.70247
ENSDARG00000077826	efcc1	11	26619133	26666627	EF-hand and coiled-coil domain containing 1	14.5321	4.60553	7.4535	31.288	42.0312	31.5003	21.9018	0.600954	3.25425	1.95566	0.0011369	0.0198648	1.70192
ENSDARG00000044010	loxl2a	10	20407888	20445549	lysyl oxidase-like 2a	346.476	203.564	165.042	404.789	569.633	535.504	370.835	0.330577	3.25198	1.07503	0.00114606	0.0200056	1.69885
ENSDARG00000011418	sigmar1	10	14488625	14494239	sigma non-opioid intracellular receptor 1	1335.43	3537.05	2246.7	1042.28	366.114	1108.34	1605.98	0.461574	-3.24981	-1.50003	0.0011548	0.0201196	1.69638
ENSDARG00000034941	si:dkey-224e22.2	18	44750170	44755708	si:dkey-224e22.2	21.4158	16.5799	20.2309	31.288	67.4711	80.5006	39.5811	0.497769	3.24817	1.61684	0.00116149	0.0201976	1.6947
ENSDARG00000088137	adgrg2a	24	25285758	25301711	adhesion G protein-coupled receptor G2a	970.592	1411.13	1250.06	777.311	514.329	747.839	945.211	0.25622	-3.24718	-0.831991	0.00116556	0.0202489	1.6936
ENSDARG00000014386	galnt6	23	26777528	26784771	UDP-N-acetyl-alpha-D-galactosamine:polypeptide N-acetylgalactosaminyltransferase 6 (GalNAc-T6)	1319.36	595.955	1015.81	582.739	419.206	336.003	711.512	0.348424	-3.24618	-1.13105	0.00116965	0.0203006	1.69249
ENSDARG00000007302	sh3gl3b	25	19530017	19535811	SH3-domain GRB2-like 3b	44.3612	38.6864	31.9436	65.5093	84.0624	158.668	70.5385	0.436345	3.24389	1.41546	0.00117908	0.0204254	1.68983
ENSDARG00000100494	pbx1a	2	18703125	18830722	pre-B-cell leukemia homeobox 1a	48.9503	57.1085	46.8506	94.8418	89.5928	131.834	78.1964	0.322482	3.24392	1.04611	0.00117896	0.0204254	1.68983
ENSDARG00000042515	gpr176	20	28960340	28974309	G protein-coupled receptor 176	2.29454	0.921106	0	12.7108	12.1669	16.3335	7.40446	1.10177	3.24249	3.57249	0.00118488	0.0205065	1.68811
ENSDARG00000030417	pkd1a	1	54282042	54425791	polycystic kidney disease 1a	393.132	328.835	366.286	522.119	538.663	625.338	462.395	0.195053	3.23308	0.630621	0.00122465	0.0211546	1.6746
ENSDARG00000017321	kdr	20	22220988	22277544	kinase insert domain receptor (a type III receptor tyrosine kinase)	186.623	143.692	150.135	72.3535	44.2434	99.1675	116.036	0.358172	-3.23205	-1.15763	0.00122905	0.0212105	1.67345
ENSDARG00000009336	aif1l	5	34549579	34574051	allograft inflammatory factor 1-like	253.93	343.572	269.391	352.968	737.758	738.506	449.354	0.33342	3.22968	1.07684	0.00123927	0.0213464	1.67067
ENSDARG00000038489	b3gnt7	22	36656698	36661461	UDP-GlcNAc:betaGal beta-1,3-N-acetylglucosaminyltransferase 7	418.372	162.115	496.19	179.906	94.0171	124.834	245.906	0.443333	-3.22893	-1.43149	0.00124253	0.0213823	1.66995
ENSDARG00000040387	mmd	3	11548516	11576337	monocyte to macrophage differentiation-associated	798.502	788.466	686.787	499.63	352.841	515.671	606.983	0.227118	-3.22789	-0.733113	0.00124708	0.0214304	1.66897
ENSDARG00000057013	cadm3	2	44049081	44183613	cell adhesion molecule 3	38.2424	61.7141	79.859	21.5105	17.6973	24.5002	40.5872	0.462162	-3.22775	-1.49174	0.00124768	0.0214304	1.66897
ENSDARG00000089943	npy2rl	1	10221568	10235337	neuropeptide Y receptor Y2, like	3.05939	4.60553	1.06479	13.6885	25.4399	17.5001	10.893	0.828321	3.22508	2.6714	0.00125937	0.0215933	1.66568
ENSDARG00000040445	si:ch211-219a4.3	9	23772516	23779499	si:ch211-219a4.3	5447.25	5508.21	5219.58	4214.1	3192.16	3113.86	4449.19	0.192392	-3.22504	-0.620471	0.00125953	0.0215933	1.66568
ENSDARG00000099651	bin3	8	50743037	50839564	bridging integrator 3	803.855	810.573	869.93	597.405	454.6	561.171	682.923	0.193147	-3.22204	-0.622326	0.00127281	0.0218005	1.66153
ENSDARG00000009281	dnm1b	5	63668735	63735611	dynamin 1b	13.0024	9.21106	8.51829	34.2213	35.3947	29.1669	21.5858	0.518987	3.22076	1.67153	0.00127852	0.0218777	1.66
ENSDARG00000021488	cyth1b	12	34119439	34192955	cytohesin 1b	221.041	180.537	163.977	264.97	367.22	371.003	261.458	0.256072	3.21551	0.823402	0.00130214	0.0222417	1.65283
ENSDARG00000070822	cnp	3	17933659	17940250	2',3'-cyclic nucleotide 3' phosphodiesterase	2756.51	2925.43	2386.19	3604.96	4147.81	4126.53	3324.57	0.173504	3.21549	0.557901	0.00130224	0.0222417	1.65283
ENSDARG00000061335	galnt1	16	26974599	27098395	UDP-N-acetyl-alpha-D-galactosamine:polypeptide N-acetylgalactosaminyltransferase 1	448.966	404.365	381.193	547.54	741.076	687.172	535.052	0.21057	3.21514	0.677012	0.00130381	0.0222477	1.65271
ENSDARG00000073732	myh14	16	16849242	16945650	myosin, heavy chain 14, non-muscle	2311.37	2801.08	2113.6	1787.33	1221.12	1165.51	1900	0.246208	-3.21467	-0.79148	0.00130593	0.0222631	1.65241
ENSDARG00000042027	prrx1b	20	34512130	34519608	paired related homeobox 1b	268.462	141.85	163.977	312.88	484.465	390.836	293.745	0.325469	3.21311	1.04577	0.00131308	0.0223641	1.65045
ENSDARG00000079964	dlx2a	9	3397409	3400727	distal-less homeobox 2a	37.4776	39.6075	29.814	81.1533	86.2745	64.1672	56.4157	0.346722	3.20764	1.11216	0.00133829	0.0227416	1.64318
ENSDARG00000044341	chst7	6	37603968	37622576	carbohydrate (N-acetylglucosamine 6-O) sulfotransferase 7	99.4303	132.639	184.208	208.261	331.825	330.169	214.422	0.332807	3.20563	1.06686	0.00134766	0.0228676	1.64078
ENSDARG00000059729	sec14l8	5	13427826	13469307	SEC14-like lipid binding 8	54.3042	40.5286	38.3323	92.8863	123.881	77.0006	71.1556	0.354755	3.2011	1.13561	0.00136905	0.0231708	1.63506
ENSDARG00000104451	slc39a7	19	18903533	18912552	solute carrier family 39 member 7	1001.19	618.983	668.686	1176.23	1509.8	1348.68	1053.93	0.255175	3.20104	0.816825	0.00136934	0.0231708	1.63506
ENSDARG00000042357	cldnk	3	50123732	50124413	claudin k	143.791	129.876	200.18	93.864	71.8955	73.5006	118.851	0.306444	-3.20132	-0.981024	0.00136801	0.0231708	1.63506
ENSDARG00000078459	cux1a	10	32903341	33156789	cut-like homeobox 1a	430.61	499.239	370.546	778.289	599.497	742.006	570.031	0.220183	3.19986	0.704554	0.00137493	0.0232437	1.6337
ENSDARG00000103025	hmgcs1	10	6024189	6033094	3-hydroxy-3-methylglutaryl-CoA synthase 1 (soluble)	31525.5	57688.8	37786.1	16666.7	2351.53	16674.1	27115.5	0.572354	-3.19931	-1.83114	0.00137758	0.0232669	1.63326
ENSDARG00000045131	id4	16	9977858	9980402	inhibitor of DNA binding 4	182.034	91.1895	191.662	85.0643	32.0764	50.1671	105.365	0.459702	-3.19824	-1.47023	0.00138271	0.0233319	1.63205
ENSDARG00000029019	epb41b	16	26456210	26457614	erythrocyte membrane protein band 4.1b	55.8339	19.3432	34.0732	119.286	51.9859	242.669	87.1984	0.59925	3.19783	1.9163	0.00138465	0.0233336	1.63202
ENSDARG00000040513	zgc:92313	12	4241458	4243268	zgc:92313	1284.95	934.922	824.145	674.648	564.103	522.671	800.905	0.246899	-3.19768	-0.789506	0.00138537	0.0233336	1.63202
ENSDARG00000034907	paqr7b	16	34531486	34532888	progestin and adipoQ receptor family member VII, b	917.818	1107.17	773.035	632.604	532.026	568.171	755.137	0.216258	-3.19673	-0.691318	0.00138997	0.0233894	1.63098
ENSDARG00000090340	si:dkey-27o4.1	3	39619571	39627412	si:dkey-27o4.1	656.24	700.04	1053.07	545.585	321.87	354.669	605.246	0.305892	-3.19625	-0.977706	0.00139229	0.0234069	1.63066
ENSDARG00000071086	gpr155b	6	10758181	10780698	G protein-coupled receptor 155b	100.195	319.624	128.839	49.8653	2.21217	45.5004	107.706	0.779901	-3.19225	-2.48964	0.00141169	0.0236893	1.62545
ENSDARG00000027582	angptl7	8	46217861	46221296	angiopoietin-like 7	0.764848	1.84221	0	0.97775	38.7129	23.3335	10.9385	1.43086	3.1884	4.56216	0.0014306	0.0239626	1.62047
ENSDARG00000099554	sec16b	6	23909011	23930080	SEC16 homolog B, endoplasmic reticulum export factor	9.94303	5.52663	33.0084	44.9765	76.3198	80.5006	41.7125	0.651084	3.18764	2.07542	0.0014344	0.0240041	1.61971
ENSDARG00000068372	zgc:158427	18	40633527	40636178	zgc:158427	0	3.68442	0	21.5105	3.31825	51.3337	13.3078	1.3734	3.18616	4.37587	0.00144172	0.0241046	1.6179
ENSDARG00000078399	acsl2	8	50840565	50888806	acyl-CoA synthetase long chain family member 2	578.99	980.977	965.761	552.429	321.87	395.503	632.589	0.311106	-3.18483	-0.990819	0.00144839	0.0241938	1.6163
ENSDARG00000061682	bicc1a	17	20983798	21049260	BicC family RNA binding protein 1a	7.64848	5.52663	6.38872	26.3993	18.8034	31.5003	16.0445	0.616761	3.18297	1.96313	0.00145774	0.0243277	1.6139
ENSDARG00000043436	si:dkey-5n18.1	20	17038903	17041025	si:dkey-5n18.1	104.784	169.483	150.135	269.859	463.449	213.502	228.535	0.364374	3.18188	1.1594	0.00146321	0.0243523	1.61346
ENSDARG00000011594	smarcb1b	21	15603597	15615756	SWI/SNF related, matrix associated, actin dependent regulator of chromatin, subfamily b, member 1b	142.262	140.008	134.163	205.328	270.991	221.668	185.737	0.233731	3.18188	0.743704	0.00146322	0.0243523	1.61346
ENSDARG00000091234	si:ch73-335l21.4	7	20239922	20241413	si:ch73-335l21.4	3437.23	1781.42	1806.94	885.842	538.663	1450.18	1650.05	0.405733	-3.17838	-1.28957	0.00148102	0.024626	1.60861
ENSDARG00000112252	zgc:171506	CHR_ALT_CTG3_1_17	24619189	24629701	zgc:171506	198.096	165.799	105.414	87.9975	64.1529	67.6672	114.854	0.34481	-3.17664	-1.09533	0.00148993	0.0247066	1.60719
ENSDARG00000075248	zgc:172133	22	6456003	6465060	zgc:172133	351.065	352.783	313.047	240.527	206.838	192.502	276.127	0.210251	-3.1751	-0.667567	0.00149787	0.0248156	1.60528
ENSDARG00000003877	pbrm1	11	3909756	3959889	polybromo 1	52.0097	48.8186	34.0732	72.3535	118.351	112.001	72.9345	0.364731	3.17364	1.15752	0.00150542	0.0248954	1.60388
ENSDARG00000040266	sox19b	7	26494583	26497947	SRY-box transcription factor 19b	230.984	191.59	399.295	160.351	84.0624	51.3337	186.269	0.463552	-3.17145	-1.47013	0.00151678	0.0250248	1.60163
ENSDARG00000037267	zgc:158263	23	26733232	26751278	zgc:158263	1131.21	830.837	1214.92	707.891	426.948	612.505	820.719	0.271968	-3.16956	-0.86202	0.00152671	0.0251334	1.59975
ENSDARG00000078745	pnpla8	4	13631014	13631677	patatin-like phospholipase domain containing 8	359.479	288.306	321.565	215.105	197.989	198.335	263.463	0.210048	-3.16644	-0.665106	0.00154316	0.0253813	1.59549
ENSDARG00000013063	oxct1a	8	31799410	31818453	3-oxoacid CoA transferase 1a	268.462	312.255	296.011	499.63	478.934	395.503	375.132	0.20525	3.16561	0.649741	0.0015476	0.0254315	1.59463
ENSDARG00000104453	flt4	14	15817054	15956657	fms-related tyrosine kinase 4	93.3115	69.0829	68.1463	20.5328	27.6521	44.3337	53.8432	0.420146	-3.16028	-1.32778	0.00157615	0.0258307	1.58786
ENSDARG00000113935	pard3ba	1	6068436	6085750		1092.97	1104.41	1148.9	830.11	574.058	724.506	912.492	0.20654	-3.157	-0.652048	0.00159402	0.0261001	1.58336
ENSDARG00000093761	si:ch211-250k18.7	22	9294336	9305780	si:ch211-250k18.7	376.305	366.6	409.943	222.927	282.051	207.668	310.916	0.219738	-3.15601	-0.693495	0.00159945	0.0261655	1.58227
ENSDARG00000029353	serpine2	15	43241915	43284021	serpin peptidase inhibitor, clade E (nexin, plasminogen activator inhibitor type 1), member 2	1001.95	772.808	857.153	1318.01	1460.03	1229.68	1106.6	0.192109	3.15542	0.606185	0.00160269	0.0261949	1.58178
ENSDARG00000100560	zfpm2b	19	13193215	13286722	zinc finger protein, FOG family member 2b	31.3588	19.3432	10.6479	38.1323	87.3806	78.1673	44.1717	0.543078	3.1547	1.71325	0.00160663	0.0262358	1.58111
ENSDARG00000017121	mafba	23	3405665	3409140	v-maf avian musculoaponeurotic fibrosarcoma oncogene homolog Ba	1313.24	1467.32	1244.74	2135.41	1884.77	1832.85	1646.39	0.171393	3.15153	0.540152	0.00162417	0.0264511	1.57756
ENSDARG00000061226	timp2a	12	33990947	34035364	TIMP metallopeptidase inhibitor 2a	387.013	165.799	325.825	568.073	837.306	521.504	467.587	0.35932	3.15123	1.1323	0.00162587	0.0264552	1.57749
ENSDARG00000086292	st6galnac	CHR_ALT_CTG12_1_30	35813818	35827813	ST6 (alpha-N-acetyl-neuraminyl-2,3-beta-galactosyl-1,3)-N-acetylgalactosaminide alpha-2,6-sialyltransferase	83.3685	99.4794	87.3125	130.041	206.838	172.668	129.951	0.290289	3.15045	0.914541	0.00163019	0.0265019	1.57672
ENSDARG00000101762	fah	7	10610791	10632375	fumarylacetoacetate hydrolase (fumarylacetoacetase)	951.471	1954.59	1130.8	418.477	555.254	848.173	976.461	0.364557	-3.14964	-1.14823	0.00163471	0.0265516	1.57591
ENSDARG00000028159	tead1a	25	16356226	16412432	TEA domain family member 1a	108.608	74.6096	46.8506	162.307	164.806	173.835	121.836	0.354161	3.14633	1.11431	0.00165333	0.0268301	1.57138
ENSDARG00000035122	camsap1b	5	65613292	65662996	calmodulin regulated spectrin-associated protein 1b	881.87	931.238	925.299	681.492	624.937	625.338	778.362	0.159874	-3.1452	-0.502834	0.00165975	0.0269104	1.57008
ENSDARG00000079191	zgc:172122	1	34763543	34807059	zgc:172122	21.4158	9.21106	17.0366	31.288	60.8346	59.5005	33.2144	0.52845	3.14128	1.66001	0.00168211	0.0272244	1.56504
ENSDARG00000100973	arhgap24	21	9733221	9782502	Rho GTPase activating protein 24	87.1927	80.1362	71.3407	114.397	183.61	163.335	116.668	0.301443	3.13936	0.946339	0.00169316	0.027379	1.56258
ENSDARG00000061400	csgalnact2	13	25569831	25581303	chondroitin sulfate N-acetylgalactosaminyltransferase 2	295.996	345.415	306.658	406.744	579.588	603.171	422.929	0.237635	3.13448	0.744863	0.00172159	0.0277648	1.55651
ENSDARG00000026070	cd82b	18	27598755	27624280	CD82 molecule b	3009.68	2776.21	3882.21	4779.24	5208.55	4854.54	4085.07	0.197389	3.13397	0.618613	0.00172457	0.027786	1.55617
ENSDARG00000025094	edem1	6	42932757	42949184	ER degradation enhancer, mannosidase alpha-like 1	3673.57	2832.4	3202.88	2319.22	1809.55	2178.18	2669.3	0.198608	-3.13374	-0.622384	0.00172595	0.027786	1.55617
ENSDARG00000097700	si:dkey-23k10.2	15	36329368	36347858	si:dkey-23k10.2	406.899	421.866	393.971	291.37	237.808	173.835	320.958	0.254375	-3.13158	-0.796597	0.00173865	0.0279411	1.55376
ENSDARG00000017320	f11r.1	5	29831195	29847899	F11 receptor, tandem duplicate 1	588.168	378.574	346.056	220.972	27.6521	123.668	280.848	0.580629	-3.12927	-1.81694	0.00175243	0.0280708	1.55175
ENSDARG00000109310	im:7150988	14	3367694	3381303	im:7150988	29.0642	26.7121	39.3971	81.1533	119.457	49.0004	57.464	0.446623	3.12724	1.3967	0.00176456	0.0282329	1.54924
ENSDARG00000055874	cpe	1	20839482	20878076	carboxypeptidase E	101.725	74.6096	78.7942	136.885	245.551	149.335	131.15	0.337906	3.12551	1.05613	0.00177498	0.028325	1.54783
ENSDARG00000012005	mob2b	18	49969568	50040161	MOB kinase activator 2b	334.239	325.15	301.335	434.121	503.268	509.837	401.325	0.188618	3.12575	0.589571	0.00177355	0.028325	1.54783
ENSDARG00000100185	elovl7b	KN150589.1	3626	5397		2005.43	395.154	679.334	419.455	338.462	175.001	668.806	0.551715	-3.12298	-1.72299	0.00179031	0.0285448	1.54447
ENSDARG00000090427	si:dkey-246i14.3	16	22896453	22930925	si:dkey-246i14.3	494.857	502.924	620.77	366.656	319.658	357.003	443.645	0.202474	-3.12243	-0.632209	0.00179366	0.0285558	1.54431
ENSDARG00000038123	myl9a	23	42819221	42822751	myosin, light chain 9a, regulatory	167.502	164.878	203.374	226.838	431.373	376.836	261.8	0.304379	3.12168	0.950175	0.00179824	0.0285853	1.54386
ENSDARG00000079977	nhsb	11	30057762	30090019	Nance-Horan syndrome b (congenital cataracts and dental anomalies)	36.7127	39.6075	29.814	57.6873	90.6989	88.6674	57.198	0.369871	3.11712	1.15293	0.00182625	0.0289909	1.53774
ENSDARG00000038386	ascl1a	4	17417111	17419193	achaete-scute family bHLH transcription factor 1a	6.88363	4.60553	3.19436	22.4883	25.4399	17.5001	13.352	0.683972	3.11415	2.12999	0.00184473	0.0292588	1.53374
ENSDARG00000003399	fgf8a	13	28495983	28500944	fibroblast growth factor 8a	15.297	8.28995	7.4535	18.5773	46.4555	59.5005	25.9289	0.637031	3.11371	1.98353	0.00184754	0.0292779	1.53346
ENSDARG00000103917	znf185	14	14620830	14640401	zinc finger protein 185 with LIM domain	8053.09	7320.95	7239.48	5233.9	4961.89	3097.52	5984.47	0.246436	-3.10996	-0.766405	0.00187111	0.0295999	1.52871
ENSDARG00000030824	esyt2a	2	42419841	42492445	extended synaptotagmin-like protein 2a	3340.86	2708.97	3570.23	2408.2	1846.05	1760.51	2605.8	0.21791	-3.10799	-0.677262	0.00188365	0.0297724	1.52619
ENSDARG00000068148	arrdc1a	5	29516844	29531948	arrestin domain containing 1a	1671.96	1296	1821.85	1149.83	903.671	926.341	1294.94	0.220352	-3.10541	-0.684283	0.00190016	0.0299616	1.52344
ENSDARG00000062248	ptpn21	17	2610701	2685026	protein tyrosine phosphatase non-receptor type 21	781.675	868.603	789.007	545.585	289.794	501.671	629.389	0.27919	-3.10535	-0.866982	0.00190055	0.0299616	1.52344
ENSDARG00000070710	prss60.3	6	39108858	39112234	serine protease 60.3	0	4.60553	17.0366	24.4438	82.9563	61.8338	31.8127	0.966213	3.10411	2.99923	0.00190852	0.0300194	1.5226
ENSDARG00000013687	cilp2	22	18469004	18485470	cartilage intermediate layer protein 2	28.2994	59.8719	15.9718	149.596	80.7441	91.0007	70.9139	0.523109	3.10421	1.62384	0.00190788	0.0300194	1.5226
ENSDARG00000061651	marveld2b	5	26204561	26211846	MARVEL domain containing 2b	574.401	532.399	604.799	407.722	394.872	350.003	477.366	0.18348	-3.10401	-0.569524	0.00190916	0.0300194	1.5226
ENSDARG00000008287	fam114a1	1	18575747	18592068	family with sequence similarity 114 member A1	34.4182	15.6588	9.58308	49.8653	59.7285	88.6674	42.9869	0.551945	3.10083	1.71149	0.00192978	0.0302914	1.51868
ENSDARG00000069339	tbc1d24	24	39129316	39155099	TBC1 domain family, member 24	42.8315	58.0297	47.9154	79.1978	117.245	106.168	75.2311	0.330626	3.09831	1.02438	0.0019463	0.0304719	1.5161
ENSDARG00000023713	aqp1a.1	2	2737422	2749333	aquaporin 1a (Colton blood group), tandem duplicate 1	6.11879	4.60553	11.7126	28.3548	16.5913	56.0004	20.5639	0.705108	3.0977	2.18422	0.00195027	0.0305078	1.51559
ENSDARG00000100456	ptk2aa	19	1831911	1833265		207.274	144.614	128.839	271.815	277.627	305.669	222.64	0.266837	3.09664	0.8263	0.00195725	0.0305891	1.51443
ENSDARG00000060515	zdhhc9	14	33525196	33567334	zinc finger DHHC-type containing 9	648.591	638.326	651.649	489.853	422.524	394.336	540.88	0.183457	-3.09641	-0.568058	0.00195882	0.0305891	1.51443
ENSDARG00000074531	spag9a	3	18303407	18373604	sperm associated antigen 9a	115.492	130.797	109.673	182.839	186.928	246.169	161.983	0.255046	3.09429	0.789185	0.00197287	0.0307295	1.51244
ENSDARG00000017312	lmbrd2b	21	22404662	22422939	LMBR1 domain containing 2b	380.13	392.391	438.692	276.703	248.869	275.336	335.353	0.192561	-3.09285	-0.595564	0.00198243	0.0308044	1.51139
ENSDARG00000100020	pim1	8	10304981	10308771	Pim-1 proto-oncogene, serine/threonine kinase	4280.86	1941.69	2610.86	1281.83	1393.67	1768.68	2212.93	0.320497	-3.09324	-0.991372	0.00197985	0.0308044	1.51139
ENSDARG00000058389	ccl19a.1	5	13353866	13392579	chemokine (C-C motif) ligand 19a, tandem duplicate 1	256.989	75.5307	19.1662	9.7775	37.6069	9.33341	68.0673	0.852435	-3.0928	-2.63642	0.00198275	0.0308044	1.51139
ENSDARG00000004187	zgc:122979	21	5169154	5174054	zgc:122979	34.4182	28.5543	14.907	2.93325	8.84867	4.6667	15.7213	0.730937	-3.09207	-2.26011	0.00198764	0.0308541	1.51069
ENSDARG00000041378	sh2d4a	10	6967293	6976645	SH2 domain containing 4A	378.6	237.645	372.675	192.617	137.154	197.168	252.643	0.293758	-3.09136	-0.908112	0.00199243	0.0309022	1.51001
ENSDARG00000040352	crot	16	28602423	28626283	carnitine O-octanoyltransferase	117.022	135.403	155.459	219.016	220.111	229.835	179.474	0.232121	3.09027	0.717316	0.00199977	0.0309896	1.50878
ENSDARG00000045517	itih5	4	25220674	25245327	inter-alpha-trypsin inhibitor heavy chain 5	318.942	271.726	334.343	150.574	128.306	224.002	237.982	0.285094	-3.08901	-0.880659	0.00200823	0.0310943	1.50732
ENSDARG00000078415	lrrc3	9	42157578	42164744	leucine rich repeat containing 3	2.29454	3.68442	2.12957	17.5995	13.273	16.3335	9.21909	0.823053	3.0885	2.542	0.00201171	0.0311217	1.50694
ENSDARG00000005108	oclna	10	2924775	2943474	occludin a	5684.35	5901.52	6450.48	4653.11	4159.98	3951.53	5133.5	0.161501	-3.08715	-0.498577	0.00202084	0.0312099	1.50571
ENSDARG00000069175	vps4b	2	13255986	13268564	vacuolar protein sorting 4 homolog B	5379.94	5824.15	6334.41	4524.05	3245.25	3683.2	4831.83	0.199214	-3.08552	-0.614679	0.00203194	0.0313548	1.5037
ENSDARG00000032317	tox	2	21982985	22071071	thymocyte selection-associated high mobility group box	125.435	280.016	158.653	369.59	387.129	389.67	285.082	0.332051	3.08368	1.02394	0.00204459	0.0315233	1.50137
ENSDARG00000029463	asap1a	2	32263215	32356539	ArfGAP with SH3 domain, ankyrin repeat and PH domain 1a	273.816	134.481	123.515	349.057	366.114	410.67	276.275	0.349655	3.08272	1.07789	0.00205116	0.0315979	1.50034
ENSDARG00000059558	tecta	5	63184844	63218919	tectorin alpha	16.8267	21.1854	23.4253	2.93325	2.21217	7.00006	12.2638	0.763901	-3.08	-2.35282	0.00207	0.0318613	1.49674
ENSDARG00000101826	zwi	3	21025153	21030873	zwilling	48.1854	58.0297	54.3041	14.6663	11.0608	30.3336	36.0966	0.495488	-3.07815	-1.52519	0.00208291	0.0320329	1.4944
ENSDARG00000060885	znf592	18	26800061	26811959	zinc finger protein 592	2.29454	0.921106	2.12957	24.4438	2.21217	33.8336	10.9725	1.13553	3.07765	3.49477	0.00208638	0.0320592	1.49405
ENSDARG00000056725	hmgb3a	7	25915089	25917390	high mobility group box 3a	64.2473	106.848	66.0168	120.263	380.493	155.168	148.839	0.477193	3.07555	1.46763	0.00210115	0.0322589	1.49135
ENSDARG00000110691	chmp1b	CHR_ALT_CTG5_1_13	23003591	23006952	chromatin modifying protein 1B	601.936	529.636	537.717	363.723	122.775	263.669	403.243	0.375619	-3.06979	-1.15307	0.00214209	0.0328322	1.4837
ENSDARG00000098365	lrrc74b	5	12065957	12093618	leucine rich repeat containing 74B	0	0.921106	5.32393	1.9555	45.3494	45.5004	16.5084	1.2897	3.06813	3.95697	0.002154	0.0329317	1.48239
ENSDARG00000089156	egr3	8	50727220	50733508	early growth response 3	510.919	203.564	162.912	143.729	92.911	43.167	192.867	0.537111	-3.06784	-1.64777	0.00215611	0.0329363	1.48232
ENSDARG00000058470	mapk13	8	10823069	10857042	mitogen-activated protein kinase 13	2384.03	1973.93	1197.88	1089.21	785.32	1062.84	1415.54	0.29986	-3.06741	-0.919793	0.00215923	0.0329562	1.48206
ENSDARG00000086851	si:dkey-264d12.5	11	40148181	40168378	si:dkey-264d12.5	52.7745	24.8699	58.5632	76.2645	146.003	123.668	80.3571	0.438463	3.06588	1.34427	0.00217032	0.0330978	1.4802
ENSDARG00000099439	serp1	18	3572409	3573153	stress-associated endoplasmic reticulum protein 1	1177.1	701.882	820.95	1299.43	1988.74	1587.85	1262.66	0.27845	3.06004	0.85207	0.00221306	0.0336932	1.47246
ENSDARG00000017794	sdr16c5b	7	58699900	58713140	short chain dehydrogenase/reductase family 16C, member 5b	119.316	128.034	134.163	283.548	153.746	368.67	197.913	0.35294	3.0583	1.0794	0.00222597	0.0338571	1.47035
ENSDARG00000034117	rarga	23	35847200	35951653	retinoic acid receptor gamma a	1419.56	1152.3	1223.44	1868.48	1749.82	1825.85	1539.91	0.170075	3.05809	0.520103	0.00222754	0.0338571	1.47035
ENSDARG00000015709	hsd17b12a	25	30221191	30229921	hydroxysteroid (17-beta) dehydrogenase 12a	3942.03	1725.23	2127.44	1408.94	1360.48	746.673	1885.13	0.375663	-3.05732	-1.14852	0.00223326	0.0339157	1.4696
ENSDARG00000005343	ccdc85al	6	6736925	6775821	coiled-coil domain containing 85A, like	0.764848	0.921106	2.12957	5.8665	19.9095	14.0001	7.26527	1.12183	3.05498	3.42718	0.00225079	0.0341535	1.46656
ENSDARG00000055381	bambia	12	23424108	23430356	BMP and activin membrane-bound inhibitor (Xenopus laevis) homolog a	304.41	454.105	411.008	580.784	618.301	742.006	518.435	0.239662	3.05347	0.7318	0.00226211	0.0342967	1.46475
ENSDARG00000037066	lgals8a	20	4793790	4813801	galectin 8a	563.693	543.452	856.088	399.9	321.87	404.837	514.973	0.262199	-3.05174	-0.800162	0.00227519	0.0344664	1.4626
ENSDARG00000040965	zgc:101731	15	29123046	29138108	zgc:101731	28.2994	58.9508	59.628	22.4883	11.0608	11.6668	32.0157	0.552109	-3.05145	-1.68473	0.00227736	0.0344707	1.46255
ENSDARG00000075904	rfx1b	1	54091943	54100988	regulatory factor X, 1b (influences HLA class II expression)	606.525	589.508	650.584	425.321	440.221	325.503	506.277	0.207017	-3.05104	-0.631617	0.00228051	0.0344897	1.46231
ENSDARG00000012949	scml2	11	30106182	30138299	Scm polycomb group protein like 2	47.4206	62.6352	42.5915	88.9753	112.821	99.1675	75.6017	0.320259	3.05076	0.977034	0.00228263	0.034493	1.46227
ENSDARG00000018787	efna1b	16	23294686	23297206	ephrin-A1b	776.321	445.815	1081.82	443.899	336.25	331.336	569.24	0.344568	-3.0494	-1.05073	0.00229297	0.0345919	1.46103
ENSDARG00000058011	arxa	24	23936829	23942722	aristaless related homeobox a	2.29454	1.84221	0	6.84425	14.3791	23.3335	8.1156	1.10107	3.04692	3.35486	0.00231197	0.0348208	1.45816
ENSDARG00000043085	alox5b.1	15	942531	952891	arachidonate 5-lipoxygenase b, tandem duplicate 1	48.1854	94.8739	25.5549	171.106	210.156	103.834	108.952	0.499731	3.04668	1.52252	0.00231387	0.0348208	1.45816
ENSDARG00000043055	hiat1b	22	10713713	10735248	hippocampus abundant transcript 1b	715.898	818.863	775.164	585.672	450.176	490.004	639.296	0.196015	-3.04683	-0.597225	0.00231267	0.0348208	1.45816
ENSDARG00000102701	eva1ba	16	35945384	35975157	eva-1 homolog Ba (C. elegans)	274.581	165.799	270.456	348.079	477.828	478.337	335.847	0.287662	3.04129	0.874865	0.00235564	0.0353617	1.45147
ENSDARG00000013441	hey2	20	39588897	39596338	hes-related family bHLH transcription factor with YRPW motif 2	40.537	35.002	36.2027	48.8875	126.094	107.334	65.6762	0.438328	3.04063	1.33279	0.00236084	0.0353815	1.45122
ENSDARG00000075405	adck5	19	11855330	11894064	aarF domain containing kinase 5	566.753	1135.72	713.407	492.786	282.051	411.837	600.426	0.337407	-3.03781	-1.02498	0.00238308	0.0356562	1.44787
ENSDARG00000097157	si:ch211-207n23.2	15	29593547	29598444	si:ch211-207n23.2	4224.26	5195.04	6408.95	2997.78	3818.2	2644.85	4214.85	0.244591	-3.03494	-0.742317	0.00240587	0.0359676	1.44409
ENSDARG00000076303	usp11	8	8643901	8668266	ubiquitin specific peptidase 11	1235.23	982.82	1134	821.31	716.742	570.505	910.101	0.220366	-3.0328	-0.668326	0.00242296	0.0361343	1.44208
ENSDARG00000029764	mef2ca	10	43597622	43611643	myocyte enhancer factor 2ca	121.611	148.298	138.422	221.949	195.777	294.002	186.677	0.264692	3.02989	0.801985	0.00244646	0.0363954	1.43895
ENSDARG00000006353	itga5	23	33447625	33558161	integrin, alpha 5 (fibronectin receptor, alpha polypeptide)	588.933	238.566	281.104	769.489	898.14	704.672	580.151	0.361871	3.02821	1.09582	0.00246006	0.0365678	1.4369
ENSDARG00000061985	rbm47	1	19368997	19402815	RNA binding motif protein 47	1840.22	1458.11	1615.28	1253.48	946.808	976.508	1348.4	0.207899	-3.02554	-0.629007	0.00248186	0.0368619	1.43342
ENSDARG00000056078	rftn2	9	32316139	32316835	raftlin family member 2	195.036	145.535	126.71	243.46	343.992	259.002	218.956	0.282063	3.02506	0.853257	0.00248582	0.0368906	1.43308
ENSDARG00000018984	eya2	6	55946161	55958705	EYA transcriptional coactivator and phosphatase 2	127.73	176.852	157.588	200.439	309.703	385.003	226.219	0.315348	3.02406	0.95363	0.00249408	0.036983	1.432
ENSDARG00000019995	bmp4	17	50564070	50586135	bone morphogenetic protein 4	44.3612	60.793	45.7858	79.1978	99.5475	155.168	80.8089	0.378157	3.02361	1.1434	0.00249777	0.0370075	1.43171
ENSDARG00000005364	grin3ba	2	26060528	26156784	glutamate receptor, ionotropic, N-methyl-D-aspartate 3Ba	6.88363	8.28995	4.25915	21.5105	30.9703	21.0002	15.4856	0.630531	3.02278	1.90596	0.00250466	0.0370796	1.43087
ENSDARG00000005115	calub	18	7015283	7031443	calumenin b	674.596	523.188	435.498	802.733	1153.65	861.007	741.778	0.259815	3.02232	0.785246	0.00250842	0.0371051	1.43057
ENSDARG00000092722	unc5da	21	16335789	16399778	unc-5 netrin receptor Da	8.41333	4.60553	10.6479	21.5105	56.4103	21.0002	20.4313	0.684652	3.02082	2.06821	0.00252087	0.0371987	1.42947
ENSDARG00000025904	tecrb	1	55752593	55777154	trans-2,3-enoyl-CoA reductase b	1150.33	1498.64	1210.66	949.395	713.424	808.506	1055.16	0.213168	-3.01507	-0.642718	0.00256921	0.0378813	1.42157
ENSDARG00000031283	vamp1	19	9460432	9472935	vesicle-associated membrane protein 1	10.7079	14.7377	9.58308	24.4438	47.5616	36.167	23.8668	0.538211	3.01332	1.6218	0.00258407	0.0380368	1.4198
ENSDARG00000007697	fabp7a	17	15433526	15435628	fatty acid binding protein 7, brain, a	91.7818	92.1106	243.836	270.837	475.616	322.003	249.364	0.439514	3.01309	1.3243	0.00258602	0.0380368	1.4198
ENSDARG00000030723	cldn11b	24	26432541	26441318	claudin 11b	73.4254	77.3729	76.6646	110.486	154.852	141.168	105.661	0.27778	3.01181	0.836619	0.00259696	0.038139	1.41863
ENSDARG00000019253	rhag	20	14026853	14027677	Rh associated glycoprotein	295.231	266.2	646.325	128.085	213.474	182.001	288.553	0.400231	-3.01179	-1.20541	0.00259715	0.038139	1.41863
ENSDARG00000110607	cadm2a	CHR_ALT_CTG10_1_22	23220293	23358325	cell adhesion molecule 2a	324.296	320.545	283.233	388.167	606.134	555.338	412.952	0.245182	3.01055	0.73813	0.00260778	0.0382414	1.41747
ENSDARG00000104538	tmem184a	3	42923275	42957609	transmembrane protein 184a	474.971	515.819	587.762	335.368	278.733	382.67	429.221	0.220141	-3.01048	-0.662731	0.00260832	0.0382414	1.41747
ENSDARG00000077465	sorcs2	7	39758714	40057772	sortilin-related VPS10 domain containing receptor 2	118.551	260.673	171.431	433.143	264.354	501.671	291.637	0.373703	3.00761	1.12395	0.00263314	0.0385742	1.4137
ENSDARG00000099960	elovl1a	2	19195841	19214637	ELOVL fatty acid elongase 1a	992.008	375.811	503.644	314.836	289.794	259.002	455.849	0.371247	-3.00695	-1.11632	0.00263885	0.0386269	1.41311
ENSDARG00000078754	gra	16	16223676	16225260	granulito	3.05939	5.52663	0	12.7108	21.0156	25.6669	11.3299	0.916531	3.00576	2.75487	0.00264917	0.0387157	1.41211
ENSDARG00000007975	fth1b	25	3058924	3066067	ferritin, heavy polypeptide 1b	112.433	338.967	290.687	94.8418	23.2278	106.168	161.054	0.573992	-3.00594	-1.72539	0.00264763	0.0387157	1.41211
ENSDARG00000068760	tnks1bp1	5	6515741	6561376	tankyrase 1 binding protein 1	2057.44	1748.26	2553.36	1531.16	1249.87	1212.18	1725.38	0.223225	-3.00505	-0.670802	0.00265539	0.0387755	1.41144
ENSDARG00000034559	srpx2	14	35442511	35462148	sushi-repeat containing protein X-linked 2	69.6012	65.3985	59.628	98.7528	128.306	127.168	91.4756	0.286205	3.00249	0.859328	0.00267779	0.0389914	1.40903
ENSDARG00000074381	farp1	1	2301961	2394973	FERM, RhoGEF (ARHGEF) and pleckstrin domain protein 1 (chondrocyte-derived)	1263.53	1134.8	1004.09	1562.44	1619.31	1731.35	1385.92	0.176283	3.00256	0.5293	0.00267721	0.0389914	1.40903
ENSDARG00000004621	gpm6ab	1	38651160	38665973	glycoprotein M6Ab	107.844	144.614	102.219	47.9098	58.6224	73.5006	89.1182	0.327264	-3.00188	-0.982407	0.00268317	0.0390248	1.40866
ENSDARG00000102332	spint1a	17	1999529	2039511	serine peptidase inhibitor, Kunitz type 1 a	8319.25	8200.6	7514.2	6255.65	5756.06	5542.88	6931.44	0.151028	-3.00094	-0.453227	0.00269144	0.0391139	1.40767
ENSDARG00000069135	ppp1r15a	7	71503356	71508989	protein phosphatase 1, regulatory subunit 15A	617.997	490.028	683.593	436.077	290.9	329.003	474.6	0.253787	-3.00019	-0.761409	0.00269809	0.0391792	1.40694
ENSDARG00000099609	tpbga	19	14059349	14061987	trophoblast glycoprotein a	130.024	131.718	95.8308	197.506	210.156	193.668	159.817	0.248942	2.99765	0.746242	0.00272066	0.0394441	1.40402
ENSDARG00000009830	hdlbpa	6	26888743	26895314	high density lipoprotein binding protein a	15132.5	13332.1	15207.3	18878.4	20514.5	25267.9	18055.4	0.188858	2.99783	0.566164	0.00271909	0.0394441	1.40402
ENSDARG00000094181	shroom1	21	43253538	43306370	shroom family member 1	691.423	649.379	648.455	515.274	295.324	336.003	522.643	0.26483	-2.99714	-0.793731	0.00272528	0.0394797	1.40363
ENSDARG00000030753	prrg4	18	45666489	45676686	proline rich Gla (G-carboxyglutamic acid) 4 (transmembrane)	580.52	482.659	716.601	373.501	355.053	387.336	482.612	0.224767	-2.99342	-0.672822	0.00275866	0.0398998	1.39903
ENSDARG00000024631	nlrc5	18	17624295	17657801	NLR family, CARD domain containing 5	3020.39	2349.74	1764.35	1605.47	1350.53	976.508	1844.5	0.287166	-2.99255	-0.859358	0.00276661	0.0399831	1.39812
ENSDARG00000073912	si:ch211-202h22.7	1	54655160	54659806	si:ch211-202h22.7	330.414	281.858	459.988	56.7095	22.1217	207.668	226.46	0.637055	-2.99173	-1.90589	0.00277403	0.0400586	1.3973
ENSDARG00000042954	slc17a9a	8	23152244	23164203	solute carrier family 17 member 9a	219.511	164.878	172.495	124.174	94.0171	64.1672	139.874	0.327006	-2.98889	-0.977384	0.00279994	0.0404007	1.39361
ENSDARG00000040777	inhbb	9	36967294	36974879	inhibin subunit beta B	165.972	271.726	170.366	317.769	401.508	368.67	282.668	0.280967	2.9867	0.839162	0.00282011	0.0405953	1.39152
ENSDARG00000040910	ildr1b	9	34260604	34269066	immunoglobulin-like domain containing receptor 1b	462.733	586.744	635.677	356.879	286.476	390.836	453.224	0.235522	-2.98691	-0.703482	0.00281812	0.0405953	1.39152
ENSDARG00000099791	pdk3b	21	40589876	40599187	pyruvate dehydrogenase kinase, isozyme 3b	120.081	220.144	165.042	76.2645	45.3494	101.501	121.397	0.394779	-2.98689	-1.17916	0.00281829	0.0405953	1.39152
ENSDARG00000103679	bmp16	18	48793536	48812996	bone morphogenetic protein 16	81.8388	85.6628	91.5716	121.241	195.777	157.501	122.265	0.292414	2.98569	0.873057	0.00282943	0.0406974	1.39043
ENSDARG00000031126	notum1a	3	57948377	57979190	notum, palmitoleoyl-protein carboxylesterase a	12.2376	24.8699	12.7774	72.3535	39.819	37.3336	33.2318	0.532282	2.98478	1.58874	0.00283783	0.0407218	1.39017
ENSDARG00000053159	zgc:110626	5	46277593	46285575	zgc:110626	43.5963	34.0809	30.8788	57.6873	98.4415	84.0007	58.1142	0.380792	2.9848	1.13659	0.00283766	0.0407218	1.39017
ENSDARG00000018508	zdhhc8b	5	17881074	18007077	zinc finger DHHC-type containing 8b	146.086	87.505	77.7294	180.884	243.338	196.002	155.257	0.33109	2.98493	0.988281	0.00283645	0.0407218	1.39017
ENSDARG00000080020	il13ra1	7	19153320	19168375	interleukin 13 receptor, alpha 1	1109.79	1109.01	1431.07	895.619	765.41	675.505	997.736	0.215286	-2.98446	-0.642512	0.00284078	0.040732	1.39006
ENSDARG00000078717	itga8	16	28383792	28451338	integrin, alpha 8	68.8363	106.848	73.4703	125.152	174.761	179.668	121.456	0.31639	2.98391	0.944081	0.00284587	0.040773	1.38963
ENSDARG00000029168	ppfibp2b	25	15997957	16007725	PPFIA binding protein 2b	752.611	793.072	978.539	559.273	472.298	600.838	692.772	0.210567	-2.9833	-0.628185	0.0028516	0.0407909	1.38944
ENSDARG00000095698	si:dkey-228a15.1	19	42560842	42566545	si:dkey-228a15.1	20.6509	20.2643	13.8422	43.9988	34.2886	75.8339	34.8131	0.497536	2.98037	1.48284	0.002879	0.0411506	1.38562
ENSDARG00000059751	abtb2a	7	49272702	49320952	ankyrin repeat and BTB (POZ) domain containing 2a	4.58909	6.44774	8.51829	22.4883	30.9703	18.6668	15.2801	0.63915	2.97769	1.90319	0.00290426	0.0414465	1.38251
ENSDARG00000055120	ctsba	17	32624890	32630190	cathepsin Ba	2872.77	2508.17	2775.9	3996.06	4610.16	3432.36	3365.9	0.188695	2.97613	0.561582	0.00291909	0.0416256	1.38064
ENSDARG00000093572	lamc3	5	34407763	34542470	laminin, gamma 3	366.362	389.628	379.064	453.676	849.472	697.672	522.646	0.274749	2.97496	0.817367	0.00293029	0.0417526	1.37932
ENSDARG00000019614	jade3	6	37498146	37498856	jade family PHD finger 3	280.699	303.044	348.185	452.698	605.028	439.837	404.915	0.230451	2.9746	0.685502	0.00293368	0.0417682	1.37915
ENSDARG00000045175	pofut2	9	40851088	40873934	protein O-fucosyltransferase 2	81.8388	74.6096	68.1463	109.508	158.17	140.001	105.379	0.287668	2.97425	0.855597	0.00293707	0.0417838	1.37899
ENSDARG00000060893	col8a2	19	35496282	35596207	collagen, type VIII, alpha 2	134.613	163.036	162.912	218.038	245.551	303.336	204.581	0.247618	2.97372	0.736346	0.00294213	0.0418233	1.37858
ENSDARG00000079611	sema4c	5	14529740	14648433	sema domain, immunoglobulin domain (Ig), transmembrane domain (TM) and short cytoplasmic domain, (semaphorin) 4C	98.6654	73.6884	52.1745	130.041	144.897	172.668	112.022	0.332134	2.97162	0.986976	0.00296238	0.0420127	1.37662
ENSDARG00000010276	ptgs2b	20	34121818	34127415	prostaglandin-endoperoxide synthase 2b	632.529	211.854	327.954	187.728	185.822	103.834	274.954	0.436572	-2.96927	-1.2963	0.00298504	0.0422355	1.37432
ENSDARG00000079291	rapgef3	23	33413804	33444055	Rap guanine nucleotide exchange factor (GEF) 3	204.979	247.777	207.633	140.796	141.579	131.834	179.1	0.226573	-2.96728	-0.672304	0.00300451	0.042445	1.37217
ENSDARG00000073876	si:ch1073-165f9.2	11	42474694	42477289	si:ch1073-165f9.2	89.4872	40.5286	112.867	38.1323	19.9095	28.0002	54.8209	0.502771	-2.9675	-1.49197	0.00300229	0.042445	1.37217
ENSDARG00000042747	coasy	24	36275660	36301072	CoA synthase	175.15	194.353	190.597	280.614	262.142	330.169	238.838	0.215943	2.96608	0.640505	0.00301625	0.0425779	1.37082
ENSDARG00000060243	enox1	9	18310228	18424844	ecto-NOX disulfide-thiol exchanger 1	32.1236	13.8166	14.907	35.199	76.3198	74.6673	41.1722	0.53867	2.96477	1.59703	0.00302912	0.0426739	1.36984
ENSDARG00000076602	prss16	15	43287145	43287515	serine protease 16	195.036	273.568	264.067	376.434	367.22	442.17	319.749	0.234971	2.96362	0.696366	0.0030404	0.0427862	1.3687
ENSDARG00000077547	tmlhe	21	43669943	43695816	trimethyllysine hydroxylase, epsilon	15.297	12.8955	7.4535	28.3548	34.2886	45.5004	23.9649	0.533525	2.96312	1.5809	0.00304539	0.0428234	1.36832
ENSDARG00000011727	b9d1	3	39692233	39695856	B9 protein domain 1	58.8933	42.3709	61.7576	86.042	127.2	108.501	80.794	0.331316	2.95749	0.979863	0.00310153	0.0434452	1.36206
ENSDARG00000056628	tmem170a	18	22405707	22414565	transmembrane protein 170A	0.764848	0	2.12957	25.4215	1.10608	24.5002	8.98703	1.41872	2.95645	4.19437	0.00311202	0.0435153	1.36136
ENSDARG00000045224	glipr1a	4	2252146	2257545	GLI pathogenesis-related 1a	44.3612	23.0276	27.6844	65.5093	64.1529	96.8341	53.5949	0.419908	2.95628	1.24137	0.0031137	0.0435153	1.36136
ENSDARG00000079900	shroom4	7	24729558	24813020	shroom family member 4	140.732	144.614	167.171	227.816	237.808	236.835	192.496	0.215445	2.9548	0.636597	0.00312867	0.0436576	1.35994
ENSDARG00000101719	pargl	10	45205407	45210184	poly (ADP-ribose) glycohydrolase, like	1704.08	1120.06	1360.8	1012.95	784.213	665.005	1107.85	0.258908	-2.95492	-0.765052	0.00312752	0.0436576	1.35994
ENSDARG00000069244	si:ch211-244b2.3	4	26082943	26095766	si:ch211-244b2.3	1358.37	1026.11	1190.43	919.085	614.983	560.004	944.831	0.261018	-2.95399	-0.771047	0.0031369	0.0437389	1.35913
ENSDARG00000010407	ppp4r4	20	27298783	27371963	protein phosphatase 4, regulatory subunit 4	118.551	73.6884	45.7858	36.1768	11.0608	29.1669	52.405	0.555811	-2.95023	-1.63977	0.00317537	0.044174	1.35483
ENSDARG00000037390	gsg1l	3	28718817	28750495	gsg1-like	18.3564	12.8955	13.8422	29.3325	48.6677	44.3337	27.9047	0.484314	2.94961	1.42854	0.00318177	0.0442292	1.35429
ENSDARG00000051809	btr12	7	73670137	73685576	bloodthirsty-related gene family, member 12	657.769	853.865	780.488	554.384	472.298	499.337	636.357	0.198765	-2.94788	-0.585935	0.00319964	0.0444099	1.35252
ENSDARG00000070408	ccnd2b	4	5132951	5150347	cyclin D2, b	139.967	81.9784	61.7576	192.617	243.338	169.168	148.138	0.368646	2.9476	1.08662	0.00320248	0.0444155	1.35247
ENSDARG00000088234	si:ch211-217k17.12	1	52433847	52437056	si:ch211-217k17.12	1106.74	779.255	1178.72	636.515	673.605	402.503	796.222	0.284704	-2.94693	-0.839003	0.0032095	0.044479	1.35184
ENSDARG00000045549	bik	4	18843221	18846352	BCL2 interacting killer	500.976	431.077	677.204	333.413	280.945	347.669	428.547	0.251585	-2.94645	-0.741283	0.00321439	0.044513	1.35151
ENSDARG00000000804	rassf6	10	13209580	13236012	Ras association domain family member 6	600.406	476.212	768.776	358.834	412.569	331.336	491.355	0.251967	-2.94511	-0.74207	0.00322838	0.0446727	1.34996
ENSDARG00000021480	olfml2bb	2	20604775	20615634	olfactomedin-like 2Bb	20.6509	17.501	17.0366	40.0878	45.3494	45.5004	31.021	0.420988	2.94444	1.23958	0.00323536	0.0447353	1.34935
ENSDARG00000102234	si:ch211-71n6.4	18	44886077	44888375	si:ch211-71n6.4	49.7151	79.2151	34.0732	92.8863	117.245	184.335	92.9116	0.431644	2.94402	1.27077	0.00323981	0.044763	1.34908
ENSDARG00000101081	ptprub	16	35206087	35329930	protein tyrosine phosphatase receptor type Ub	861.219	1227.83	915.716	1330.72	1643.64	2418.52	1399.61	0.286872	2.9408	0.843634	0.00327362	0.0450933	1.34589
ENSDARG00000061398	epb41l4b	16	26612401	26635305	erythrocyte membrane protein band 4.1 like 4B	1642.89	1154.15	1532.23	1078.46	803.017	758.339	1161.51	0.242538	-2.94102	-0.713309	0.00327138	0.0450933	1.34589
ENSDARG00000036168	nfatc1	19	22216778	22304534	nuclear factor of activated T cells 1	111.668	67.2407	108.608	240.527	190.246	141.168	143.243	0.337931	2.93942	0.993321	0.00328824	0.0452149	1.34472
ENSDARG00000038467	igsf8	6	58725653	58772272	immunoglobulin superfamily, member 8	85.663	82.8995	57.4985	120.263	141.579	154.001	106.984	0.296899	2.93927	0.872665	0.00328989	0.0452149	1.34472
ENSDARG00000094710	si:dkey-79i2.4	19	23300120	23305010		270.756	284.622	256.613	196.528	163.7	163.335	222.592	0.214969	-2.93954	-0.63191	0.00328701	0.0452149	1.34472
ENSDARG00000062900	si:ch211-81a5.1	19	9004256	9017648	si:ch211-81a5.1	33.6533	18.4221	21.2957	50.843	82.9563	51.3337	43.084	0.450957	2.93761	1.32474	0.0033075	0.0454227	1.34273
ENSDARG00000100791	tril	19	19489588	19491864	TLR4 interactor with leucine-rich repeats	52.0097	24.8699	27.6844	69.4203	79.638	99.1675	58.7983	0.420737	2.93464	1.23471	0.0033393	0.0457216	1.33988
ENSDARG00000075389	si:ch211-281g13.4	1	49547045	49558223	si:ch211-281g13.4	312.823	408.05	315.177	250.304	121.669	166.835	262.476	0.32074	-2.93466	-0.941263	0.00333918	0.0457216	1.33988
ENSDARG00000078508	si:dkey-266m15.6	18	6935700	6943577	si:dkey-266m15.6	128.495	73.6884	60.6928	195.55	195.777	152.835	134.506	0.355763	2.9328	1.04338	0.00335923	0.0459254	1.33795
ENSDARG00000103663	si:ch1073-278o19.1	11	37105640	37120954	si:ch1073-278o19.1	27.5345	32.2387	10.6479	49.8653	78.532	65.3339	44.0254	0.49366	2.93188	1.44735	0.00336913	0.0460263	1.33699
ENSDARG00000109900	timm50	CHR_ALT_CTG15_1_15	20513661	20564260	translocase of inner mitochondrial membrane 50 homolog (S. cerevisiae)	45.126	49.7397	71.3407	17.5995	30.9703	15.1668	38.3238	0.470879	-2.92904	-1.37922	0.00340013	0.0463455	1.33399
ENSDARG00000088195	si:ch211-168f7.5	14	45394396	45394704	si:ch211-168f7.5	49.7151	33.1598	35.1379	70.398	79.638	93.3341	60.2305	0.353566	2.92742	1.03504	0.00341791	0.0465182	1.33238
ENSDARG00000036337	cers3b	18	7309150	7323839	ceramide synthase 3b	367.127	379.496	400.36	188.706	128.306	284.669	291.444	0.318726	-2.92289	-0.931601	0.00346798	0.0471293	1.32671
ENSDARG00000044776	clic3	21	13663656	13672195	chloride intracellular channel 3	3063.98	1605.49	2804.65	1595.69	1392.56	1141.01	1933.9	0.292867	-2.9225	-0.855903	0.00347234	0.0471535	1.32649
ENSDARG00000053190	galnt16	17	50127648	50186571	UDP-N-acetyl-alpha-D-galactosamine:polypeptide N-acetylgalactosaminyltransferase 16	23.7103	35.9231	8.51829	51.8208	61.9407	98.0008	46.6523	0.556425	2.92107	1.62536	0.00348833	0.0473352	1.32482
ENSDARG00000038786	smarcd3a	2	32515846	32558795	SWI/SNF related, matrix associated, actin dependent regulator of chromatin, subfamily d, member 3a	3.82424	2.76332	5.32393	16.6218	23.2278	14.0001	10.9602	0.750297	2.91841	2.18968	0.00351821	0.0476697	1.32176
ENSDARG00000078125	rusc1	16	14029283	14055309	RUN and SH3 domain containing 1	91.0169	45.1342	64.952	220.972	142.685	101.501	111.043	0.414081	2.91798	1.20828	0.00352308	0.0476706	1.32175
ENSDARG00000090268	krtt1c19e	19	5344513	5345932	keratin type 1 c19e	71.1309	66.3196	60.6928	100.708	305.279	108.501	118.772	0.471454	2.91648	1.37499	0.00354001	0.0478584	1.32004
ENSDARG00000075825	dlec1	24	20332979	20369604	DLEC1 cilia and flagella associated protein	79.5442	81.0573	126.71	56.7095	35.3947	40.8337	70.0415	0.378637	-2.9158	-1.10403	0.00354774	0.0479274	1.31942
ENSDARG00000059349	homer2	18	1615	2758	homer scaffold protein 2	1271.18	1115.46	1303.3	969.928	723.379	644.005	1004.54	0.225719	-2.91518	-0.65801	0.00355489	0.0479883	1.31886
ENSDARG00000092240	si:ch211-243a20.3	1	45351890	45366422	si:ch211-243a20.3	94.0763	49.7397	79.859	102.664	318.552	156.335	133.538	0.468816	2.91481	1.36651	0.00355902	0.0480086	1.31868
ENSDARG00000104435	si:ch73-217b7.1	23	39854596	39941025	si:ch73-217b7.1	885.694	972.688	1058.4	764.601	549.724	493.504	787.435	0.236706	-2.91036	-0.688899	0.00361013	0.0485901	1.31345
ENSDARG00000068926	si:ch211-137a8.2	15	29024895	29047606	si:ch211-137a8.2	106.314	135.403	132.034	74.309	75.2137	59.5005	97.1289	0.286841	-2.90858	-0.834298	0.00363079	0.0488321	1.31129
ENSDARG00000057138	zgc:174164	12	11315849	11349899	zgc:174164	906.345	624.51	944.465	596.428	421.418	445.67	656.473	0.260445	-2.90825	-0.757438	0.00363458	0.0488471	1.31116
ENSDARG00000030694	atp6v1e1b	4	5240126	5247335	ATPase H+ transporting V1 subunit E1b	445.142	411.734	424.85	612.072	650.377	562.338	517.752	0.175272	2.90667	0.509458	0.00365298	0.0489859	1.30993
ENSDARG00000040156	grm4	6	46981486	47246948	glutamate receptor, metabotropic 4	12.2376	7.36884	5.32393	17.5995	59.7285	25.6669	21.3209	0.697363	2.90523	2.026	0.00366978	0.0491102	1.30883
ENSDARG00000070502	si:dkey-31e10.5	1	10667447	10669436		110.138	16.5799	43.6562	19.555	11.0608	5.83338	34.4706	0.763892	-2.90519	-2.21925	0.00367033	0.0491102	1.30883
ENSDARG00000076569	ndp	9	33734968	33741629	norrin cystine knot growth factor NDP	58.8933	76.4518	78.7942	95.8195	143.791	225.168	113.153	0.385164	2.90349	1.11832	0.00369027	0.0493407	1.30679
ENSDARG00000022509	cox4i2	23	18944388	18951148	cytochrome c oxidase subunit 4I2	91.0169	72.7673	110.738	121.241	265.46	186.668	141.315	0.36665	2.89909	1.06295	0.00374252	0.0499661	1.30132
ENSDARG00000089667	zgc:173915	1	59073203	59074427	si:zfos-2330d3.3	24.4751	25.791	19.1662	46.932	136.048	37.3336	48.291	0.574017	2.89648	1.66263	0.00377369	0.0503453	1.29804
ENSDARG00000073859	kif13bb	20	49816798	49889111	kinesin family member 13Bb	2130.87	2241.97	2061.43	1629.91	1300.75	1592.51	1826.24	0.175716	-2.89321	-0.508385	0.00381324	0.0507614	1.29447
ENSDARG00000022763	hpcal1	20	31232926	31238313	hippocalcin-like 1	103.255	74.6096	43.6562	128.085	164.806	180.835	115.874	0.376245	2.89209	1.08813	0.00382684	0.0509053	1.29324
ENSDARG00000098573	sgcd	21	35653159	35832548	sarcoglycan, delta (dystrophin-associated glycoprotein)	43.5963	46.0553	33.0084	65.5093	97.3354	86.334	61.9731	0.351337	2.89123	1.0158	0.00383735	0.0509707	1.29268
ENSDARG00000104230	sec23a	17	10094063	10142291	Sec23 homolog A, coat complex II component	1414.2	1002.16	1097.79	1637.73	1940.07	1771.01	1477.16	0.209392	2.8913	0.605416	0.00383653	0.0509707	1.29268
ENSDARG00000015349	mfge8a	7	48788147	48805181	milk fat globule-EGF factor 8 protein a	179.739	99.4794	149.07	223.905	247.763	339.503	206.577	0.317964	2.88998	0.918909	0.00385269	0.0510257	1.29221
ENSDARG00000077410	myo9b	2	37686166	37743834	myosin IXb	3614.67	3556.39	3941.84	2780.72	2197.79	2772.02	3143.91	0.179834	-2.89018	-0.519752	0.00385026	0.0510257	1.29221
ENSDARG00000044923	ube2w	2	30193747	30200206	ubiquitin-conjugating enzyme E2W (putative)	289.877	238.566	311.982	165.24	176.973	191.335	228.996	0.226947	-2.89036	-0.655959	0.00384799	0.0510257	1.29221
ENSDARG00000006758	fam234b	3	1191370	1204341	family with sequence similarity 234 member B	36.7127	37.7653	46.8506	87.9975	79.638	67.6672	59.4386	0.333595	2.88593	0.962732	0.00390256	0.0516488	1.28694
ENSDARG00000078094	lmf2a	18	6706140	6727914	lipase maturation factor 2a	133.848	179.616	148.005	245.415	236.702	248.502	198.681	0.230158	2.8855	0.664119	0.00390799	0.0516573	1.28687
ENSDARG00000074121	dnmbp	12	31673588	31689685	dynamin binding protein	1818.81	1525.35	1604.63	1227.08	1196.78	1123.51	1416.03	0.166514	-2.88542	-0.480463	0.00390888	0.0516573	1.28687
ENSDARG00000105281	p2ry1	18	50687702	50688769	purinergic receptor P2Y1	531.57	467.001	489.802	344.168	306.385	367.503	417.738	0.190359	-2.88182	-0.548582	0.00395379	0.0521374	1.28285
ENSDARG00000055966	cflara	11	30332959	30341431	CASP8 and FADD-like apoptosis regulator a	1012.66	914.658	884.837	600.339	678.029	703.506	799.005	0.1757	-2.87876	-0.505799	0.00399237	0.052608	1.27895
ENSDARG00000099079	aclya	3	18006111	18008388	ATP citrate lyase a	11340.4	26459.7	14327.8	7225.57	1629.26	8950.74	11655.6	0.53849	-2.8779	-1.54972	0.00400331	0.0527142	1.27807
ENSDARG00000056666	sp8b	16	19536614	19538772	sp8 transcription factor b	6.11879	1.84221	4.25915	22.4883	37.6069	8.16673	13.4137	0.858372	2.87652	2.46912	0.00402089	0.0528065	1.27731
ENSDARG00000102671	dpyda.1	24	30435164	30503751	dihydropyrimidine dehydrogenase a, tandem duplicate 1	29.8291	31.3176	29.814	51.8208	79.638	60.6671	47.1811	0.37444	2.87647	1.07706	0.00402154	0.0528065	1.27731
ENSDARG00000011190	fgfr1b	10	42589391	42661445	fibroblast growth factor receptor 1b	156.794	89.3472	99.0251	188.706	197.989	283.502	169.227	0.331008	2.87694	0.952291	0.00401554	0.0528065	1.27731
ENSDARG00000026049	mxf	15	5086338	5106171	myxovirus (influenza virus) resistance F	61.9527	154.746	52.1745	124.174	192.459	584.505	195.002	0.60635	2.87588	1.74379	0.00402907	0.0528624	1.27685
ENSDARG00000110963	trib1	19	33200266	33212023	tribbles pseudokinase 1	314.353	361.994	483.413	258.126	232.278	164.501	302.444	0.285732	-2.87561	-0.821655	0.00403245	0.0528687	1.2768
ENSDARG00000028507	itgb4	8	13107023	13113529	integrin, beta 4	13836.9	13670.1	18405.9	10281	8916.14	11195.4	12717.6	0.207003	-2.87503	-0.595141	0.00403989	0.0529281	1.27631
ENSDARG00000078547	si:ch211-264f5.2	19	5659526	5669122	si:ch211-264f5.2	33.6533	29.4754	21.2957	53.7763	50.8799	113.168	50.3747	0.472514	2.8739	1.35796	0.00405434	0.0530792	1.27508
ENSDARG00000105187	gcshb	7	67451108	67463021	glycine cleavage system protein H (aminomethyl carrier), b	925.466	838.206	942.336	625.76	514.329	688.339	755.739	0.196844	-2.87354	-0.565639	0.00405897	0.0531017	1.27489
ENSDARG00000091757	adgrf6	20	35568552	35578435		5106.13	7353.19	7903.91	4704.93	2841.53	4221.03	5355.12	0.275314	-2.87319	-0.79103	0.00406349	0.0531227	1.27472
ENSDARG00000028521	c1ql3b	3	31396149	31430489	complement C1q like 1	9.94303	2.76332	2.12957	11.733	56.4103	21.0002	17.3299	0.887535	2.87252	2.54946	0.00407216	0.0531979	1.27411
ENSDARG00000079456	si:ch211-149a19.3	19	1879611	1929310	si:ch211-149a19.3	790.088	996.636	982.798	712.78	541.981	523.838	758.02	0.222016	-2.87221	-0.637677	0.00407612	0.0532114	1.27399
ENSDARG00000073684	quo	6	2048920	2092518	quattro	213.393	151.061	161.848	263.015	273.203	339.503	233.67	0.254687	2.87082	0.731162	0.00409402	0.0534069	1.2724
ENSDARG00000014571	ctnnb1	16	6183485	6198543	catenin (cadherin-associated protein), beta 1	5245.33	4142.21	3576.62	6993.85	6285.87	6283.72	5421.27	0.207114	2.86532	0.59345	0.00416582	0.0542658	1.26547
ENSDARG00000007323	chmp4bb	8	45361735	45374450	charged multivesicular body protein 4Bb	3249.84	3098.6	3459.49	2555.84	2302.87	2398.69	2844.22	0.151596	-2.865	-0.434322	0.00417015	0.0542834	1.26533
ENSDARG00000087574	nox1	14	41345175	41361847	NADPH oxidase 1	764.083	880.577	970.02	523.096	421.418	668.505	704.617	0.243281	-2.86411	-0.696782	0.00418183	0.0543966	1.26443
ENSDARG00000096545	si:ch211-191a16.5	15	41901710	41915269	si:ch211-191a16.5	1126.62	1272.05	1750.51	841.843	970.036	754.839	1119.32	0.241733	-2.8638	-0.692275	0.00418595	0.0544114	1.26431
ENSDARG00000010425	scara5	20	1355666	1378514	scavenger receptor class A, member 5 (putative)	120.846	59.8719	80.9238	138.841	213.474	178.501	132.076	0.354884	2.86157	1.01553	0.00421545	0.0545614	1.26311
ENSDARG00000062420	nfia	22	16899672	17052381	nuclear factor I/A	583.579	542.531	498.32	677.581	846.154	1034.84	697.168	0.228623	2.86175	0.654262	0.00421306	0.0545614	1.26311
ENSDARG00000105142	tcirg1b	14	16805340	16810401	T cell immune regulator 1, ATPase H+ transporting V0 subunit a3b	767.143	690.829	521.745	1000.24	1163.6	936.841	846.733	0.225778	2.86217	0.646216	0.00420749	0.0545614	1.26311
ENSDARG00000006422	esyt3	9	23804203	23806652	extended synaptotagmin-like protein 3	2754.22	2980.7	3671.38	2414.07	1931.22	1727.85	2579.91	0.22042	-2.86166	-0.630767	0.00421423	0.0545614	1.26311
ENSDARG00000114324	tsc22d3	CHR_ALT_CTG14_1_20	28015947	28017927	TSC22 domain family, member 3	591.228	389.628	370.546	230.749	315.234	214.668	352.009	0.290216	-2.86185	-0.830553	0.00421177	0.0545614	1.26311
ENSDARG00000087575	zmp:0000000912	3	24655643	24660328		336.533	295.675	160.783	134.93	80.7441	156.335	194.167	0.382182	-2.86218	-1.09387	0.00420743	0.0545614	1.26311
ENSDARG00000019976	idi1	24	3469373	3477103	isopentenyl-diphosphate delta isomerase 1	5051.06	11929.2	7968.86	3340.97	820.714	4530.2	5606.84	0.531838	-2.86035	-1.52124	0.00423175	0.0547334	1.26175
ENSDARG00000102249	pepd	18	1291434	1414760	peptidase D	516.273	519.504	510.033	716.691	918.05	674.339	642.481	0.202716	2.85557	0.578871	0.0042959	0.0554059	1.25644
ENSDARG00000058731	slc2a6	8	12857114	12867128	solute carrier family 2 member 6	123.905	96.7161	81.9885	166.218	157.064	222.835	141.454	0.296336	2.8552	0.846099	0.00430098	0.0554322	1.25624
ENSDARG00000042182	drc1	20	33519435	33530425	dynein regulatory complex subunit 1 homolog (Chlamydomonas)	7.64848	6.44774	9.58308	17.5995	26.546	35.0003	17.1375	0.610769	2.85331	1.74272	0.0043266	0.0557087	1.25408
ENSDARG00000061478	igf2bp1	3	23555314	23575007	insulin-like growth factor 2 mRNA binding protein 1	22.1806	21.1854	19.1662	43.021	60.8346	40.8337	34.5369	0.423147	2.85087	1.20634	0.00435996	0.0560733	1.25124
ENSDARG00000069476	spint2	15	20239141	20250516	serine peptidase inhibitor, Kunitz type, 2	829.86	820.705	1111.64	418.477	696.833	294.002	695.252	0.340559	-2.84954	-0.970438	0.00437823	0.0562686	1.24973
ENSDARG00000069752	ckba	13	15682075	15700061	creatine kinase, brain a	2198.17	863.076	1193.63	2627.21	3060.53	2697.35	2106.66	0.343353	2.84916	0.978268	0.00438352	0.0562968	1.24952
ENSDARG00000039729	asap1b	24	11048860	11051340	ArfGAP with SH3 domain, ankyrin repeat and PH domain 1b	185.858	144.614	154.394	231.727	247.763	316.169	213.421	0.250016	2.84568	0.711467	0.00443169	0.0568354	1.24538
ENSDARG00000090969	cbln18	15	556956	568645	cerebellin 18	14.5321	29.4754	17.0366	3.911	2.21217	7.00006	12.3612	0.782752	-2.84396	-2.22611	0.00445571	0.0571033	1.24334
ENSDARG00000100795	timp4.3	11	714386	718748	TIMP metallopeptidase inhibitor 4, tandem duplicate 3	219.511	353.705	284.298	72.3535	79.638	207.668	202.862	0.441591	-2.84372	-1.25576	0.00445903	0.0571056	1.24332
ENSDARG00000101627	ssr1	24	42081728	42090635	signal sequence receptor, alpha	2519.41	1651.54	2009.25	2837.43	3560.48	3256.19	2639.05	0.226268	2.84257	0.643181	0.00447519	0.057192	1.24266
ENSDARG00000058323	tmbim1a	6	12996038	13022166	transmembrane BAX inhibitor motif containing 1a	1505.22	1821.03	1871.89	1318.01	1031.98	1184.18	1455.38	0.195615	-2.84274	-0.556083	0.00447279	0.057192	1.24266
ENSDARG00000078002	si:dkey-13n15.11	5	21225017	21249761	si:dkey-13n15.11	146.851	126.191	127.774	90.9308	42.0312	66.5005	100.047	0.353204	-2.84286	-1.00411	0.00447114	0.057192	1.24266
ENSDARG00000091465	si:dkey-66a8.7	6	37453680	37459759	si:dkey-66a8.7	198.861	280.937	400.36	442.921	623.831	553.004	416.652	0.310402	2.84159	0.882037	0.00448885	0.0573265	1.24164
ENSDARG00000056831	gng2	13	12045502	12088045	guanine nucleotide binding protein (G protein), gamma 2	40.537	71.8462	50.045	68.4425	203.519	131.834	94.3707	0.462655	2.84009	1.31398	0.00451006	0.0575326	1.24009
ENSDARG00000051819	swap70a	7	67183718	67214972		394.662	404.365	471.7	311.902	263.248	277.669	353.924	0.201933	-2.84	-0.573489	0.00451131	0.0575326	1.24009
ENSDARG00000069735	hbaa2	3	55093581	55094399	hemoglobin, alpha adult 2	39.0073	23.0276	20.2309	54.754	23.2278	325.503	80.9584	0.806184	2.83942	2.2891	0.00451952	0.0575568	1.2399
ENSDARG00000015887	b2ml	8	50946379	50950549	beta-2-microglobulin, like	36816	51258.6	40590.7	29664.9	30980.3	25936.4	35874.5	0.201256	-2.83956	-0.571479	0.00451755	0.0575568	1.2399
ENSDARG00000056656	tspan18a	7	26762990	26837182	tetraspanin 18a	38.2424	30.3965	18.1014	57.6873	81.8502	61.8338	48.0186	0.423575	2.83733	1.20182	0.0045492	0.0578046	1.23804
ENSDARG00000020944	ezra	17	45413324	45452116	ezrin a	448.201	284.622	395.036	279.637	132.73	137.668	279.649	0.364417	-2.83763	-1.03408	0.00454497	0.0578046	1.23804
ENSDARG00000097205	ulk2	15	20882960	20885734	unc-51 like autophagy activating kinase 2	219.511	295.675	260.873	355.901	392.66	988.175	418.799	0.410136	2.83292	1.16188	0.00461246	0.0584951	1.23288
ENSDARG00000016527	helz2	6	58607488	58614670	helicase with zinc finger 2, transcriptional coactivator	6103.49	3035.04	3952.49	3137.6	830.669	1135.18	3032.41	0.479658	-2.83299	-1.35886	0.00461155	0.0584951	1.23288
ENSDARG00000006019	tktb	23	20113791	20126247	transketolase b	6773.5	15795.1	12090.6	6092.36	2583.81	6716.55	8342	0.413407	-2.83247	-1.17096	0.00461895	0.0585367	1.23257
ENSDARG00000073891	gdf10b	12	2631711	2645640	growth differentiation factor 10b	174.385	278.174	290.687	370.567	447.964	445.67	334.575	0.271398	2.8316	0.768492	0.00463154	0.0586147	1.23199
ENSDARG00000099291	lsr	15	33939065	33964900	lipolysis stimulated lipoprotein receptor	1736.21	1862.48	2031.61	1449.03	1180.19	1347.51	1601.17	0.177018	-2.83126	-0.501184	0.00463648	0.0586365	1.23183
ENSDARG00000098903	tfe3a	8	7801060	7809231	transcription factor binding to IGHM enhancer 3a	728.136	1075.85	840.116	560.251	269.884	554.171	671.402	0.32982	-2.82963	-0.933268	0.00466025	0.0588963	1.22991
ENSDARG00000074670	matk	22	5036179	5054773	megakaryocyte-associated tyrosine kinase	18.3564	17.501	17.0366	42.0433	49.7738	33.8336	29.7574	0.440842	2.82936	1.2473	0.00466412	0.0589044	1.22985
ENSDARG00000069472	chsy3	10	16592851	16703733	chondroitin sulfate synthase 3	68.0715	43.292	26.6197	99.7305	85.1685	137.668	76.7583	0.429339	2.82757	1.21399	0.00469027	0.0591117	1.22833
ENSDARG00000062058	slc12a7b	24	39779565	39826865	solute carrier family 12 member 7b	439.788	506.608	413.137	652.159	605.028	746.673	560.565	0.197783	2.82691	0.559115	0.00469997	0.059193	1.22773
ENSDARG00000039352	pald1b	13	30169681	30173290	phosphatase domain containing paladin 1b	25.24	11.9744	25.5549	38.1323	55.3042	71.1672	37.8955	0.490913	2.82615	1.38739	0.00471116	0.0592929	1.227
ENSDARG00000103117	tmprss4a	15	12435975	12459335	transmembrane serine protease 4a	1487.63	543.452	1195.76	493.764	445.752	624.172	798.421	0.37012	-2.82487	-1.04554	0.00472995	0.0594883	1.22557
ENSDARG00000089434	etv7	23	5086317	5101847	ETS variant transcription factor 7	624.881	485.423	441.886	352.968	249.975	344.169	416.55	0.252676	-2.82369	-0.713478	0.00474739	0.0596254	1.22457
ENSDARG00000079889	phldb2a	10	35526528	35528389	pleckstrin homology-like domain, family B, member 2a	186.623	126.191	107.543	246.393	222.323	280.002	194.846	0.293255	2.8231	0.827887	0.00475623	0.0596952	1.22406
ENSDARG00000003872	ccdc102a	7	28724910	28733520	coiled-coil domain containing 102A	168.267	163.957	149.07	217.061	248.869	316.169	210.565	0.247192	2.82282	0.697779	0.00476038	0.0597062	1.22398
ENSDARG00000097523	si:ch73-364h19.1	3	60146309	60175470	si:ch73-364h19.1	1.5297	4.60553	2.12957	15.644	15.4852	12.8334	8.70457	0.860148	2.8188	2.42458	0.00482038	0.0600504	1.22148
ENSDARG00000061405	eva1a	17	32571584	32608521	eva-1 homolog A (C. elegans)	19.1212	9.21106	15.9718	35.199	46.4555	36.167	27.0209	0.498185	2.81877	1.40427	0.00482077	0.0600504	1.22148
ENSDARG00000042900	gtpbp1l	22	14836291	14851695	GTP binding protein 1, like	498.681	399.76	418.461	693.225	657.014	585.671	542.135	0.196926	2.81921	0.555177	0.00481417	0.0600504	1.22148
ENSDARG00000101350	arhgap28	24	41786274	41797681		321.236	349.099	398.23	250.304	225.641	239.169	297.28	0.204783	-2.82021	-0.577532	0.00479924	0.0600504	1.22148
ENSDARG00000061895	usp32	15	23816945	23908779	ubiquitin specific peptidase 32	650.121	852.944	917.846	562.206	485.571	540.171	668.143	0.215435	-2.81893	-0.607297	0.00481835	0.0600504	1.22148
ENSDARG00000091902	b3gnt2b	17	24064118	24082364	UDP-GlcNAc:betaGal beta-1,3-N-acetylglucosaminyltransferase 2b	939.998	623.588	862.477	404.789	450.176	599.671	646.783	0.261992	-2.82015	-0.738858	0.00480012	0.0600504	1.22148
ENSDARG00000053569	sox3	14	32742701	32744464	SRY-box transcription factor 3	674.596	536.083	919.975	423.366	257.718	465.504	546.207	0.316823	-2.82007	-0.893463	0.00480134	0.0600504	1.22148
ENSDARG00000060340	si:dkey-157l19.2	13	35995238	36034582	si:dkey-157l19.2	3916.02	3759.95	3782.12	2784.63	2119.26	2943.52	3217.58	0.193823	-2.81751	-0.546098	0.0048397	0.0602451	1.22008
ENSDARG00000111678	comtb	CHR_ALT_CTG11_1_22	25613441	25619114	catechol-O-methyltransferase b	4.58909	3.68442	7.4535	19.555	16.5913	23.3335	12.5345	0.687582	2.81566	1.936	0.00486768	0.0605519	1.21787
ENSDARG00000041301	crybb3	5	6489260	6508250	crystallin, beta B3	35.9479	31.3176	38.3323	16.6218	11.0608	12.8334	24.3523	0.488473	-2.81535	-1.37522	0.00487247	0.0605702	1.21774
ENSDARG00000099481	ttc8	KN149874.1	11	3574	tetratricopeptide repeat domain 8	112.433	133.56	191.662	67.4648	69.6833	92.1674	111.162	0.33087	-2.81376	-0.930988	0.00489663	0.0608291	1.21589
ENSDARG00000077982	elf3	22	661505	665139	E74-like factor 3 (ets domain transcription factor, epithelial-specific )	6981.53	5697.96	14348	5566.33	4175.47	3064.86	6639.02	0.383043	-2.81277	-1.07741	0.00491165	0.0609741	1.21485
ENSDARG00000028275	sult1st1	8	46499098	46509194	sulfotransferase family 1, cytosolic sulfotransferase 1	970.592	984.662	922.105	767.534	638.21	606.671	814.962	0.183275	-2.81141	-0.515261	0.00493255	0.0611919	1.21331
ENSDARG00000016141	slc6a2	7	35348471	35379899	solute carrier family 6 member 2	15.297	12.8955	14.907	43.9988	34.2886	30.3336	25.2867	0.475807	2.80771	1.33593	0.00498954	0.0618147	1.20891
ENSDARG00000079620	amigo1	8	25117390	25120231	adhesion molecule with Ig-like domain 1	58.1285	49.7397	39.3971	109.508	74.1076	103.834	72.4525	0.341979	2.80547	0.959412	0.00502435	0.0621784	1.20636
ENSDARG00000042984	fpr1	16	24972826	24973944	formyl peptide receptor 1	497.151	345.415	409.943	563.184	760.986	662.672	539.892	0.236825	2.80538	0.664384	0.00502573	0.0621784	1.20636
ENSDARG00000060678	ndst2b	12	35203091	35339564	N-deacetylase/N-sulfotransferase (heparan glucosaminyl) 2b	254.694	120.665	229.994	374.478	318.552	477.17	295.926	0.338684	2.80502	0.950016	0.00503133	0.0622056	1.20617
ENSDARG00000092883	si:dkey-193b15.5	2	36907136	36914281	si:dkey-193b15.5	426.785	320.545	316.242	243.46	231.172	190.168	288.062	0.241934	-2.8042	-0.67843	0.00504418	0.0622622	1.20578
ENSDARG00000078310	cecr2	25	16646113	16688641	CECR2 histone acetyl-lysine reader	799.266	627.273	742.156	568.073	338.462	393.17	578.067	0.263168	-2.80358	-0.737814	0.00505384	0.0623148	1.20541
ENSDARG00000002305	me3	9	34246384	34260214	malic enzyme 3, NADP(+)-dependent, mitochondrial	879.575	894.394	714.472	1274.99	1235.5	1085.01	1013.99	0.189341	2.80188	0.53051	0.00508054	0.0626016	1.20341
ENSDARG00000069595	si:ch211-214c7.4	1	45740183	45744854	si:ch211-214c7.4	161.383	173.168	119.256	201.417	272.097	332.503	209.97	0.294603	2.80157	0.82535	0.00508551	0.0626205	1.20328
ENSDARG00000052138	slc1a2a	7	49865049	49879974	solute carrier family 1 member 2a	65.0121	18.4221	80.9238	12.7108	16.5913	19.8335	35.5822	0.623029	-2.80039	-1.74472	0.00510415	0.0628076	1.20199
ENSDARG00000092626	zgc:174931	8	39839543	39847841	zgc:174931	638.648	868.603	844.376	547.54	429.161	542.504	645.139	0.225018	-2.79755	-0.629499	0.00514925	0.0632772	1.19875
ENSDARG00000069501	abhd11	21	25704324	25722834	abhydrolase domain containing 11	354.125	406.208	341.796	239.549	273.203	221.668	306.091	0.209363	-2.79715	-0.58562	0.00515559	0.0633124	1.19851
ENSDARG00000010181	asap2a	17	35097024	35223482	ArfGAP with SH3 domain, ankyrin repeat and PH domain 2a	111.668	93.9528	78.7942	198.483	162.594	137.668	130.527	0.288962	2.79548	0.807787	0.00518231	0.0635548	1.19685
ENSDARG00000021220	hmgcl	17	24863711	24866653	3-hydroxy-3-methylglutaryl-CoA lyase	1293.36	1299.68	1352.28	1044.24	946.808	861.007	1132.89	0.167256	-2.7955	-0.467564	0.00518199	0.0635548	1.19685
ENSDARG00000102986	csf1ra	14	3143901	3180841	colony stimulating factor 1 receptor, a	354.125	439.367	236.383	763.623	673.605	458.504	487.601	0.314817	2.79461	0.879789	0.00519626	0.0636402	1.19627
ENSDARG00000038964	traf4b	21	39005905	39024754	tnf receptor-associated factor 4b	275.345	212.775	380.129	177.951	158.17	161.001	227.562	0.287142	-2.79468	-0.802468	0.00519519	0.0636402	1.19627
ENSDARG00000036074	cebpa	7	38084986	38087865	CCAAT enhancer binding protein alpha	1113.62	1347.58	1338.44	1630.89	1893.62	1844.51	1528.11	0.178735	2.79233	0.499089	0.00523294	0.0640464	1.19351
ENSDARG00000069433	tnk1	7	26545911	26564784	tyrosine kinase, non-receptor, 1	1409.62	887.946	2186.01	850.643	798.593	705.839	1139.77	0.332573	-2.79169	-0.92844	0.00524335	0.0641307	1.19293
ENSDARG00000101890	pigr	2	51614252	51634431	polymeric immunoglobulin receptor	165.972	116.98	141.617	188.706	266.566	270.669	191.752	0.276286	2.79016	0.770883	0.00526816	0.0643807	1.19124
ENSDARG00000002259	ca15c	12	4338298	4346085	carbonic anhydrase XV c	54.3042	82.8995	90.5068	94.8418	343.992	149.335	135.98	0.491491	2.78921	1.37087	0.00528373	0.0644516	1.19077
ENSDARG00000099645	zgc:153184	15	2933547	2954443	zgc:153184	30.5939	43.292	33.0084	69.4203	61.9407	81.6673	53.3204	0.356976	2.78935	0.995734	0.00528134	0.0644516	1.19077
ENSDARG00000011961	csrp2	4	2513104	2525934	cysteine and glycine-rich protein 2	31.3588	39.6075	47.9154	65.5093	79.638	89.834	58.9772	0.354648	2.78846	0.988921	0.00529594	0.0645574	1.19005
ENSDARG00000070227	nhsa	23	41200854	41229194		63.4824	48.8186	54.3041	85.0643	105.078	113.168	78.3191	0.308219	2.78753	0.859169	0.00531122	0.0646139	1.18967
ENSDARG00000020326	tyk2	3	46479913	46552107	tyrosine kinase 2	1848.64	1390.87	1159.55	1036.42	794.168	907.674	1189.55	0.245463	-2.78763	-0.684261	0.00530947	0.0646139	1.18967
ENSDARG00000097909	si:dkey-195m11.11	6	39290777	39306721	si:dkey-195m11.11	0	0.921106	1.06479	1.9555	5.53042	32.6669	7.02312	1.58256	2.78678	4.41025	0.00532338	0.0646979	1.18911
ENSDARG00000092521	jac1	7	8415803	8416750	jacalin 1	13.0024	58.9508	35.1379	122.219	173.655	51.3337	75.7165	0.610917	2.78667	1.70243	0.00532522	0.0646979	1.18911
ENSDARG00000046053	slc27a6	10	16501699	16540603	solute carrier family 27 member 6	143.027	137.245	162.912	97.775	90.6989	81.6673	118.887	0.255172	-2.78619	-0.710957	0.00533318	0.0647514	1.18875
ENSDARG00000104118	antxr2a	5	39386225	39474235	ANTXR cell adhesion molecule 2a	16.8267	12.8955	14.907	36.1768	28.7582	50.1671	26.6219	0.488609	2.78576	1.36115	0.00534027	0.0647943	1.18846
ENSDARG00000098949	mslna	3	43835558	43872889		39.7721	17.501	25.5549	59.6428	29.8643	245.002	69.5562	0.721369	2.78454	2.00868	0.00536042	0.0649956	1.18712
ENSDARG00000086337	si:dkey-102g19.3	21	4702773	4707754	si:dkey-102g19.3	7.64848	10.1322	4.25915	11.733	14.3791	101.501	24.9421	0.906423	2.7838	2.5233	0.00537262	0.0651002	1.18642
ENSDARG00000088709	tnfaip8l3	18	39522468	39583601	tumor necrosis factor, alpha-induced protein 8-like 3	19.1212	12.8955	19.1662	33.2435	124.987	26.8335	39.3746	0.666072	2.78268	1.85347	0.00539119	0.0652818	1.18521
ENSDARG00000079840	kcnma1a	13	16876011	16886118	potassium large conductance calcium-activated channel, subfamily M, alpha member 1a	289.877	747.017	605.863	305.058	78.532	239.169	377.586	0.502792	-2.78106	-1.3983	0.00541812	0.0655642	1.18333
ENSDARG00000019861	fgl2a	4	20178694	20181964	fibrinogen-like 2a	723.546	649.379	896.55	423.366	572.951	455.004	620.133	0.231903	-2.78028	-0.644755	0.00543126	0.0656797	1.18257
ENSDARG00000040566	phykpl	15	23443665	23451449	5-phosphohydroxy-L-lysine phospho-lyase	22.1806	11.9744	21.2957	35.199	55.3042	47.8337	32.2979	0.473016	2.77965	1.31482	0.00544173	0.0656906	1.1825
ENSDARG00000013335	anxa6	14	49296052	49360405	annexin A6	3.82424	5.52663	4.25915	16.6218	26.546	12.8334	11.6019	0.736058	2.77873	2.04531	0.00545717	0.0657748	1.18194
ENSDARG00000058229	acot11a	2	11028923	11063679	acyl-CoA thioesterase 11a	320.471	528.715	437.627	282.57	190.246	267.169	337.8	0.287027	-2.77664	-0.796969	0.00549247	0.0661128	1.17971
ENSDARG00000020606	nfe2	23	36311581	36316352	nuclear factor, erythroid 2	108.608	27.6332	21.2957	104.619	230.065	176.168	111.398	0.608146	2.77599	1.68821	0.00550342	0.0661178	1.17968
ENSDARG00000025703	dmgdh	21	53504	64702	dimethylglycine dehydrogenase	71.8957	61.7141	78.7942	90.9308	173.655	147.001	103.999	0.34342	2.77615	0.953385	0.00550071	0.0661178	1.17968
ENSDARG00000041006	st3gal4	18	48696094	48745517	ST3 beta-galactoside alpha-2,3-sialyltransferase 4	57.3636	50.6608	36.2027	78.22	101.76	98.0008	70.3679	0.337905	2.77451	0.937518	0.00552857	0.0662679	1.1787
ENSDARG00000079530	si:dkey-17m8.1	16	17671301	17699111	si:dkey-17m8.1	1538.11	1515.22	1442.79	1178.19	909.201	1087.34	1278.47	0.180906	-2.77452	-0.501927	0.00552839	0.0662679	1.1787
ENSDARG00000060102	kank1a	5	44895949	44942760	KN motif and ankyrin repeat domains 1a	1567.94	2482.38	2078.46	1299.43	1029.76	1452.51	1651.75	0.251005	-2.77446	-0.696404	0.00552934	0.0662679	1.1787
ENSDARG00000058206	si:ch211-153b23.5	14	11457514	11459392	si:ch211-153b23.5	7518.46	4084.18	13507.9	2347.58	2891.3	5324.71	5945.68	0.45027	-2.77437	-1.24922	0.00553081	0.0662679	1.1787
ENSDARG00000005547	rint1	4	18500012	18512550	RAD50 interactor 1	111.668	93.9528	79.859	147.64	161.488	165.668	126.713	0.26269	2.77228	0.72825	0.0055665	0.0665206	1.17704
ENSDARG00000004588	sox4a	19	28786151	28789404	SRY-box transcription factor 4a	1077.67	618.062	812.432	1361.03	1558.47	1219.18	1107.81	0.260496	2.77162	0.721997	0.00557775	0.0666113	1.17645
ENSDARG00000002642	sh3gl1b	8	18842643	18880399	SH3-domain GRB2-like 1b	182.799	208.17	154.394	212.172	438.009	369.836	260.897	0.32532	2.77122	0.901534	0.00558463	0.0666498	1.1762
ENSDARG00000103399	zgc:63569	KN149859.1	16744	53262		905.58	927.553	868.866	1276.94	1134.84	1249.51	1060.55	0.158193	2.77037	0.438252	0.00559927	0.0667808	1.17535
ENSDARG00000035872	hsd17b12b	7	50228015	50272912	hydroxysteroid (17-beta) dehydrogenase 12b	549.926	718.462	534.523	403.811	380.493	418.837	501.009	0.210787	-2.7689	-0.583649	0.00562463	0.0669718	1.17411
ENSDARG00000114063	parm1	10	15064433	15076420	prostate androgen-regulated mucin-like protein 1	402.31	315.018	297.075	201.417	228.959	225.168	278.325	0.228429	-2.76841	-0.632385	0.00563304	0.0670082	1.17387
ENSDARG00000100862	gprc5c	12	36027746	36045283	G protein-coupled receptor, class C, group 5, member C	1023.37	1180.86	1241.54	697.136	535.345	903.007	930.209	0.249417	-2.76754	-0.690271	0.00564816	0.0671442	1.17299
ENSDARG00000102960	vps54	1	55010620	55015439	VPS54 subunit of GARP complex	588.168	438.446	474.895	351.99	340.674	301.002	415.863	0.215389	-2.76721	-0.596027	0.00565385	0.067168	1.17284
ENSDARG00000033170	sult2st1	12	630295	645972	sulfotransferase family 2, cytosolic sulfotransferase 1	217.217	196.195	287.492	358.834	340.674	414.17	302.43	0.242217	2.7653	0.669802	0.00568702	0.067518	1.17058
ENSDARG00000102165	sema6a	KN150518.1	17591	40355	sema domain, transmembrane domain (TM), and cytoplasmic domain, (semaphorin) 6A	25.24	20.2643	14.907	37.1545	45.3494	66.5005	34.9026	0.466035	2.76398	1.28811	0.00571018	0.0677489	1.1691
ENSDARG00000102097	nfkbiz	1	18747	20331	nuclear factor of kappa light polypeptide gene enhancer in B-cells inhibitor, zeta	1310.95	1118.22	1822.91	841.843	1003.22	579.838	1112.83	0.29301	-2.76352	-0.80974	0.00571814	0.0677992	1.16878
ENSDARG00000040247	oxgr1a.3	1	2060430	2061419	oxoglutarate (alpha-ketoglutarate) receptor 1a, tandem duplicate 3	71.1309	20.2643	5.32393	7.822	4.42434	1.16668	18.3554	1.02853	-2.7611	-2.83987	0.00576079	0.0682161	1.16611
ENSDARG00000009544	cldnb	21	25765734	25766840	claudin b	12229.2	8697.08	12406.9	8485.89	5550.33	6695.55	9010.82	0.248202	-2.76011	-0.685063	0.00577824	0.0683783	1.16508
ENSDARG00000002732	spon2b	14	17376977	17382471	spondin 2b, extracellular matrix protein	329.65	222.908	332.213	346.124	697.939	610.172	423.167	0.32701	2.75881	0.902159	0.00580127	0.0685618	1.16392
ENSDARG00000061977	ppfibp2a	18	29156881	29191733	PPFIA binding protein 2a	661.594	377.653	402.489	689.314	1196.78	792.173	686.668	0.323565	2.75755	0.892247	0.00582364	0.0685747	1.16384
ENSDARG00000016474	galcb	17	18889637	18898115	galactosylceramidase b	393.897	372.127	459.988	261.059	305.279	255.502	341.309	0.208958	-2.75772	-0.576248	0.00582063	0.0685747	1.16384
ENSDARG00000058990	slc35a2	8	8947623	8957679	solute carrier family 35 member 2	607.289	478.054	401.424	363.723	270.991	274.169	399.275	0.257577	-2.75753	-0.710275	0.00582407	0.0685747	1.16384
ENSDARG00000100899	si:ch211-241b2.5	21	2395224	2415808	si:ch211-241b2.5	354.125	294.754	464.247	153.507	160.382	280.002	284.503	0.328977	-2.75784	-0.907265	0.00581852	0.0685747	1.16384
ENSDARG00000023217	crema	2	43159817	43196595	cAMP responsive element modulator a	1196.99	793.993	850.764	675.625	581.8	537.838	772.835	0.240459	-2.75654	-0.662836	0.0058416	0.0687265	1.16288
ENSDARG00000054864	aplp2	18	44367420	44527124	amyloid beta (A4) precursor-like protein 2	2019.2	1996.04	1798.42	2431.66	2654.6	2829.19	2288.19	0.161449	2.75544	0.444863	0.00586136	0.0689145	1.16169
ENSDARG00000086847	irgq1	16	25806400	25811654	immunity-related GTPase family, q1	156.794	179.616	127.774	104.619	86.2745	58.3338	118.902	0.324765	-2.75476	-0.894651	0.00587353	0.0689686	1.16135
ENSDARG00000100435	sec22bb	8	19504011	19512270	SEC22 homolog B, vesicle trafficking protein b	391.602	290.148	369.481	470.298	623.831	533.171	446.422	0.228686	2.75323	0.629627	0.00590101	0.0692466	1.1596
ENSDARG00000031228	podxl	4	11732156	11751037	podocalyxin-like	220.276	164.878	209.763	70.398	84.0624	149.335	149.785	0.353613	-2.7525	-0.973321	0.00591416	0.0693563	1.15891
ENSDARG00000032458	mark2b	7	24888910	24977171	MAP/microtubule affinity-regulating kinase 2b	2559.95	2147.1	2673.68	1889.01	1744.29	1570.35	2097.4	0.183331	-2.74908	-0.503992	0.00597627	0.0700395	1.15466
ENSDARG00000077549	aifm2	13	7241170	7259150	apoptosis inducing factor mitochondria associated 2	529.275	603.324	764.517	453.676	365.008	406.003	520.3	0.229388	-2.74563	-0.629814	0.00603949	0.0706895	1.15064
ENSDARG00000003808	aqp3a	5	43006422	43011814	aquaporin 3a	19620.7	11982.7	19078.8	10033.7	11323	10696.1	13789.1	0.240885	-2.74423	-0.661043	0.00606533	0.0709465	1.14907
ENSDARG00000008732	zgc:66479	6	46736251	46742455	zgc:66479	9.17818	8.28995	7.4535	19.555	44.2434	19.8335	18.0922	0.634007	2.74393	1.73967	0.00607094	0.0709665	1.14895
ENSDARG00000079515	ptx3b	2	36691771	36695144	pentraxin 3, long b	91.0169	73.6884	116.062	27.377	64.1529	26.8335	66.5218	0.454373	-2.743	-1.24634	0.00608814	0.0711219	1.148
ENSDARG00000115171	atf7b	CHR_ALT_CTG6_2_14	39621550	39632098	activating transcription factor 7b	40.537	37.7653	26.6197	16.6218	2.21217	9.33341	22.1815	0.687965	-2.74235	-1.88664	0.00610019	0.0712171	1.14742
ENSDARG00000005230	ssr2	19	11231083	11238721	signal sequence receptor, beta	2235.65	1351.26	1630.19	2305.53	3562.7	2889.86	2329.2	0.272474	2.74158	0.74701	0.00611447	0.0712925	1.14696
ENSDARG00000075881	si:ch211-39k3.2	18	25752592	25754918	si:ch211-39k3.2	19.8861	10.1322	15.9718	55.7318	40.9251	28.0002	28.4412	0.524128	2.74059	1.43642	0.00613299	0.0714627	1.14592
ENSDARG00000091734	traf3ip2l	6	36878815	36901130	TRAF3 interacting protein 2-like	752.611	1134.8	1441.72	1732.57	1979.89	1855.01	1482.77	0.271015	2.74006	0.742598	0.00614274	0.0715305	1.14551
ENSDARG00000059473	kank4	6	32415132	32507298	KN motif and ankyrin repeat domains 4	58.1285	82.8995	44.721	87.9975	138.26	155.168	94.5291	0.377685	2.73746	1.0339	0.00619156	0.072053	1.14235
ENSDARG00000015793	creb3l1	7	38897836	38954874	cAMP responsive element binding protein 3-like 1	743.432	343.572	573.92	847.709	1038.61	1115.34	777.098	0.311702	2.73657	0.852994	0.00620834	0.0721561	1.14173
ENSDARG00000004702	irf2bp2a	13	49443226	49444636	interferon regulatory factor 2 binding protein 2a	1293.36	1183.62	1053.07	855.531	883.761	782.84	1008.7	0.177409	-2.7363	-0.485443	0.00621346	0.0721696	1.14165
ENSDARG00000068711	crfb4	9	15936216	16062938	cytokine receptor family member b4	457.379	666.88	541.976	359.812	370.538	366.336	460.487	0.220594	-2.73311	-0.602908	0.00627389	0.0728251	1.13772
ENSDARG00000079438	pkp3b	7	32928430	32944021	plakophilin 3b	398.486	430.156	393.971	473.231	714.53	773.506	530.647	0.249209	2.7327	0.681014	0.00628174	0.0728697	1.13745
ENSDARG00000036147	ano5b	7	32834142	32895668	anoctamin 5b	314.353	201.722	212.957	343.19	401.508	492.337	327.678	0.278121	2.73222	0.759888	0.00629097	0.0729115	1.1372
ENSDARG00000076406	ggcta	19	1878500	1881108	gamma-glutamylcyclotransferase a	127.73	169.483	217.216	106.575	95.1232	86.334	133.744	0.304471	-2.73209	-0.831842	0.00629334	0.0729115	1.1372
ENSDARG00000053381	plpp1a	10	8265972	8295294	phospholipid phosphatase 1a	891.813	735.963	947.66	473.231	632.68	603.171	714.086	0.216796	-2.73101	-0.592073	0.00631411	0.0730592	1.13632
ENSDARG00000091411	si:ch211-214p13.9	9	9415660	9419704		60.423	93.9528	67.0815	103.642	171.443	144.668	106.868	0.337895	2.72934	0.92223	0.0063461	0.0733828	1.13441
ENSDARG00000024831	crhbp	21	7823146	7832351	corticotropin releasing hormone binding protein	305.174	408.971	258.743	171.106	151.533	235.669	255.199	0.294237	-2.72826	-0.802757	0.00636685	0.0735295	1.13354
ENSDARG00000093048	si:ch211-158d24.4	8	41647539	41650919	si:ch211-158d24.4	186.623	76.4518	123.515	69.4203	61.9407	45.5004	93.9085	0.413802	-2.72665	-1.12829	0.00639803	0.0738427	1.13169
ENSDARG00000061191	plekho1a	19	42367293	42391390	pleckstrin homology domain containing, family O member 1a	22.9454	19.3432	9.58308	31.288	60.8346	49.0004	32.1658	0.523453	2.72531	1.42657	0.00642407	0.0740027	1.13075
ENSDARG00000054941	ldlrad4b	16	30621684	30655980	low density lipoprotein receptor class A domain containing 4b	331.179	442.131	272.585	586.65	470.086	704.672	467.884	0.275625	2.72554	0.751227	0.0064197	0.0740027	1.13075
ENSDARG00000007494	st3gal8	11	26569531	26577209	ST3 beta-galactoside alpha-2,3-sialyltransferase 8	188.918	216.46	130.969	266.926	284.264	368.67	242.701	0.284517	2.72509	0.775334	0.0064284	0.0740058	1.13073
ENSDARG00000071506	mgat5	22	11972786	12091448	alpha-1,6-mannosylglycoprotein 6-beta-N-acetylglucosaminyltransferase	1574.82	1542.85	1760.09	1193.83	966.717	1255.34	1382.28	0.188581	-2.72435	-0.513762	0.00644278	0.0741245	1.13004
ENSDARG00000103095	tbk1	4	134412	149334	TANK-binding kinase 1	2262.42	2371.85	2442.62	1935.95	1447.86	1598.35	2009.84	0.18606	-2.71943	-0.505978	0.0065394	0.0751412	1.12412
ENSDARG00000086033	tspan5a	7	69601812	69636502	tetraspanin 5a	26.0048	52.503	24.4901	70.398	65.2589	102.667	56.8871	0.444576	2.71895	1.20878	0.0065489	0.0751557	1.12404
ENSDARG00000101716	bace1	15	93131	97205	beta-secretase 1	22.9454	18.4221	10.6479	43.9988	47.5616	37.3336	30.1516	0.475996	2.71787	1.2937	0.00657032	0.0752843	1.1233
ENSDARG00000016364	gna15.1	22	22021936	22036307	guanine nucleotide binding protein (G protein), alpha 15 (Gq class), tandem duplicate 1	1582.47	914.658	1225.57	904.419	551.936	689.505	978.093	0.292404	-2.71776	-0.794684	0.0065725	0.0752843	1.1233
ENSDARG00000025091	ezrb	20	13593480	13623882	ezrin b	6170.8	4313.54	5225.97	4078.2	3120.26	3095.19	4333.99	0.224651	-2.71493	-0.609912	0.00662908	0.075837	1.12012
ENSDARG00000086254	hhla2b.2	24	25240243	25244638	HERV-H LTR-associating 2b, tandem duplicate 2	1185.51	1273.89	1580.14	1066.73	776.471	653.339	1089.35	0.255413	-2.71455	-0.693332	0.00663655	0.0758748	1.1199
ENSDARG00000105452	plxna1a	23	34321237	34753811	plexin A1a	201.155	204.485	178.884	260.082	287.582	409.503	256.949	0.261442	2.71345	0.70941	0.00665857	0.0760789	1.11874
ENSDARG00000011257	enpp2	16	9609721	9662205	ectonucleotide pyrophosphatase/phosphodiesterase 2	238.633	134.481	121.386	265.948	429.161	274.169	243.963	0.356589	2.71272	0.967327	0.00667328	0.0761992	1.11805
ENSDARG00000116986	zgc:172315	5	9417411	9418189	UDP glucuronosyltransferase 2 family, polypeptide B5	29.0642	44.2131	40.4619	62.576	110.608	67.6672	59.0985	0.400732	2.71084	1.08632	0.00671126	0.0764891	1.1164
ENSDARG00000006797	nt5dc1	20	522457	530663	5'-nucleotidase domain containing 1	297.526	473.448	313.047	435.099	681.348	954.341	525.801	0.344533	2.709	0.933341	0.00674857	0.0767224	1.11508
ENSDARG00000099409	zgc:162182	11	20899029	20906178	zgc:162182	64.2473	34.0809	46.8506	26.3993	14.3791	16.3335	33.7151	0.495316	-2.70928	-1.34195	0.00674285	0.0767224	1.11508
ENSDARG00000003865	pard6b	23	19066696	19103855	par-6 partitioning defective 6 homolog beta (C. elegans)	123.141	69.0829	86.2477	55.7318	35.3947	44.3337	68.9886	0.384161	-2.70698	-1.03991	0.00678993	0.0771444	1.1127
ENSDARG00000002353	tagapa	17	45404758	45410653	T cell activation RhoGTPase activating protein a	150.675	216.46	194.856	105.597	130.518	96.8341	149.157	0.278451	-2.70562	-0.753383	0.0068176	0.0774106	1.1112
ENSDARG00000053136	b2m	4	12793676	12795030	beta-2-microglobulin	49057.4	45158.1	48950.4	35029.9	36818.2	25113.9	40021.3	0.208151	-2.70085	-0.562185	0.00691623	0.0784328	1.1055
ENSDARG00000059109	si:dkeyp-113d7.1	19	5318358	5319980	si:dkeyp-113d7.1	368.657	371.206	386.517	480.075	610.558	525.004	457.003	0.192678	2.70049	0.520324	0.00692379	0.0784696	1.1053
ENSDARG00000101859	mnta	15	25197427	25209308	MAX network transcriptional repressor a	445.907	488.186	433.368	334.391	310.81	329.003	390.277	0.181168	-2.70015	-0.48918	0.00693091	0.0785006	1.10513
ENSDARG00000095675	ccdc141	9	43137631	43142677	coiled-coil domain containing 141	9.94303	13.8166	15.9718	19.555	46.4555	49.0004	25.7904	0.570089	2.69889	1.53861	0.00695705	0.0786509	1.1043
ENSDARG00000008931	renbp	8	37030974	37043900	renin binding protein	145.321	195.274	134.163	282.57	269.884	220.502	207.952	0.260692	2.69857	0.703496	0.00696385	0.078679	1.10414
ENSDARG00000025074	slc25a10	1	56421754	56435182	solute carrier family 25 member 10	641.708	662.275	671.88	382.3	314.128	536.671	534.827	0.252476	-2.69638	-0.680772	0.00700976	0.0790969	1.10184
ENSDARG00000096933	si:ch211-135n15.2	16	42772678	42781773	si:ch211-135n15.2	183.564	313.176	358.833	139.818	189.14	130.668	219.2	0.331763	-2.69619	-0.894495	0.00701386	0.0790969	1.10184
ENSDARG00000021681	asrgl1	13	27768898	27782764	asparaginase and isoaspartyl peptidase 1	13.0024	20.2643	13.8422	23.466	67.4711	43.167	30.2022	0.559271	2.69577	1.50767	0.00702265	0.079147	1.10157
ENSDARG00000032079	acsl3a	15	42995381	43078542	acyl-CoA synthetase long chain family member 3a	406.134	476.212	503.644	362.745	185.822	247.335	363.649	0.296146	-2.69553	-0.798269	0.00702776	0.0791557	1.10152
ENSDARG00000097583	arfgap3	4	77957611	77965510	ADP-ribosylation factor GTPase activating protein 3	848.217	863.076	1283.07	722.557	540.875	602.005	809.966	0.252923	-2.69519	-0.681675	0.00703496	0.0791878	1.10134
ENSDARG00000074056	kctd1	20	18232893	18256959	potassium channel tetramerization domain containing 1	39.7721	18.4221	28.7492	50.843	92.911	61.8338	48.7552	0.458002	2.69413	1.23392	0.00705721	0.0793403	1.10051
ENSDARG00000086166	si:ch211-286b5.9	1	55348537	55353978	si:ch211-286b5.9	4.58909	3.68442	5.32393	13.6885	24.3338	15.1668	11.1311	0.731727	2.69352	1.97092	0.00707027	0.0794381	1.09997
ENSDARG00000029215	ube2z	3	23584663	23596809	ubiquitin-conjugating enzyme E2Z	1173.28	963.476	987.057	778.289	728.909	739.673	895.114	0.17673	-2.69222	-0.475795	0.00709785	0.0796988	1.09855
ENSDARG00000061714	si:dkey-45k15.1	13	7368994	7387390	si:dkey-45k15.1	673.831	487.265	382.258	350.035	263.248	301.002	409.607	0.280942	-2.69178	-0.756233	0.00710722	0.0797549	1.09824
ENSDARG00000077749	usp54b	12	26222059	26383242	ubiquitin specific peptidase 54b	29.0642	58.9508	42.5915	75.2868	89.5928	101.501	66.1645	0.38348	2.6907	1.03183	0.00713013	0.0799136	1.09738
ENSDARG00000001414	mctp2a	18	23408073	23451378	multiple C2 domains, transmembrane 2a	683.009	551.742	649.52	491.808	401.508	373.336	525.154	0.212661	-2.6908	-0.572228	0.00712818	0.0799136	1.09738
ENSDARG00000023916	phactr1	20	52774730	52815590		15.297	13.8166	12.7774	26.3993	49.7738	32.6669	25.1218	0.509535	2.68996	1.37063	0.00714614	0.0800437	1.09667
ENSDARG00000102381	slc44a4	19	950394	977849	solute carrier family 44 member 4	377.835	536.083	469.571	302.125	268.778	330.169	380.76	0.229746	-2.68966	-0.617939	0.00715244	0.0800651	1.09656
ENSDARG00000030954	ftr56	19	12398553	12404590	finTRIM family, member 56	967.533	735.963	621.835	487.897	544.193	465.504	637.154	0.236582	-2.68747	-0.635808	0.00719947	0.0805422	1.09398
ENSDARG00000054454	epha4a	2	40069639	40136024	eph receptor A4a	73.4254	62.6352	75.5998	95.8195	130.518	147.001	97.4998	0.303923	2.68695	0.816626	0.00721072	0.0806185	1.09357
ENSDARG00000077169	si:ch211-153b23.4	14	11450498	11456724	si:ch211-153b23.4	5726.42	4158.79	10134.6	2714.23	2144.7	4690.04	4928.14	0.397787	-2.68489	-1.06801	0.00725539	0.0810186	1.09142
ENSDARG00000078600	ldlrad3	25	37325054	37331513	low density lipoprotein receptor class A domain containing 3	62.7176	57.1085	73.4703	116.352	133.836	91.0007	89.0809	0.306707	2.68418	0.823256	0.00727083	0.0810864	1.09105
ENSDARG00000088260	gig2p	5	57722263	57723929	grass carp reovirus (GCRV)-induced gene 2p	412.253	332.519	282.168	238.571	195.777	219.335	280.104	0.243303	-2.68399	-0.653024	0.00727482	0.0810864	1.09105
ENSDARG00000062489	2008-03-01	13	17766597	17860307	membrane-associated ring finger (C3HC4) 8	677.656	599.64	687.852	505.497	415.888	465.504	558.673	0.187277	-2.68193	-0.502265	0.00731978	0.0814878	1.08891
ENSDARG00000103054	dnm2b	1	58857088	58868306		634.824	495.555	557.948	820.332	824.032	751.339	680.672	0.188166	2.68013	0.50431	0.00735936	0.0818785	1.08683
ENSDARG00000046013	rasl11a	7	51314734	51321126	RAS-like, family 11, member A	48.1854	25.791	43.6562	61.5983	85.1685	102.667	61.1778	0.403165	2.6783	1.0798	0.00739968	0.0821766	1.08525
ENSDARG00000001873	phgdh	9	48185936	48214216	phosphoglycerate dehydrogenase	709.779	294.754	560.078	900.508	833.987	1265.84	760.825	0.350759	2.67616	0.938689	0.00744706	0.0825139	1.08347
ENSDARG00000055283	id2a	17	34805920	34808165	inhibitor of DNA binding 2a	312.823	408.971	334.343	424.344	618.301	651.005	458.298	0.254403	2.6764	0.680883	0.00744183	0.0825139	1.08347
ENSDARG00000009689	daam1b	20	21897971	21910134	dishevelled associated activator of morphogenesis 1b	377.835	320.545	489.802	626.738	705.682	537.838	509.74	0.245051	2.67611	0.655785	0.00744817	0.0825139	1.08347
ENSDARG00000079932	zgc:152830	8	41229233	41256529	zgc:152830	818.388	811.494	713.407	1060.86	1430.17	1008.01	973.72	0.216012	2.67586	0.578017	0.00745374	0.0825255	1.08341
ENSDARG00000020493	lgi1a	13	421267	430143	leucine-rich, glioma inactivated 1a	6.88363	7.36884	4.25915	17.5995	22.1217	22.1668	13.3999	0.645068	2.6751	1.72562	0.00747059	0.0826618	1.0827
ENSDARG00000043002	vmo1a	3	5403848	5413018	vitelline membrane outer layer 1 homolog a	297.526	476.212	282.168	158.396	258.824	133.001	267.688	0.351747	-2.67378	-0.940493	0.00750016	0.0829387	1.08124
ENSDARG00000001781	tspan11	4	11172964	11194130	tetraspanin 11	57.3636	58.9508	63.8872	34.2213	18.8034	32.6669	44.3155	0.399795	-2.6734	-1.06881	0.00750869	0.0829826	1.08101
ENSDARG00000100155	si:ch211-217i17.1	7	2797795	2808399	si:ch211-217i17.1	198.096	220.144	265.132	161.329	143.791	116.668	184.193	0.258981	-2.67265	-0.692166	0.00752558	0.0831189	1.0803
ENSDARG00000003193	rassf7b	7	49681852	49689457	Ras association domain family member 7b	777.851	543.452	784.748	445.854	485.571	458.504	582.663	0.224499	-2.67106	-0.599651	0.0075611	0.0834607	1.07852
ENSDARG00000098423	trgv2	2	31885581	31886019		58.1285	294.754	120.321	32.2658	82.9563	37.3336	104.293	0.611964	-2.66916	-1.63343	0.00760418	0.0838854	1.07631
ENSDARG00000110470	ptpro	4	184863	191736		20.6509	44.2131	22.3605	70.398	51.9859	78.1673	47.9626	0.450713	2.66817	1.20258	0.00762655	0.0840813	1.0753
ENSDARG00000052215	btr02	3	50128569	50147160	bloodthirsty-related gene family, member 2	271.521	352.783	310.918	221.949	212.368	175.001	257.423	0.230956	-2.66748	-0.61607	0.00764221	0.084203	1.07467
ENSDARG00000042826	egr2b	12	8484850	8504278	early growth response 2b	34.4182	61.7141	19.1662	9.7775	17.6973	4.6667	24.5733	0.691493	-2.66456	-1.84253	0.00770881	0.0847318	1.07195
ENSDARG00000031548	ephb3a	2	7923964	8017579	eph receptor B3a	52.7745	41.4498	39.3971	54.754	105.078	131.834	70.8813	0.420176	2.66385	1.11929	0.00772525	0.0848471	1.07136
ENSDARG00000022614	ddx43	13	27332656	27354033	DEAD (Asp-Glu-Ala-Asp) box polypeptide 43	30.5939	11.9744	17.0366	235.638	12.1669	47.8337	59.2072	0.866872	2.66213	2.30773	0.00776473	0.085094	1.0701
ENSDARG00000006251	ell2	21	11749097	11774964	elongation factor, RNA polymerase II, 2	416.842	411.734	360.963	525.052	539.769	640.505	482.477	0.19465	2.66212	0.518182	0.00776511	0.085094	1.0701
ENSDARG00000070597	prelp	11	21076872	21086254	proline/arginine-rich end leucine-rich repeat protein	165.207	142.771	194.856	229.771	273.203	277.669	213.913	0.238773	2.66125	0.635434	0.0077851	0.0852618	1.06925
ENSDARG00000030743	sptlc3	13	34804243	34858500	serine palmitoyltransferase, long chain base subunit 3	906.345	733.2	839.052	672.692	423.63	472.504	674.57	0.247763	-2.66034	-0.659134	0.00780616	0.0854411	1.06833
ENSDARG00000034801	mylka	9	4024250	4075620		55.0691	67.2407	72.4055	81.1533	127.2	187.835	98.4838	0.385401	2.65934	1.02491	0.00782945	0.0856446	1.0673
ENSDARG00000056986	dact2	13	43400443	43407199	dishevelled-binding antagonist of beta-catenin 2	6.11879	4.60553	7.4535	29.3325	19.9095	14.0001	13.57	0.681262	2.65747	1.81043	0.00787307	0.0860701	1.06515
ENSDARG00000010556	mmp25b	12	4260779	4278329	matrix metallopeptidase 25b	42.0667	25.791	23.4253	59.6428	82.9563	56.0004	48.3137	0.417973	2.65611	1.11018	0.00790478	0.0862549	1.06422
ENSDARG00000103195	dync1i2b	6	3934738	3956580	dynein, cytoplasmic 1, intermediate chain 2b	201.155	120.665	151.2	234.66	248.869	332.503	214.842	0.29501	2.65573	0.783467	0.00791364	0.0862549	1.06422
ENSDARG00000071250	tmem79a	19	791538	796836	transmembrane protein 79a	152.97	201.722	233.188	125.152	81.8502	126.001	153.481	0.307675	-2.65592	-0.817159	0.00790924	0.0862549	1.06422
ENSDARG00000093957	si:dkey-251i10.2	5	67463027	67471375	si:dkey-251i10.2	55.0691	140.929	74.535	208.261	148.215	207.668	139.113	0.400202	2.65395	1.06211	0.00795566	0.086661	1.06218
ENSDARG00000019233	nln	10	15408590	15447580	neurolysin (metallopeptidase M3 family)	42.0667	70.9251	116.062	32.2658	18.8034	38.5003	53.1038	0.508811	-2.65304	-1.34989	0.00797715	0.0868432	1.06126
ENSDARG00000039098	ca8	2	21855036	21878527	carbonic anhydrase VIII	104.784	86.5839	90.5068	190.661	180.292	117.834	128.444	0.29936	2.65277	0.794135	0.00798332	0.0868585	1.06119
ENSDARG00000012013	cpa6	24	18895547	18919562	carboxypeptidase A6	7.64848	8.28995	8.51829	25.4215	53.092	11.6668	19.1062	0.711061	2.65207	1.88578	0.00799995	0.0869876	1.06054
ENSDARG00000086214	ntrk3b	7	14632157	14938580	neurotrophic tyrosine kinase, receptor, type 3b	1.5297	6.44774	2.12957	16.6218	18.8034	12.8334	9.7276	0.854674	2.6516	2.26625	0.00801123	0.0870303	1.06033
ENSDARG00000054451	loxl1	18	50124297	50152689	lysyl oxidase-like 1	76.4848	49.7397	52.1745	105.597	101.76	113.168	83.1539	0.316121	2.6515	0.838196	0.00801344	0.0870303	1.06033
ENSDARG00000087822	agap3	24	34139146	34335265	ArfGAP with GTPase domain, ankyrin repeat and PH domain 3	693.717	805.046	665.491	550.473	422.524	513.337	608.432	0.204437	-2.65039	-0.541838	0.00803988	0.0872432	1.05927
ENSDARG00000059035	porb	15	1855023	1885239	P450 (cytochrome) oxidoreductase b	6583.81	15591.6	11126	4810.53	2841.53	7833.06	8131.07	0.416826	-2.65028	-1.1047	0.00804262	0.0872432	1.05927
ENSDARG00000007279	yipf5	21	40930177	40938382	Yip1 domain family, member 5	501.74	402.523	407.813	571.006	644.847	684.839	535.461	0.201154	2.64962	0.532982	0.00805813	0.0873595	1.05869
ENSDARG00000036588	mhc1zba	1	47155424	47161996	major histocompatibility complex class I ZBA	18569	26568.4	22676.8	17105.7	15324.8	14058.4	19050.5	0.206012	-2.64382	-0.544658	0.0081976	0.0886606	1.05227
ENSDARG00000087717	tmprss5	15	18166781	18169348	transmembrane serine protease 5	104.019	83.8206	145.876	52.7985	73.0015	38.5003	83.0027	0.385383	-2.64397	-1.01894	0.00819391	0.0886606	1.05227
ENSDARG00000073820	zgc:174917	14	11504910	11507211	zgc:174917	1614.59	64.4774	863.542	14.6663	25.4399	163.335	457.676	1.3785	-2.6439	-3.64463	0.00819563	0.0886606	1.05227
ENSDARG00000054162	nfatc4	2	37782254	37785160	nuclear factor of activated T cells 4	84.8982	46.9764	70.2759	120.263	170.337	102.667	99.2364	0.362297	2.64308	0.957578	0.00821565	0.0887504	1.05183
ENSDARG00000103658	hivep1	19	3383025	3482138	HIVEP zinc finger 1	3006.62	1771.29	2223.27	1736.48	1229.97	1321.84	1881.58	0.267813	-2.64062	-0.707193	0.00827543	0.0892904	1.0492
ENSDARG00000103380	si:ch73-21k16.1	20	46897504	46921035	si:ch73-21k16.1	71.8957	211.854	93.7012	54.754	25.4399	64.1672	86.9687	0.525001	-2.64017	-1.38609	0.00828647	0.0893566	1.04887
ENSDARG00000087804	tnfrsf11a	24	18485866	18510631	tumor necrosis factor receptor superfamily, member 11a, NFKB activator	71.8957	62.6352	72.4055	86.042	149.321	144.668	97.8279	0.331338	2.63919	0.874464	0.00831033	0.0895609	1.04788
ENSDARG00000071549	ecm2	22	10490937	10502780	extracellular matrix protein 2, female organ and adipocyte specific	565.223	507.529	596.28	678.559	828.457	935.674	685.287	0.208117	2.63838	0.549092	0.00833033	0.0897234	1.04709
ENSDARG00000086056	plekhg6	16	17007089	17056630	pleckstrin homology domain containing, family G (with RhoGef domain) member 6	944.588	1030.72	1125.48	839.887	664.756	637.005	873.739	0.201986	-2.63795	-0.532829	0.00834083	0.0897834	1.0468
ENSDARG00000093304	si:dkey-221j11.3	13	42544009	42551434		315.117	248.699	334.343	208.261	136.048	201.835	240.717	0.271785	-2.63754	-0.716846	0.00835086	0.0898383	1.04654
ENSDARG00000027112	ephb4b	23	44374041	44401223	eph receptor B4b	146.851	86.5839	78.7942	176.973	236.702	169.168	149.179	0.33938	2.63711	0.894981	0.00836162	0.0898479	1.04649
ENSDARG00000074754	si:dkey-188i13.9	13	37638764	37642893	si:dkey-188i13.9	269.991	166.72	222.54	166.218	81.8502	84.0007	165.22	0.374183	-2.63721	-0.986798	0.00835915	0.0898479	1.04649
ENSDARG00000023026	pkp2	4	16710001	16725063	plakophilin 2	860.454	483.58	790.071	488.875	424.736	345.336	565.509	0.288635	-2.63656	-0.761005	0.00837514	0.0898974	1.04625
ENSDARG00000021664	fzd3a	20	35208855	35246150	frizzled class receptor 3a	951.471	1357.71	1542.88	783.178	454.6	908.841	999.779	0.319832	-2.63652	-0.843245	0.00837609	0.0898974	1.04625
ENSDARG00000116168	zgc:153916	CHR_ALT_CTG6_1_21	25340021	25360097	zgc:153916	569.812	583.06	573.92	442.921	416.994	414.17	500.146	0.166242	-2.63587	-0.438191	0.00839231	0.0900185	1.04567
ENSDARG00000009488	gipc2	2	9560740	9590850	GIPC PDZ domain containing family, member 2	1382.85	1087.83	1256.45	956.24	821.82	873.84	1063.17	0.186385	-2.63457	-0.491045	0.00842451	0.0902576	1.04452
ENSDARG00000088178	tp53inp2	11	25257022	25266024	tumor protein p53 inducible nuclear protein 2	48.9503	38.6864	59.628	73.3313	113.927	92.1674	71.115	0.351471	2.6336	0.925635	0.00844839	0.0904603	1.04354
ENSDARG00000092745	ftr37	2	59339650	59345920	finTRIM family, member 37	142.262	165.799	189.532	120.263	78.532	93.3341	131.62	0.290003	-2.63323	-0.763643	0.00845777	0.0905076	1.04332
ENSDARG00000043182	hhla2a.1	10	35417099	35437624	HERV-H LTR-associating 2a, tandem duplicate 1	1104.44	852.944	1048.81	717.669	577.376	750.173	841.903	0.211217	-2.63148	-0.555812	0.00850144	0.0909215	1.04133
ENSDARG00000059123	plcd1a	24	20372576	20392950	phospholipase C, delta 1a	3678.92	3227.55	4276.18	2834.5	1898.04	2608.69	3087.31	0.230869	-2.62924	-0.607008	0.00855763	0.0913615	1.03924
ENSDARG00000059411	impa2	24	792429	799026	inositol(myo)-1(or 4)-monophosphatase 2	19.1212	3.68442	6.38872	33.2435	37.6069	31.5003	21.9242	0.678835	2.62619	1.78275	0.00863464	0.0921298	1.0356
ENSDARG00000094854	ms4a17a.9	4	76608282	76633286	membrane-spanning 4-domains, subfamily A, member 17A.9	42.8315	15.6588	35.1379	41.0655	204.626	61.8338	66.8588	0.652637	2.6245	1.71284	0.00867773	0.0924098	1.03428
ENSDARG00000061688	arvcfb	5	26322217	26355978	ARVCF delta catenin family member b	266.932	220.144	329.019	347.101	473.404	492.337	354.823	0.261502	2.62438	0.686279	0.00868069	0.0924098	1.03428
ENSDARG00000116983	pdgfrl	CHR_ALT_CTG14_1_24	30351771	30358289	platelet-derived growth factor receptor-like	0	0	1.06479	0	1.10608	46.667	8.13965	2.13827	2.62319	5.60909	0.00871111	0.0926203	1.03329
ENSDARG00000002909	tjp3	22	17657612	17688868	tight junction protein 3	3532.07	2649.1	2732.24	2367.13	1849.37	1537.68	2444.6	0.240693	-2.62274	-0.631274	0.00872262	0.0926887	1.03297
ENSDARG00000007477	fbxo8	1	38346043	38361496	F-box protein 8	296.761	262.515	369.481	235.638	153.746	173.835	248.663	0.274181	-2.62192	-0.718881	0.00874351	0.0928565	1.03219
ENSDARG00000062174	cacnb4b	6	14086688	14146979	calcium channel, voltage-dependent, beta 4b subunit	5.35394	2.76332	2.12957	12.7108	17.6973	15.1668	9.30362	0.80751	2.62088	2.11639	0.00877022	0.093086	1.03112
ENSDARG00000004451	tnfrsfa	21	16172931	16219400	tumor necrosis factor receptor superfamily, member a	614.173	289.227	487.672	313.858	212.368	232.169	358.244	0.333938	-2.61996	-0.874906	0.00879392	0.0932831	1.0302
ENSDARG00000030844	klf11a	20	29502065	29505863	Kruppel-like factor 11a	115.492	292.912	140.552	92.8863	81.8502	88.6674	135.393	0.404056	-2.61975	-1.05852	0.00879942	0.0932872	1.03018
ENSDARG00000013921	frya	15	31899312	31909061	furry homolog a (Drosophila)	371.716	959.792	779.424	301.147	276.521	470.17	526.462	0.385869	-2.61845	-1.01038	0.00883292	0.0935878	1.02878
ENSDARG00000092660	cyp27c1	6	9568149	9581949	cytochrome P450, family 27, subfamily C, polypeptide 1	23.7103	66.3196	40.4619	126.13	133.836	59.5005	74.993	0.495594	2.61673	1.29684	0.00887768	0.0939871	1.02693
ENSDARG00000055216	tuba1c	23	35690861	35694461	tubulin, alpha 1c	21.4158	10.1322	17.0366	37.1545	49.7738	33.8336	28.2244	0.49949	2.61597	1.30665	0.00889755	0.0940547	1.02662
ENSDARG00000077769	cited1	7	51642671	51648749	Cbp/p300-interacting transactivator, with Glu/Asp-rich carboxy-terminal domain, 1	46.6557	50.6608	28.7492	58.665	110.608	96.8341	65.3622	0.409024	2.61576	1.06991	0.00890279	0.0940547	1.02662
ENSDARG00000091860	zgc:194007	8	42718135	42723488	zgc:194007	509.389	581.218	923.17	371.545	342.886	466.67	532.48	0.293993	-2.61592	-0.769062	0.00889885	0.0940547	1.02662
ENSDARG00000044094	gfpt2	21	32390707	32436679	glutamine-fructose-6-phosphate transaminase 2	1903.71	1177.17	3037.84	1142.99	776.471	1242.51	1546.78	0.364115	-2.61512	-0.952204	0.0089197	0.0941788	1.02605
ENSDARG00000089709	gfral	13	1990970	2010259	GDNF family receptor alpha like	11.4727	10.1322	14.907	28.3548	32.0764	30.3336	21.2128	0.505131	2.61464	1.32074	0.00893213	0.0942554	1.02569
ENSDARG00000005675	sec61a1l	6	42377911	42388608	SEC61 translocon alpha 1 subunit, like	1450.92	976.372	928.494	1505.74	2132.53	1737.18	1455.2	0.25978	2.61377	0.679007	0.00895482	0.0944402	1.02484
ENSDARG00000011579	hoxb10a	3	23669267	23671863	homeobox B10a	120.081	89.3472	109.673	125.152	237.808	220.502	150.427	0.332534	2.61031	0.868015	0.00904608	0.0953474	1.02069
ENSDARG00000104034	arid3b	25	28987957	29074064	AT rich interactive domain 3B (BRIGHT-like)	29.8291	38.6864	34.0732	73.3313	58.6224	61.8338	49.396	0.353399	2.61005	0.922389	0.00905282	0.0953634	1.02062
ENSDARG00000102632	ubc	10	44692272	44694732	ubiquitin C	9488.71	9686.35	11918.2	7758.45	7860.94	6828.55	8923.52	0.180094	-2.6093	-0.46992	0.00907264	0.0955169	1.01992
ENSDARG00000096576	si:ch211-286b5.6	1	55279124	55287260		6.88363	4.60553	8.51829	20.5328	25.4399	17.5001	13.9134	0.641508	2.60787	1.67297	0.00911086	0.0955305	1.01986
ENSDARG00000105083	chd5	11	29574922	29650930	chromodomain helicase DNA binding protein 5	42.8315	27.6332	9.58308	72.3535	70.7894	66.5005	48.2819	0.526778	2.60728	1.37346	0.00912635	0.0955305	1.01986
ENSDARG00000024759	inhbab	2	21486529	21503746	inhibin subunit beta Ab	22.1806	30.3965	20.2309	53.7763	78.532	36.167	40.2139	0.46416	2.6073	1.2102	0.009126	0.0955305	1.01986
ENSDARG00000019137	tram1	24	14214831	14234824	translocation associated membrane protein 1	140.732	81.0573	81.9885	158.396	216.792	177.335	142.717	0.328603	2.60858	0.857188	0.00909182	0.0955305	1.01986
ENSDARG00000038585	eif4e2	2	45116819	45135618	eukaryotic translation initiation factor 4E family member 2	143.027	143.692	148.005	230.749	205.732	204.168	179.229	0.215076	2.60758	0.560828	0.00911855	0.0955305	1.01986
ENSDARG00000040628	zgc:110333	15	42573909	42574817	zgc:110333	1479.98	1293.23	2028.42	1165.48	975.566	989.341	1322	0.236489	-2.60731	-0.616602	0.00912564	0.0955305	1.01986
ENSDARG00000075826	msh4	17	43895158	43919671	mutS homolog 4	136.908	274.489	352.444	83.1088	129.412	151.668	188.005	0.409604	-2.60821	-1.06834	0.00910158	0.0955305	1.01986
ENSDARG00000022183	gsto1	13	25380432	25389051	glutathione S-transferase omega 1	335.004	1061.11	867.801	287.459	59.7285	409.503	503.435	0.605995	-2.6088	-1.58092	0.00908592	0.0955305	1.01986
ENSDARG00000013789	sim1b	4	929557	948776	SIM bHLH transcription factor 1b	59.6582	55.2663	28.7492	61.5983	107.29	178.501	81.8439	0.485693	2.60651	1.26597	0.00914691	0.0956359	1.01938
ENSDARG00000039062	morn4	13	40746281	40754499	MORN repeat containing 4	19.1212	5.52663	6.38872	29.3325	43.1373	29.1669	22.1122	0.646494	2.60585	1.68467	0.00916466	0.0957665	1.01879
ENSDARG00000089066	nhsl2	7	51480422	51627019	NHS-like 2	178.21	182.379	157.588	186.75	350.629	404.837	243.399	0.3305	2.60403	0.86063	0.00921358	0.09621	1.01678
ENSDARG00000098135	stk40	16	36038130	36064143	serine/threonine kinase 40	1662.02	1513.38	1771.8	1087.26	1100.55	1353.34	1414.73	0.185421	-2.60267	-0.482589	0.00925022	0.0964945	1.0155
ENSDARG00000077244	setd1bb	8	34749288	34762163	SET domain containing 1B, histone lysine methyltransferase b	3.82424	155.667	42.5915	7.822	1.10608	18.6668	38.2796	1.10527	-2.60226	-2.87621	0.00926125	0.0964992	1.01548
ENSDARG00000113008	tmem263	CHR_ALT_CTG18_1_15	15259660	15261917	transmembrane protein 263	295.231	272.647	234.253	325.591	464.555	451.504	340.63	0.241357	2.60188	0.627982	0.00927145	0.0965502	1.01525
ENSDARG00000060600	capn15	24	39027481	39084453	calpain 15	560.634	369.363	373.74	322.658	227.853	236.835	348.514	0.279791	-2.60108	-0.72776	0.00929295	0.0967189	1.01449
ENSDARG00000062199	si:dkey-217l24.1	25	22017182	22095837	si:dkey-217l24.1	258.519	267.121	136.293	147.64	54.1981	101.501	160.879	0.432888	-2.59898	-1.12507	0.00935008	0.0972579	1.01207
ENSDARG00000010773	pnpla6	1	45870447	45888608	patatin-like phospholipase domain containing 6	1158.75	1485.74	1579.08	900.508	578.482	1067.51	1128.34	0.280937	-2.59756	-0.729751	0.00938876	0.0975489	1.01078
ENSDARG00000079283	si:ch211-247j9.1	21	32332616	32349711	si:ch211-247j9.1	38.2424	36.8442	36.2027	18.5773	16.5913	14.0001	26.743	0.452427	-2.5967	-1.17481	0.00941251	0.09774	1.00993
ENSDARG00000019702	aldocb	21	39608637	39628771	aldolase C, fructose-bisphosphate, b	587.403	811.494	546.235	361.768	418.1	472.504	532.917	0.244953	-2.59643	-0.636002	0.00941987	0.0977607	1.00984
ENSDARG00000010266	igf2bp3	19	20201593	20247336	insulin-like growth factor 2 mRNA binding protein 3	32.8885	37.7653	43.6562	102.664	78.532	51.3337	57.8066	0.397913	2.59477	1.03249	0.00946544	0.0979547	1.00897
ENSDARG00000026766	bcl2l10	18	39106722	39119005	BCL2 like 10	329.65	486.344	313.047	500.608	744.394	605.505	496.591	0.274524	2.59498	0.712385	0.00945966	0.0979547	1.00897
ENSDARG00000104820	psd3l	10	7182168	7221801	pleckstrin and Sec7 domain containing 3, like	543.042	463.316	531.328	603.272	881.549	821.34	640.641	0.225083	2.59494	0.584077	0.00946064	0.0979547	1.00897
ENSDARG00000068856	f2rl1.1	21	7934573	7940043	coagulation factor II (thrombin) receptor-like 1, tandem duplicate 1	129.259	109.612	117.126	75.2868	75.2137	70.0006	96.0831	0.266612	-2.59453	-0.691733	0.00947214	0.0979683	1.00891
ENSDARG00000007823	atf3	20	37794633	37800737	activating transcription factor 3	806.915	218.302	1053.07	278.659	249.975	339.503	491.071	0.485708	-2.59281	-1.25935	0.00951949	0.0984022	1.007
ENSDARG00000088332	alx4a	7	26893688	26924903	ALX homeobox 4a	240.162	206.328	237.447	280.614	570.739	350.003	314.216	0.313375	2.59154	0.812124	0.00955461	0.0987093	1.00564
ENSDARG00000078752	rubcn	22	35275206	35312649	rubicon autophagy regulator	190.447	253.304	259.808	151.551	119.457	165.668	190.039	0.264959	-2.59058	-0.686396	0.00958143	0.0989303	1.00467
ENSDARG00000068126	nppc	22	38614887	38621438	natriuretic peptide C	29.0642	56.1874	4.25915	84.0865	74.1076	162.168	68.3122	0.708199	2.58932	1.83375	0.00961657	0.0992369	1.00333
ENSDARG00000014674	acsl3b	2	47471943	47515390	acyl-CoA synthetase long chain family member 3b	1652.84	2124.07	1736.67	1451.96	1097.24	1255.34	1553.02	0.206646	-2.58879	-0.534963	0.00963147	0.0993344	1.0029
ENSDARG00000057751	zbtb47a	2	21312972	21320657	zinc finger and BTB domain containing 47a	12.2376	12.8955	11.7126	24.4438	33.1825	33.8336	21.3843	0.505193	2.58801	1.30744	0.00965316	0.0995018	1.00217
ENSDARG00000016212	nup214	5	71924175	71948555	nucleoporin 214	822.212	799.52	758.128	630.649	582.906	509.837	683.875	0.179926	-2.58584	-0.465259	0.00971432	0.100076	0.999672
ENSDARG00000017590	nit2	6	37431169	37441520	nitrilase family, member 2	165.972	123.428	276.844	317.769	480.04	291.669	275.954	0.366219	2.58402	0.94632	0.00976549	0.100432	0.998126
ENSDARG00000069559	muc13a	1	45121393	45135878	mucin 13a, cell surface associated	3104.52	5207.01	5492.17	2497.17	1526.4	3392.69	3536.66	0.346955	-2.58317	-0.896242	0.00978982	0.100512	0.99778
ENSDARG00000105215	kdrl	14	32983769	33044955	kinase insert domain receptor like	247.811	165.799	137.357	59.6428	55.3042	137.668	133.93	0.437732	-2.58116	-1.12986	0.00984679	0.10104	0.995505
ENSDARG00000074321	tead3a	23	5524247	5558256	TEA domain family member 3 a	1346.9	1143.09	1208.53	1030.55	731.121	728.006	1031.37	0.221217	-2.57917	-0.570556	0.00990385	0.101461	0.993702
ENSDARG00000098004	ftr91	15	41758324	41762530	finTRIM family, member 91	703.66	443.052	473.83	393.056	320.764	226.335	426.783	0.304466	-2.57915	-0.785262	0.00990445	0.101461	0.993702
ENSDARG00000023228	vsnl1a	20	35382482	35429737	visinin-like 1a	6.11879	8.28995	9.58308	20.5328	35.3947	17.5001	16.2366	0.630908	2.57702	1.62586	0.00996575	0.10193	0.991699
ENSDARG00000109902	tmem254	13	52082648	52089003	transmembrane protein 254	131.554	95.795	126.71	166.218	199.095	197.168	152.757	0.258513	2.57697	0.66618	0.009967	0.10193	0.991699
ENSDARG00000040334	mat2aa	10	7810713	7811754	methionine adenosyltransferase II, alpha a	6623.59	16512.7	9850.34	6632.08	5141.08	6317.55	8512.88	0.336467	-2.57557	-0.866595	0.0100075	0.102229	0.990426
ENSDARG00000089511	si:ch73-78o10.1	24	31897098	31905000	si:ch73-78o10.1	510.154	486.344	564.337	348.079	410.357	266.002	430.879	0.235637	-2.57423	-0.606582	0.0100464	0.102559	0.989027
ENSDARG00000045277	rdh12l	24	32573905	32582378	retinol dehydrogenase 12, like	1621.48	1989.59	1785.65	1319.96	976.672	1382.51	1512.64	0.214707	-2.57359	-0.552569	0.0100649	0.102642	0.988674
ENSDARG00000078417	plxdc1	12	15363463	15461462	plexin domain containing 1	2.29454	4.60553	6.38872	12.7108	24.3338	15.1668	10.9167	0.778247	2.5733	2.00266	0.0100735	0.102673	0.988542
ENSDARG00000033355	zgc:101699	5	1877464	1901838	zgc:101699	3.05939	0.921106	0	7.822	24.3338	5.83338	6.99495	1.23193	2.57232	3.16893	0.0101018	0.102849	0.9878
ENSDARG00000016939	itgb2	9	44961138	44983666	integrin, beta 2	636.354	796.756	570.725	847.709	1196.78	999.841	841.361	0.234395	2.57206	0.602877	0.0101096	0.102849	0.9878
ENSDARG00000002634	b4galt1	1	12145643	12161148		470.382	471.606	393.971	243.46	157.064	352.336	348.136	0.322103	-2.57217	-0.828505	0.0101063	0.102849	0.9878
ENSDARG00000053666	myb	23	31815423	31830043	v-myb avian myeloblastosis viral oncogene homolog	523.156	184.221	271.521	156.44	192.459	119.001	241.133	0.414488	-2.57193	-1.06603	0.0101133	0.102849	0.9878
ENSDARG00000017602	ccng2	21	5802377	5803846	cyclin G2	1146.51	618.062	728.314	351.012	359.477	637.005	640.063	0.345649	-2.57115	-0.888717	0.010136	0.102965	0.987312
ENSDARG00000077308	gpr84	6	39114345	39119142	G protein-coupled receptor 84	0	3.68442	2.12957	7.822	5.53042	37.3336	9.41667	1.2275	2.57019	3.15491	0.0101642	0.103079	0.986831
ENSDARG00000098918	mcoln2	22	24623936	24633418	mucolipin 2	8.41333	5.52663	3.19436	12.7108	21.0156	30.3336	13.5324	0.728498	2.5687	1.87129	0.010208	0.103466	0.985203
ENSDARG00000023526	ggt1a	8	40042632	40075983	gamma-glutamyltransferase 1a	25.24	17.501	2.12957	87.0198	22.1217	73.5006	37.9188	0.782826	2.56794	2.01025	0.0102304	0.103625	0.984534
ENSDARG00000013153	dennd3b	16	30871614	30880236		519.332	503.845	742.156	339.279	310.81	450.337	477.626	0.265451	-2.56756	-0.681563	0.0102416	0.103625	0.984534
ENSDARG00000087832	bcl3	16	25708741	25739331	BCL3 transcription coactivator	799.266	418.182	610.123	380.345	359.477	371.003	489.733	0.280014	-2.5674	-0.718908	0.0102465	0.103625	0.984534
ENSDARG00000007127	acat2	20	30926212	30931146	acetyl-CoA acetyltransferase 2	3346.98	5752.3	5543.28	2463.93	349.523	2488.52	3324.09	0.570859	-2.56719	-1.46551	0.0102525	0.103628	0.984521
ENSDARG00000015790	atp1b3a	2	16547706	16565690	ATPase Na+/K+ transporting subunit beta 3a	285.288	140.008	248.095	372.523	410.357	376.836	305.518	0.305204	2.56654	0.783318	0.0102718	0.103766	0.983947
ENSDARG00000074626	pidd1	25	4507288	4530085	p53-induced death domain protein 1	353.36	445.815	454.664	300.169	252.187	298.669	350.811	0.217271	-2.56631	-0.557586	0.0102786	0.103777	0.9839
ENSDARG00000016765	scamp3	19	8985230	9001483	secretory carrier membrane protein 3	556.81	598.719	626.094	439.01	428.054	448.004	516.115	0.170527	-2.56509	-0.437417	0.010315	0.104029	0.982846
ENSDARG00000019260	dhrs9	9	48706038	48736388	dehydrogenase/reductase (SDR family) member 9	616.468	593.192	800.719	528.963	404.827	371.003	552.529	0.242515	-2.56482	-0.622008	0.0103228	0.10405	0.982757
ENSDARG00000099448	sh3d21	16	35918463	35937709	SH3 domain containing 21	3465.53	2423.43	3976.98	2140.29	2124.79	2259.85	2731.81	0.232578	-2.56445	-0.596436	0.010334	0.104105	0.982527
ENSDARG00000101054	syn2b	11	675296	762721	synapsin IIb	55.0691	93.0317	72.4055	19.555	19.9095	51.3337	51.8841	0.501775	-2.56267	-1.28588	0.0103872	0.104566	0.980609
ENSDARG00000013653	adgrl4	11	7383177	7410537	adhesion G protein-coupled receptor L4	55.0691	41.4498	41.5267	20.5328	24.3338	21.0002	33.9854	0.418634	-2.56231	-1.07267	0.0103979	0.104576	0.980568
ENSDARG00000053518	adhfe1	2	42095487	42109575	alcohol dehydrogenase iron containing 1	44.3612	42.3709	31.9436	56.7095	88.4867	84.0007	57.9788	0.367528	2.56142	0.941392	0.0104245	0.104786	0.979697
ENSDARG00000028327	gmfb	13	36585399	36593618	glia maturation factor, beta	1467.74	1272.05	1317.14	1676.84	1957.77	1830.51	1587.01	0.167715	2.56046	0.429429	0.0104533	0.105017	0.978739
ENSDARG00000068303	zgc:171509	18	39060813	39064810	zgc:171509	12.2376	11.9744	58.5632	61.5983	98.4415	95.6674	56.4137	0.640908	2.55983	1.64062	0.0104722	0.105107	0.978369
ENSDARG00000012192	cant1a	3	57751936	57762247	calcium activated nucleotidase 1a	813.034	632.8	858.218	590.561	471.192	505.171	645.162	0.217063	-2.55959	-0.555593	0.0104795	0.105107	0.978369
ENSDARG00000073810	thbs2b	12	30661601	30662852	thrombospondin 2b	584.344	286.464	114.997	1050.1	578.482	787.506	566.983	0.504822	2.55878	1.29173	0.0105039	0.105293	0.977599
ENSDARG00000042069	pebp1	5	15350967	15357813	phosphatidylethanolamine binding protein 1	14.5321	24.8699	9.58308	29.3325	67.4711	38.5003	30.7148	0.570797	2.5568	1.45941	0.0105641	0.105664	0.976071
ENSDARG00000076182	stat1b	9	41218967	41247197	signal transducer and activator of transcription 1b	10011.1	6574.85	5327.13	5705.17	3337.06	2994.86	5658.36	0.337984	-2.55717	-0.864282	0.0105528	0.105664	0.976071
ENSDARG00000060235	mst1ra	6	42475730	42505007	macrophage stimulating 1 receptor a	780.91	889.788	760.257	576.873	461.237	639.338	684.734	0.209482	-2.556	-0.535437	0.0105884	0.105849	0.975314
ENSDARG00000054842	hsd17b14	3	29969143	29977495	hydroxysteroid (17-beta) dehydrogenase 14	749.551	591.35	669.751	499.63	442.434	488.837	573.592	0.192177	-2.55536	-0.49108	0.0106079	0.105986	0.974752
ENSDARG00000075296	fam83c	6	52468139	52484566	family with sequence similarity 83 member C	577.46	377.653	429.109	316.791	202.413	313.836	369.544	0.287148	-2.55339	-0.733203	0.0106679	0.106527	0.972542
ENSDARG00000069995	dpy19l1l	16	42667560	42683501	dpy-19-like 1, like (H. sapiens)	54.3042	56.1874	46.8506	100.708	69.6833	116.668	74.0669	0.338832	2.55246	0.864856	0.0106964	0.106748	0.97164
ENSDARG00000011929	plp1b	5	23268121	23277939	proteolipid protein 1b	19.1212	22.1065	14.907	2.93325	4.42434	8.16673	11.9432	0.734766	-2.55229	-1.87533	0.0107018	0.106748	0.97164
ENSDARG00000086775	top1	23	2758599	2775042	DNA topoisomerase I	57.3636	69.0829	53.2393	26.3993	28.7582	37.3336	45.3628	0.37754	-2.55124	-0.963195	0.010734	0.106952	0.970809
ENSDARG00000076179	ngef	15	40074923	40133784	neuronal guanine nucleotide exchange factor	653.945	690.829	889.097	571.006	270.991	442.17	586.34	0.312716	-2.55066	-0.797632	0.010752	0.107073	0.97032
ENSDARG00000000690	sypl2b	8	25079470	25090458	synaptophysin-like 2b	200.39	125.27	110.738	225.86	290.9	239.169	198.721	0.308972	2.55007	0.787899	0.0107702	0.107196	0.969822
ENSDARG00000035322	myh7bb	23	18722915	18754439	myosin, heavy chain 7B, cardiac muscle, beta b	6.88363	4.60553	8.51829	22.4883	25.4399	15.1668	13.8504	0.653414	2.54936	1.66579	0.010792	0.107296	0.969416
ENSDARG00000069150	rit1	19	24039830	24065522	Ras-like without CAAX 1	148.381	135.403	163.977	193.595	294.218	225.168	193.457	0.26331	2.54917	0.671223	0.0107979	0.107296	0.969416
ENSDARG00000013236	dhcr24	20	7149100	7176810	24-dehydrocholesterol reductase	2618.84	4895.68	6053.31	1173.3	184.716	1621.68	2757.92	0.857822	-2.54941	-2.18694	0.0107906	0.107296	0.969416
ENSDARG00000016858	smad7	21	3421772	3422635	SMAD family member 7	110.903	79.2151	112.867	137.863	183.61	180.835	134.215	0.285636	2.5487	0.728	0.0108126	0.107383	0.969063
ENSDARG00000100159	angptl1b	2	97692	103388	angiopoietin-like 1b	17.5915	12.8955	9.58308	29.3325	43.1373	29.1669	23.6178	0.520894	2.54766	1.32706	0.0108447	0.107644	0.968012
ENSDARG00000004843	foxp1a	23	10669331	10722664	forkhead box P1a	708.249	569.243	893.356	487.897	452.388	497.004	601.356	0.233495	-2.54513	-0.594273	0.0109238	0.108193	0.965799
ENSDARG00000061923	amotl2a	6	27992001	27993379	angiomotin like 2a	698.306	627.273	935.947	517.23	509.905	495.837	630.75	0.223772	-2.54492	-0.569482	0.0109302	0.108198	0.965783
ENSDARG00000002847	fndc1	20	31007528	31018569	fibronectin type III domain containing 1	169.796	143.692	144.811	276.703	195.777	238.002	194.797	0.248322	2.5441	0.631756	0.0109559	0.108393	0.964997
ENSDARG00000045661	irf7	25	25548082	25549138	interferon regulatory factor 7	3799.77	6027.72	3208.2	3483.72	1079.54	1397.68	3166.1	0.443751	-2.54348	-1.12867	0.0109755	0.108445	0.964791
ENSDARG00000067718	si:dkey-3h3.3	5	40835601	40839861	si:dkey-3h3.3	284.524	318.703	372.675	213.15	225.641	228.668	273.893	0.214966	-2.54294	-0.546645	0.0109925	0.108461	0.964728
ENSDARG00000078983	fam118b	18	44795711	44820068	family with sequence similarity 118 member B	49.7151	38.6864	23.4253	59.6428	100.654	77.0006	58.1873	0.422582	2.54126	1.07389	0.0110452	0.108804	0.963353
ENSDARG00000038876	zgc:101569	24	7828097	7854229	zgc:101569	292.937	278.174	404.619	235.638	171.443	205.335	264.691	0.263553	-2.54044	-0.669541	0.0110712	0.109001	0.962569
ENSDARG00000042978	cyp2p6	20	25563105	25568441	cytochrome P450, family 2, subfamily P, polypeptide 6	13.7673	30.3965	26.6197	3.911	7.74259	9.33341	15.2951	0.693659	-2.5391	-1.76127	0.011114	0.109307	0.96135
ENSDARG00000057303	galnt7	1	38142354	38170906	UDP-N-acetyl-alpha-D-galactosamine: polypeptide N-acetylgalactosaminyltransferase 7	8802.64	5246.62	7469.48	5476.38	3517.35	4309.7	5803.69	0.273285	-2.53862	-0.693767	0.011129	0.109393	0.96101
ENSDARG00000044541	ppp1r14ba	21	26996421	27010803	protein phosphatase 1, regulatory (inhibitor) subunit 14Ba	14.5321	14.7377	2.12957	18.5773	58.6224	40.8337	24.9055	0.745057	2.53654	1.88987	0.0111953	0.109833	0.959269
ENSDARG00000097160	si:ch211-121j5.4	9	7240896	7257877	si:ch211-121j5.4	38.2424	123.428	44.721	34.2213	6.6365	21.0002	44.7083	0.682999	-2.53646	-1.7324	0.0111978	0.109833	0.959269
ENSDARG00000007241	mycb	2	32016516	32017594	MYC proto-oncogene, bHLH transcription factor b	733.489	533.32	423.785	765.578	957.869	975.341	731.564	0.265448	2.53587	0.673141	0.0112168	0.10996	0.958766
ENSDARG00000020301	os9	6	39208854	39218564	OS9 endoplasmic reticulum lectin	2.29454	30.3965	69.2111	87.0198	165.913	157.501	85.3893	0.796144	2.53542	2.01856	0.0112314	0.110016	0.958544
ENSDARG00000041068	got2a	18	21178721	21188768	glutamic-oxaloacetic transaminase 2a, mitochondrial	35.183	29.4754	47.9154	115.375	44.2434	92.1674	60.7265	0.460284	2.53526	1.16694	0.0112365	0.110016	0.958544
ENSDARG00000042872	zdhhc8a	10	428269	432188		6.11879	74.6096	5.32393	0.97775	5.53042	4.6667	16.2045	1.16678	-2.53513	-2.95792	0.0112407	0.110016	0.958544
ENSDARG00000074052	si:ch211-281g13.5	1	49525096	49530615	si:ch211-281g13.5	538.453	521.346	433.368	418.477	182.504	171.501	377.608	0.374751	-2.53307	-0.949272	0.0113068	0.110604	0.95623
ENSDARG00000056804	si:dkey-40g16.6	15	21694388	21702317	si:dkey-40g16.6	2165.29	1202.04	1145.71	1163.52	619.407	471.337	1127.88	0.395404	-2.53211	-1.00121	0.0113378	0.110788	0.955506
ENSDARG00000061417	nub1	24	41281265	41303239	negative regulator of ubiquitin-like proteins 1	649.356	493.713	649.52	437.054	425.842	371.003	504.415	0.212644	-2.53173	-0.538358	0.0113501	0.110849	0.95527
ENSDARG00000018569	tnfrsf1a	16	17060758	17072561	tumor necrosis factor receptor superfamily, member 1a	2747.33	2254.87	2444.75	1919.32	1820.61	1846.85	2172.29	0.163898	-2.53061	-0.414762	0.0113866	0.111146	0.954107
ENSDARG00000111840	cxcl18a.1	13	30696286	30699369	chemokine (C-X-C motif) ligand 18a, duplicate 1	894.872	737.806	769.84	606.205	483.359	602.005	682.348	0.200254	-2.52942	-0.506527	0.0114251	0.111462	0.952873
ENSDARG00000011926	tpgs2	21	12027968	12036074	tubulin polyglutamylase complex subunit 2	20.6509	58.0297	51.1097	15.644	4.42434	19.8335	28.282	0.672545	-2.52501	-1.69818	0.0115695	0.112577	0.948549
ENSDARG00000117140	smpd5	CHR_ALT_CTG16_1_23	53524950	53535827	sphingomyelin phosphodiesterase 5	144.556	175.931	141.617	116.352	76.3198	84.0007	123.129	0.291904	-2.5246	-0.736942	0.0115829	0.11264	0.948307
ENSDARG00000015627	rgs6	20	28511941	28638871	regulator of G protein signaling 6	70.366	140.008	150.135	81.1533	25.4399	42.0003	84.8504	0.503772	-2.52435	-1.2717	0.0115913	0.112661	0.948227
ENSDARG00000004199	spam1	25	27531874	27541288	sperm adhesion molecule 1	34.4182	1.84221	15.9718	117.33	95.1232	22.1668	47.8087	0.856102	2.52339	2.16028	0.011623	0.112849	0.947504
ENSDARG00000058992	cers2b	16	1383914	1399328	ceramide synthase 2b	255.459	151.061	145.876	281.592	286.476	392.003	252.078	0.314624	2.5222	0.793545	0.0116623	0.112946	0.947131
ENSDARG00000077845	si:ch211-67f13.7	13	35955562	35961435	si:ch211-67f13.7	106.314	67.2407	139.487	52.7985	37.6069	64.1672	77.9357	0.403252	-2.52218	-1.01707	0.0116632	0.112946	0.947131
ENSDARG00000116303	sec11a	CHR_ALT_CTG18_2_10	26789493	26798420	SEC11 homolog A, signal peptidase complex subunit	0	0.921106	0	52.7985	0	67.6672	20.2311	2.75448	2.52193	6.9466	0.0116714	0.112957	0.947085
ENSDARG00000099923	zgc:154054	14	48909604	48921061	zgc:154054	748.786	603.324	675.075	548.518	416.994	430.503	570.533	0.213315	-2.52062	-0.537686	0.0117149	0.113141	0.94638
ENSDARG00000102319	si:dkey-196h17.9	13	7462715	7474324	si:dkey-196h17.9	165.972	68.1618	48.9802	49.8653	35.3947	18.6668	64.5068	0.573399	-2.52061	-1.44532	0.0117151	0.113141	0.94638
ENSDARG00000044976	krt93	11	11454545	11458208	keratin 93	1188.57	150.14	73.4703	7.822	95.1232	12.8334	254.661	1.43341	-2.51794	-3.60924	0.0118043	0.113941	0.943318
ENSDARG00000013312	cadps2	25	28240091	28266624		60.423	95.795	97.9603	45.9543	35.3947	51.3337	64.4768	0.371133	-2.51699	-0.934141	0.0118361	0.114128	0.94261
ENSDARG00000060264	si:dkey-37g12.1	1	41886830	41924484	si:dkey-37g12.1	26.0048	14.7377	18.1014	3.911	6.6365	7.00006	12.7319	0.699972	-2.51714	-1.76193	0.0118313	0.114128	0.94261
ENSDARG00000077116	ccnjl	21	30054772	30082521	cyclin J-like	58.8933	44.2131	31.9436	80.1755	86.2745	86.334	64.639	0.355189	2.51652	0.89384	0.0118521	0.114221	0.942254
ENSDARG00000103156	gpc6a	1	2712956	3036019	glypican 6a	23.7103	14.7377	22.3605	48.8875	43.1373	38.5003	31.8889	0.438132	2.51468	1.10176	0.0119139	0.114575	0.940912
ENSDARG00000090190	bcam	16	24033136	24135573	basal cell adhesion molecule (Lutheran blood group)	412.253	303.044	319.436	450.743	609.452	504.004	433.155	0.236356	2.51481	0.594391	0.0119097	0.114575	0.940912
ENSDARG00000012275	katnal2	10	14499201	14521190	katanin p60 subunit A-like 2	33.6533	42.3709	21.2957	12.7108	15.4852	8.16673	22.2804	0.565242	-2.51293	-1.42041	0.0119733	0.115086	0.938979
ENSDARG00000005254	kdelr2a	3	18379514	18384445	KDEL endoplasmic reticulum protein retention receptor 2a	2898.77	2171.97	2053.97	3077.96	3842.54	3447.53	2915.46	0.215265	2.51249	0.540852	0.0119881	0.115167	0.938673
ENSDARG00000111240	dhrs13a.2	10	36784756	36793412	dehydrogenase/reductase (SDR family) member 13a, tandem duplicate 2	739.608	453.184	656.973	345.146	309.703	473.67	496.381	0.284156	-2.51193	-0.713778	0.0120074	0.115291	0.938203
ENSDARG00000009018	rhbg	16	29265796	29277164	Rh family, B glycoprotein (gene/pseudogene)	220.276	625.431	271.521	607.183	702.363	976.508	567.214	0.411447	2.5106	1.03298	0.0120525	0.115663	0.936804
ENSDARG00000019808	evpla	6	23057311	23082678	envoplakin a	13615.1	9876.09	12350.5	9624.97	7114.33	4716.87	9549.63	0.294884	-2.51008	-0.740183	0.0120703	0.115773	0.936393
ENSDARG00000089924	aldh2.1	5	69574677	69595487	aldehyde dehydrogenase 2 family member, tandem duplicate 1	68.8363	109.612	81.9885	127.108	163.7	148.168	116.569	0.300661	2.50915	0.754405	0.0121022	0.115835	0.93616
ENSDARG00000018283	cyba	18	31073265	31075619	cytochrome b-245, alpha polypeptide	1265.06	1118.22	1771.8	883.886	1022.02	810.84	1145.31	0.244239	-2.50788	-0.612522	0.0121459	0.116193	0.934821
ENSDARG00000068939	xaf1	15	29156062	29162253	XIAP associated factor 1	1772.15	1377.05	1478.99	1252.5	993.263	766.506	1273.41	0.247008	-2.50724	-0.619308	0.0121678	0.116341	0.934267
ENSDARG00000012574	slkb	1	49606518	49649122	STE20-like kinase b	95.606	110.533	77.7294	134.93	142.685	207.668	128.192	0.307186	2.5064	0.769932	0.0121967	0.116495	0.933691
ENSDARG00000035028	lpcat4	7	1484503	1495539	lysophosphatidylcholine acyltransferase 4	433.669	202.643	424.85	248.349	138.26	163.335	268.518	0.378229	-2.50396	-0.94707	0.0122812	0.117119	0.931374
ENSDARG00000058532	pimr209	16	7688368	7692568		3.05939	13.8166	25.5549	0.97775	1.10608	3.50003	8.00245	1.17388	-2.50332	-2.93858	0.0123036	0.11727	0.930812
ENSDARG00000029928	ap3m1	13	25199849	25209080	adaptor related protein complex 3 subunit mu 1	552.985	497.397	507.903	648.248	758.774	709.339	612.441	0.17608	2.50309	0.440744	0.0123114	0.117283	0.930763
ENSDARG00000062323	adam23a	6	13144010	13188667	ADAM metallopeptidase domain 23a	26.7697	29.4754	9.58308	45.9543	48.6677	66.5005	37.8251	0.510763	2.50084	1.27734	0.0123901	0.11763	0.929482
ENSDARG00000099412	bcan	16	29310145	29334672	brevican	32.1236	109.612	39.3971	125.152	117.245	192.502	102.672	0.505505	2.50047	1.264	0.0124029	0.11763	0.929482
ENSDARG00000043066	nog2	24	38814734	38816725	noggin 2	23.7103	36.8442	24.4901	50.843	69.6833	51.3337	42.8174	0.406081	2.50044	1.01538	0.0124039	0.11763	0.929482
ENSDARG00000079374	tjp1b	25	32071558	32271394	tight junction protein 1b	1320.13	1136.64	1097.79	915.174	883.761	837.673	1031.86	0.172474	-2.50083	-0.431329	0.0123902	0.11763	0.929482
ENSDARG00000078280	nkx3-1	8	50258022	50259354	NK3 homeobox 1	1260.47	625.431	1005.16	480.075	199.095	672.005	707.039	0.438849	-2.50131	-1.0977	0.0123735	0.11763	0.929482
ENSDARG00000013976	anxa13	24	6360423	6375774	annexin A13	680.715	509.371	547.3	636.515	1043.04	1171.34	764.714	0.285489	2.49926	0.713509	0.0124454	0.117893	0.928514
ENSDARG00000069563	zgc:153151	7	24176602	24181746	zgc:153151	331.944	324.229	532.393	231.727	246.657	260.169	321.186	0.274138	-2.49923	-0.685133	0.0124465	0.117893	0.928514
ENSDARG00000063242	ttc13	20	3954579	3997531	tetratricopeptide repeat domain 13	682.245	678.855	711.277	868.242	888.185	1040.67	811.58	0.1731	2.49836	0.432465	0.0124771	0.118121	0.927675
ENSDARG00000017988	dse	20	539852	556537	dermatan sulfate epimerase	149.145	163.036	140.552	193.595	246.657	236.835	188.303	0.232011	2.49497	0.57886	0.0125969	0.119131	0.923975
ENSDARG00000015502	adam10b	25	150570	160547	ADAM metallopeptidase domain 10b	67.3066	65.3985	77.7294	109.508	122.775	105.001	91.2865	0.274023	2.49352	0.683284	0.0126482	0.11943	0.922886
ENSDARG00000025783	si:ch211-125e6.11	9	33207685	33209538	si:ch211-125e6.11	387.013	454.105	132.034	188.706	144.897	109.668	236.07	0.455037	-2.49329	-1.13454	0.0126567	0.119449	0.922818
ENSDARG00000099631	cmtm6	16	41467188	41487589	CKLF-like MARVEL transmembrane domain containing 6	1775.98	1611.01	1573.75	1348.32	1225.54	1129.34	1443.99	0.169175	-2.49286	-0.421728	0.0126719	0.11953	0.922522
ENSDARG00000020699	slc9a8	23	3949548	4019928	solute carrier family 9 member 8	516.273	433.841	478.089	316.791	326.295	375.67	407.826	0.196049	-2.49234	-0.488621	0.0126905	0.119591	0.922301
ENSDARG00000104179	rab11fip5a	13	15091264	15142280	RAB11 family interacting protein 5a (class I)	1298.71	1489.43	1907.03	1115.61	648.165	1103.68	1260.44	0.285277	-2.49231	-0.710999	0.0126915	0.119591	0.922301
ENSDARG00000042866	cx35.4	17	24851951	24852873	connexin 35.4	2465.11	2129.6	2749.28	1686.62	1545.2	1982.18	2093	0.198367	-2.49122	-0.494175	0.0127305	0.119764	0.921673
ENSDARG00000004227	pde3a	4	2752852	2868112	phosphodiesterase 3A, cGMP-inhibited	183.564	134.481	145.876	206.305	228.959	332.503	205.281	0.290513	2.49057	0.723544	0.0127538	0.119869	0.921295
ENSDARG00000109679	arpp19a	CHR_ALT_CTG18_1_43	38886467	38895086	cAMP-regulated phosphoprotein 19a	1163.33	1151.38	1106.31	534.829	961.187	345.336	877.064	0.359123	-2.48832	-0.893615	0.0128347	0.120257	0.919889
ENSDARG00000063451	ccdc13	2	2181709	2197827	coiled-coil domain containing 13	200.39	105.006	280.039	94.8418	88.4867	12.8334	130.266	0.63255	-2.48882	-1.5743	0.0128169	0.120257	0.919889
ENSDARG00000003991	fhl2b	6	15075793	15101477	four and a half LIM domains 2b	9.94303	35.002	12.7774	0.97775	7.74259	1.16668	11.2682	1.02656	-2.4873	-2.55336	0.0128718	0.120495	0.919031
ENSDARG00000036194	pitx2	14	36226243	36229796	paired-like homeodomain 2	71.1309	43.292	54.3041	74.309	136.048	113.168	82.042	0.375496	2.48575	0.933388	0.0129279	0.120896	0.917588
ENSDARG00000070416	zgc:162816	11	31609481	31621367	zgc:162816	65.0121	45.1342	48.9802	77.2423	138.26	87.5007	77.0216	0.371753	2.48534	0.923934	0.0129427	0.120896	0.917588
ENSDARG00000028661	cntfr	10	13475830	13772861	ciliary neurotrophic factor receptor	74.9551	59.8719	78.7942	90.9308	139.367	140.001	97.3199	0.318587	2.48565	0.791897	0.0129315	0.120896	0.917588
ENSDARG00000062003	myo5b	21	22479635	22485847	myosin VB	3841.83	3133.6	3580.88	3026.14	1768.63	1976.35	2887.9	0.257746	-2.4848	-0.640446	0.0129625	0.121019	0.917148
ENSDARG00000089382	zgc:158463	5	824709	825920		15.297	11.9744	27.6844	51.8208	17.6973	109.668	39.0236	0.688747	2.48377	1.71069	0.0129999	0.121214	0.916447
ENSDARG00000102458	hip1rb	5	66366865	66429357	huntingtin interacting protein 1 related b	1157.98	903.605	829.469	789.044	533.132	402.503	769.289	0.299886	-2.48368	-0.74482	0.0130034	0.121214	0.916447
ENSDARG00000099533	zgc:113279	15	17848590	17856878	zgc:113279	636.354	885.182	1041.36	523.096	570.739	592.671	708.234	0.24295	-2.4821	-0.603026	0.0130611	0.121628	0.914967
ENSDARG00000045959	csf3r	16	3103182	3127749	colony stimulating factor 3 receptor (granulocyte)	35.183	46.0553	22.3605	68.4425	53.092	100.334	54.2446	0.440088	2.48183	1.09222	0.0130711	0.121659	0.914857
ENSDARG00000052429	syngr2a	3	57766627	57779801	synaptogyrin 2a	1983.25	1549.3	1954.95	1439.25	1050.78	1306.68	1547.37	0.214098	-2.48133	-0.531248	0.0130893	0.121709	0.914677
ENSDARG00000077540	f2rl1.2	21	7921717	7928101	coagulation factor II (thrombin) receptor-like 1, tandem duplicate 2	1073.08	347.257	354.574	346.124	213.474	243.835	429.724	0.461086	-2.48107	-1.14399	0.013099	0.121732	0.914594
ENSDARG00000017242	garem	7	41340520	41350398	GRB2 associated, regulator of MAPK1	484.914	588.586	669.751	411.633	373.856	424.67	492.235	0.211765	-2.48084	-0.525355	0.0131073	0.121746	0.914544
ENSDARG00000000966	ncor2	8	43381614	43456025	nuclear receptor corepressor 2	2631.08	3210.05	2297.81	2185.27	1502.06	1765.18	2265.24	0.232999	-2.47989	-0.57781	0.0131425	0.122011	0.9136
ENSDARG00000005172	dynll2b	21	39557433	39566854	dynein, light chain, LC8-type 2b	424.491	369.363	397.165	307.014	262.142	283.502	340.613	0.194392	-2.47962	-0.48202	0.0131521	0.122039	0.913503
ENSDARG00000062630	dnah9l	6	10589363	10591607	dynein, axonemal, heavy polypeptide 9 like	92.5466	163.036	117.126	37.1545	11.0608	82.834	83.9597	0.609181	-2.47937	-1.51038	0.0131615	0.122064	0.913413
ENSDARG00000061173	st14a	18	44532199	44543297	suppression of tumorigenicity 14a	4895.79	4662.64	4925.7	4036.15	3249.67	3629.53	4233.25	0.164596	-2.47889	-0.408014	0.0131793	0.122167	0.913046
ENSDARG00000074060	map3k14a	3	37707432	37742595	mitogen-activated protein kinase kinase kinase 14a	718.192	723.989	1163.81	485.942	633.786	515.671	706.899	0.270969	-2.47839	-0.671567	0.0131976	0.122274	0.912667
ENSDARG00000091692	havcr2	21	29112053	29117670	hepatitis A virus cellular receptor 2	25.24	11.9744	13.8422	43.021	73.0015	24.5002	31.9299	0.585366	2.47771	1.45036	0.013223	0.122447	0.91205
ENSDARG00000044304	prrc1	10	16168514	16187800	proline-rich coiled-coil 1	654.71	410.813	429.109	765.578	860.533	696.506	636.208	0.256248	2.47658	0.63462	0.0132647	0.122771	0.910904
ENSDARG00000023989	pef1	19	37120491	37134211	penta-EF-hand domain containing 1	878.811	738.727	908.263	653.137	619.407	494.671	715.502	0.207819	-2.47605	-0.514569	0.0132846	0.122893	0.910473
ENSDARG00000022891	zgc:175214	1	49481203	49498116	zgc:175214	741.138	700.961	869.93	935.707	1097.24	1289.18	939.025	0.211267	2.4756	0.523012	0.0133014	0.122923	0.910367
ENSDARG00000005423	pgam1a	13	31394711	31397088	phosphoglycerate mutase 1a	1250.53	1169.8	1147.84	865.309	612.77	946.174	998.737	0.225314	-2.47569	-0.557809	0.0132978	0.122923	0.910367
ENSDARG00000027046	scyl3	20	34024189	34028967	SCY1-like, kinase-like 3	653.18	781.098	764.517	465.409	425.842	609.005	616.508	0.222857	-2.47539	-0.551657	0.0133092	0.122933	0.910332
ENSDARG00000063144	shisa7b	19	10217598	10243148	shisa family member 7	5.35394	8.28995	9.58308	17.5995	28.7582	21.0002	15.0975	0.626398	2.47515	1.55043	0.0133179	0.122951	0.910268
ENSDARG00000043581	gadd45aa	2	10280645	10284572	growth arrest and DNA-damage-inducible, alpha, a	419.902	212.775	310.918	208.261	143.791	190.168	247.636	0.323374	-2.47342	-0.799841	0.0133826	0.123423	0.908604
ENSDARG00000003081	mybphb	6	55032479	55044874	myosin binding protein Hb	30.5939	19.3432	44.721	61.5983	64.1529	67.6672	48.0127	0.419579	2.473	1.03762	0.0133983	0.123506	0.908312
ENSDARG00000014103	dkk1a	13	41022502	41026398	dickkopf WNT signaling pathway inhibitor 1a	33.6533	22.1065	44.721	51.8208	99.5475	64.1672	52.6694	0.446596	2.47198	1.10398	0.0134366	0.12375	0.907455
ENSDARG00000010098	pank1b	12	16953415	16964840	pantothenate kinase 1b	1098.32	1829.32	1208.53	848.687	630.468	1030.17	1107.58	0.291685	-2.47194	-0.721025	0.0134384	0.12375	0.907455
ENSDARG00000097556	cyp8b2	2	3452590	3454556	cytochrome P450, family 8, subfamily B, polypeptide 2	7459.56	14030.3	8494.87	3861.14	1536.35	7481.89	7144.01	0.49364	-2.46981	-1.21919	0.0135187	0.124426	0.905088
ENSDARG00000074275	limch1a	1	18965815	18999546	LIM and calponin homology domains 1a	55.0691	80.1362	54.3041	111.464	81.8502	179.668	93.7485	0.395079	2.46904	0.975465	0.0135477	0.124631	0.904375
ENSDARG00000026834	cdr2l	3	59951010	59981476	cerebellar degeneration-related protein 2-like	57.3636	47.8975	45.7858	74.309	101.76	86.334	68.9083	0.320454	2.46835	0.790991	0.0135739	0.124809	0.903754
ENSDARG00000043963	si:ch211-241j12.3	20	159307	164300	si:ch211-241j12.3	284.524	317.781	311.982	256.171	149.321	144.668	244.075	0.296023	-2.46553	-0.729853	0.0136811	0.125478	0.901433
ENSDARG00000039490	pitpnaa	15	28410808	28423010	phosphatidylinositol transfer protein, alpha a	4290.8	2658.31	3534.03	2657.52	2244.24	2003.18	2898.01	0.244374	-2.46483	-0.602342	0.0137078	0.125659	0.900806
ENSDARG00000043443	kcnj13	15	40217256	40267485	potassium inwardly rectifying channel subfamily J member 13	73.4254	86.5839	86.2477	41.0655	53.092	49.0004	64.9025	0.317781	-2.46399	-0.783009	0.0137399	0.125891	0.900006
ENSDARG00000090338	fam20cb	12	18234557	18343653	FAM20C golgi associated secretory pathway kinase b	7.64848	22.1065	26.6197	29.3325	49.7738	79.334	35.8025	0.609806	2.46271	1.50177	0.0137893	0.126279	0.898667
ENSDARG00000009534	wls	2	10342177	10386738	Wnt ligand secretion mediator	1650.54	1529.04	1400.19	2007.32	2197.79	1897.02	1780.32	0.168001	2.46239	0.413684	0.0138013	0.126325	0.898512
ENSDARG00000075785	si:ch73-190m4.1	1	50613868	50637221	si:ch73-190m4.1	1310.95	685.303	692.111	712.78	268.778	304.502	662.404	0.431894	-2.46204	-1.06334	0.013815	0.126325	0.898512
ENSDARG00000059972	raly	6	50022150	50203682	RALY heterogeneous nuclear ribonucleoprotein	6.88363	5.52663	5.32393	12.7108	22.1217	22.1668	12.4556	0.679175	2.46042	1.67105	0.0138775	0.126743	0.897075
ENSDARG00000112691	st7	18	50942208	50947868	suppression of tumorigenicity 7	64.2473	53.4241	71.3407	93.864	109.502	107.334	83.2854	0.291728	2.46031	0.717742	0.0138817	0.126743	0.897075
ENSDARG00000055365	si:dkey-25e12.3	20	26544250	26550760	si:dkey-25e12.3	103.255	48.8186	56.4337	33.2435	25.4399	38.5003	50.9484	0.450289	-2.45906	-1.10729	0.01393	0.127057	0.896
ENSDARG00000056921	ankk1	15	22014029	22024954	ankyrin repeat and kinase domain containing 1	175.915	225.671	198.05	150.574	122.775	82.834	159.303	0.3042	-2.45798	-0.747715	0.0139723	0.127316	0.895119
ENSDARG00000078853	arhgef19	23	24140078	24148646	Rho guanine nucleotide exchange factor (GEF) 19	344.947	276.332	346.056	437.054	431.373	515.671	391.905	0.210159	2.45705	0.51637	0.0140084	0.127352	0.894994
ENSDARG00000021309	rhoca	6	48382697	48418021	ras homolog family member Ca	3096.11	2391.19	3195.42	2102.16	2216.59	1913.35	2485.8	0.194648	-2.45751	-0.47835	0.0139903	0.127352	0.894994
ENSDARG00000088124	adrb2a	14	34825465	34830615	adrenoceptor beta 2, surface a	262.343	326.071	334.343	217.061	214.58	207.668	260.344	0.214624	-2.45752	-0.527442	0.0139899	0.127352	0.894994
ENSDARG00000036995	lsm6	1	36194761	36204000	LSM6 homolog, U6 small nuclear RNA and mRNA degradation associated	272.286	318.703	356.703	232.705	222.323	182.001	264.12	0.232093	-2.45698	-0.570247	0.0140112	0.127352	0.894994
ENSDARG00000069438	neurl1aa	1	47701924	47771742	neuralized E3 ubiquitin protein ligase 1Aa	280.699	270.805	247.03	209.239	174.761	161.001	223.923	0.223971	-2.45656	-0.550198	0.0140275	0.127437	0.894706
ENSDARG00000075133	adgrb1a	16	37582872	37628496	adhesion G protein-coupled receptor B1a	11.4727	15.6588	7.4535	22.4883	37.6069	30.3336	20.8356	0.560428	2.4555	1.37613	0.0140688	0.127629	0.894051
ENSDARG00000045141	aqp8a.1	12	20366109	20373058	aquaporin 8a, tandem duplicate 1	80.3091	38.6864	55.3689	22.4883	32.0764	26.8335	42.6271	0.4503	-2.4553	-1.10562	0.0140767	0.127629	0.894051
ENSDARG00000016676	gnao1a	18	22793743	22960531	guanine nucleotide binding protein (G protein), alpha activating activity polypeptide O, a	13.7673	11.0533	7.4535	38.1323	25.4399	22.1668	19.6688	0.570078	2.45421	1.39909	0.0141196	0.127834	0.893354
ENSDARG00000053939	tgfa	6	40992883	41003223	transforming growth factor, alpha	16.0618	23.0276	15.9718	5.8665	5.53042	5.83338	12.0486	0.682706	-2.45419	-1.67549	0.0141204	0.127834	0.893354
ENSDARG00000097193	si:dkey-28n18.9	6	40425066	40429414	si:dkey-28n18.9	36.7127	14.7377	12.7774	4.88875	4.42434	8.16673	13.6179	0.77233	-2.45426	-1.8955	0.0141173	0.127834	0.893354
ENSDARG00000004301	rhogb	21	30937690	30951909	ras homolog family member Gb	454.32	368.442	366.286	505.497	605.028	570.505	478.346	0.202854	2.4538	0.497762	0.0141357	0.127845	0.893315
ENSDARG00000034600	tmem165	20	22186297	22193190	transmembrane protein 165	1030.25	1380.74	1351.21	897.575	862.745	932.174	1075.78	0.196601	-2.45235	-0.482135	0.0141926	0.128288	0.891813
ENSDARG00000087093	si:ch211-157c3.4	3	27643356	27647823	si:ch211-157c3.4	3462.47	1914.98	4995.98	2080.65	1716.64	2019.52	2698.37	0.340417	-2.4513	-0.834465	0.014234	0.128544	0.890949
ENSDARG00000017834	micall2b	1	9459760	9486214	mical-like 2b	477.265	428.314	426.979	335.368	180.292	306.836	359.176	0.284078	-2.44934	-0.695803	0.014312	0.129056	0.889223
ENSDARG00000038428	sulf1	24	19415124	19588659	sulfatase 1	878.811	361.994	439.757	878.997	1118.25	1058.18	789.331	0.351723	2.44844	0.861173	0.0143475	0.129184	0.888791
ENSDARG00000071203	sptssa	17	9944495	9950911	serine palmitoyltransferase, small subunit A	354.125	303.965	318.371	215.105	259.93	173.835	270.888	0.240813	-2.4487	-0.589678	0.0143373	0.129184	0.888791
ENSDARG00000061011	hlfb	12	32159272	32165227	HLF transcription factor, PAR bZIP family member b	381.659	707.409	557.948	412.611	262.142	295.169	436.156	0.311367	-2.44862	-0.76242	0.0143404	0.129184	0.888791
ENSDARG00000087873	eevs	6	43438074	43449013	2-epi-5-epi-valiolone synthase	719.722	738.727	1094.6	1246.63	1705.58	1103.68	1101.49	0.27323	2.44661	0.668487	0.0144206	0.129714	0.887013
ENSDARG00000098075	sh3bgrl3	19	13939750	13950231	SH3 domain binding glutamate-rich protein like 3	1040.19	734.121	847.57	1129.3	1784.11	1188.84	1120.69	0.26394	2.44502	0.645339	0.0144843	0.130223	0.885313
ENSDARG00000019601	col12a1b	20	49496422	49657134	collagen, type XII, alpha 1b	1276.53	221.065	454.664	2496.2	1079.54	1453.68	1163.61	0.558377	2.44405	1.3647	0.0145235	0.130455	0.884541
ENSDARG00000076828	zgc:194101	1	52429810	52431220	zgc:194101	738.843	522.267	351.379	172.084	426.948	126.001	389.587	0.472121	-2.44403	-1.15388	0.0145244	0.130455	0.884541
ENSDARG00000042544	degs2	17	30894431	30900380	delta(4)-desaturase, sphingolipid 2	1377.49	595.955	931.688	713.758	461.237	294.002	729.022	0.402398	-2.44381	-0.983385	0.014533	0.130468	0.884497
ENSDARG00000060349	wasf1	20	53306742	53366137	WASP family member 1	50.48	63.5563	42.5915	77.2423	90.6989	108.501	72.1783	0.333699	2.44313	0.815271	0.0145604	0.130649	0.883893
ENSDARG00000002197	pygl	13	36846789	36863039	phosphorylase, glycogen, liver	6.88363	8.28995	7.4535	10.7553	21.0156	46.667	16.8442	0.732239	2.44294	1.78881	0.0145682	0.130655	0.883874
ENSDARG00000100805	si:ch1073-209e23.1	17	58211	71073		343.417	278.174	458.923	226.838	236.702	233.335	296.231	0.258569	-2.44255	-0.631568	0.0145838	0.130666	0.883836
ENSDARG00000079377	arhgef38	1	26411496	26437820	Rho guanine nucleotide exchange factor (GEF) 38	293.702	315.018	469.571	224.883	180.292	259.002	290.411	0.285637	-2.44267	-0.697718	0.014579	0.130666	0.883836
ENSDARG00000027290	nrp1b	2	43469241	43507278	neuropilin 1b	32.8885	33.1598	21.2957	64.5315	60.8346	46.667	43.2295	0.398212	2.44126	0.972138	0.0146361	0.131071	0.882495
ENSDARG00000104669	slc35c1	7	72273344	72277342	solute carrier family 35 member C1	398.486	248.699	322.63	230.749	139.367	210.002	258.322	0.303797	-2.44071	-0.741482	0.0146584	0.131205	0.882048
ENSDARG00000062812	glsa	22	12846949	12862415	glutaminase a	774.791	787.545	850.764	605.227	571.845	642.838	705.502	0.166756	-2.43918	-0.406746	0.0147208	0.131699	0.880417
ENSDARG00000024954	tmed4	23	33978425	33986365	transmembrane p24 trafficking protein 4	190.447	144.614	169.301	127.108	82.9563	100.334	135.793	0.286629	-2.43864	-0.698984	0.0147426	0.13183	0.879987
ENSDARG00000021351	nefma	21	19013850	19018455	neurofilament, medium polypeptide a	16.0618	23.9487	45.7858	7.822	0	10.5001	17.3531	0.911661	-2.43844	-2.22303	0.0147507	0.131837	0.879961
ENSDARG00000079324	ano9b	7	32901658	32924520	anoctamin 9b	966.768	934.001	912.522	576.873	634.892	795.673	803.455	0.200101	-2.43767	-0.487779	0.0147823	0.131978	0.879499
ENSDARG00000099654	marveld3	7	69187587	69188232	MARVEL domain containing 3	200.39	225.671	270.456	162.307	132.73	163.335	192.481	0.246661	-2.43717	-0.601155	0.0148026	0.131978	0.879499
ENSDARG00000012745	poc1bl	19	34180327	34217364	POC1 centriolar protein homolog B (Chlamydomonas), like	1785.92	1227.83	1550.33	1257.39	649.271	856.34	1221.18	0.29698	-2.43718	-0.723794	0.0148021	0.131978	0.879499
ENSDARG00000042725	cebpb	8	28448267	28449782	CCAAT enhancer binding protein beta	5029.64	1667.2	2271.19	1811.77	962.293	1606.51	2224.77	0.424053	-2.43786	-1.03378	0.0147744	0.131978	0.879499
ENSDARG00000012071	angptl1a	20	15982482	16007636	angiopoietin-like 1a	337.298	231.198	211.892	365.679	492.207	383.836	337.018	0.2739	2.43656	0.667373	0.0148279	0.132091	0.879127
ENSDARG00000074752	hlfa	3	11585298	11624694	HLF transcription factor, PAR bZIP family member a	523.156	905.447	1087.15	395.989	444.646	610.172	661.093	0.326042	-2.43488	-0.793872	0.0148968	0.132558	0.877595
ENSDARG00000105528	si:dkey-86l18.10	7	41301321	41302612		16.0618	13.8166	6.38872	3.911	1.10608	1.16668	7.07515	1.03808	-2.435	-2.52773	0.0148917	0.132558	0.877595
ENSDARG00000096863	si:ch73-380l3.4	15	38046435	38049999	si:ch73-380l3.4	59.6582	56.1874	60.6928	91.9085	142.685	80.5006	81.9387	0.343339	2.43456	0.835879	0.01491	0.132611	0.877422
ENSDARG00000100725	ephb4a	5	68449421	68456992	eph receptor B4a	491.033	366.6	359.898	657.048	493.313	690.672	509.761	0.244561	2.43393	0.595243	0.0149359	0.132627	0.877367
ENSDARG00000079979	fam89a	20	4026408	4031475		78.0145	77.3729	77.7294	112.441	107.29	182.001	105.808	0.321844	2.433	0.783046	0.0149744	0.132846	0.876653
ENSDARG00000013843	sept5a	8	4588398	4618653	septin 5a	83.3685	59.8719	42.5915	97.775	126.094	114.334	87.3391	0.351383	2.43229	0.854666	0.0150036	0.132989	0.876184
ENSDARG00000103718	chmp5b	7	59046524	59054322	charged multivesicular body protein 5b	2715.21	2265	3019.73	2097.27	1583.91	1941.35	2270.41	0.209244	-2.43051	-0.50857	0.0150774	0.133578	0.874264
ENSDARG00000053959	cdc42ep2	5	37729207	37729960	CDC42 effector protein (Rho GTPase binding) 2	1304.07	1619.3	1748.38	1289.65	895.928	975.341	1305.45	0.231632	-2.43006	-0.562881	0.0150963	0.133588	0.874234
ENSDARG00000079255	zgc:174935	16	17711215	17713859	zgc:174935	1105.97	1285.86	1161.68	1015.88	715.636	613.672	983.118	0.246374	-2.43026	-0.598752	0.0150882	0.133588	0.874234
ENSDARG00000036031	sept5b	10	43936252	43964028	septin 5b	4.58909	38.6864	19.1662	4.88875	4.42434	3.50003	12.5425	0.936425	-2.42992	-2.27544	0.0151021	0.133588	0.874234
ENSDARG00000020053	nkd1	7	37582281	37622370	NKD inhibitor of WNT signaling pathway 1	162.148	148.298	133.098	183.817	317.446	222.835	194.607	0.290215	2.42814	0.704683	0.0151764	0.134129	0.872478
ENSDARG00000055591	pipox	15	24150090	24178893	pipecolic acid oxidase	3.82424	2.76332	3.19436	11.733	22.1217	8.16673	8.63389	0.863967	2.426	2.09598	0.0152663	0.134722	0.870563
ENSDARG00000060584	kank1b	5	33222124	33230794	KN motif and ankyrin repeat domains 1b	685.304	748.859	1013.68	965.039	1293.01	1628.68	1055.76	0.275081	2.42606	0.667364	0.0152637	0.134722	0.870563
ENSDARG00000022213	uck2b	2	6051916	6065416	uridine-cytidine kinase 2b	238.633	149.219	183.143	264.97	339.568	292.836	244.728	0.267881	2.425	0.649611	0.0153084	0.134903	0.869978
ENSDARG00000090526	zgc:158404	12	30545060	30545675	zgc:158404	644.767	1658.91	2221.14	880.953	608.346	770.006	1130.69	0.413247	-2.42341	-1.00147	0.0153757	0.135431	0.868283
ENSDARG00000092141	si:dkeyp-100a1.6	8	47188154	47197872	si:dkeyp-100a1.6	258.519	183.3	254.484	164.262	157.064	119.001	189.438	0.272496	-2.42105	-0.659727	0.0154757	0.136246	0.865675
ENSDARG00000096249	ap1m1	2	55429988	55492315	adaptor related protein complex 1 subunit mu 1	966.003	826.232	648.455	1067.7	1202.31	1264.68	995.897	0.220253	2.42048	0.533119	0.0154999	0.136393	0.865207
ENSDARG00000040474	snx10b	16	21033633	21038015	sorting nexin 10b	94.0763	82.8995	138.422	157.418	230.065	155.168	143.008	0.325047	2.41871	0.786195	0.0155756	0.136993	0.863301
ENSDARG00000058342	grhl2a	16	9807263	9830451	grainyhead-like transcription factor 2a	3591.73	4478.42	4299.61	3038.85	2434.49	3314.53	3526.27	0.203919	-2.41834	-0.493146	0.0155913	0.137065	0.863074
ENSDARG00000088342	tmem145	16	26027011	26074529	transmembrane protein 145	52.7745	23.0276	22.3605	58.665	77.4259	79.334	52.2646	0.463068	2.41806	1.11973	0.0156035	0.137106	0.862944
ENSDARG00000097011	hbaa1	3	55100045	55100936	hemoglobin, alpha adult 1	246.281	143.692	172.495	359.812	163.7	808.506	315.748	0.51407	2.41706	1.24254	0.0156466	0.137419	0.861953
ENSDARG00000059944	c1qtnf2	14	46020571	46021658	C1q and TNF related 2	68.0715	38.6864	60.6928	78.22	172.549	92.1674	85.0645	0.427019	2.41629	1.0318	0.0156797	0.137485	0.861745
ENSDARG00000042291	dlx6a	19	41419519	41466924	distal-less homeobox 6a	66.5418	40.5286	71.3407	85.0643	112.821	126.001	83.7162	0.355541	2.41646	0.85915	0.0156723	0.137485	0.861745
ENSDARG00000014907	htra1b	12	11388724	11457625	HtrA serine peptidase 1b	2212.71	1207.57	1488.57	2162.78	2704.38	2976.19	2125.37	0.279706	2.41551	0.675632	0.0157134	0.137673	0.86115
ENSDARG00000024537	emilin1a	20	34845997	34864519	elastin microfibril interfacer 1a	116.257	147.377	110.738	165.24	185.822	254.335	163.295	0.286393	2.41448	0.69149	0.0157578	0.137996	0.860133
ENSDARG00000017781	hsd17b10	23	18372048	18381361	hydroxysteroid (17-beta) dehydrogenase 10	474.971	412.655	405.684	326.569	325.189	264.835	368.317	0.205944	-2.4122	-0.496778	0.0158568	0.13873	0.85783
ENSDARG00000075149	nagpa	16	40508882	40541981	N-acetylglucosamine-1-phosphodiester alpha-N-acetylglucosaminidase	354.89	335.282	318.371	258.126	216.792	247.335	288.466	0.199862	-2.41172	-0.48201	0.0158776	0.138778	0.857678
ENSDARG00000101431	gas8	18	31033122	31051847	growth arrest-specific 8	127.73	105.927	152.264	78.22	86.2745	74.6673	104.181	0.285421	-2.41178	-0.688373	0.0158748	0.138778	0.857678
ENSDARG00000027966	ap1s3b	2	47587238	47620806	adaptor related protein complex 1 subunit sigma 3b	589.698	382.259	559.013	391.1	316.34	260.169	416.43	0.274201	-2.41094	-0.661082	0.0159114	0.139007	0.856962
ENSDARG00000038069	mgat3a	3	25237399	25268751	beta-1,4-mannosyl-glycoprotein 4-beta-N-acetylglucosaminyltransferase a	100.195	140.008	163.977	86.042	60.8346	86.334	106.232	0.327452	-2.41055	-0.789339	0.0159287	0.139025	0.856907
ENSDARG00000044405	ttc4	6	30676995	30683637	tetratricopeptide repeat domain 4	64.2473	55.2663	30.8788	23.466	0	1.16668	29.1708	1.07543	-2.4106	-2.59242	0.0159265	0.139025	0.856907
ENSDARG00000092584	si:ch1073-385f13.3	25	479997	483808	si:ch1073-385f13.3	561.399	204.485	396.101	268.881	173.655	100.334	284.143	0.455876	-2.40615	-1.09691	0.0161215	0.140439	0.852511
ENSDARG00000102616	si:dkey-3h2.3	4	70245533	70263609		668.477	1005.85	1228.76	761.667	481.146	477.17	770.512	0.313372	-2.40596	-0.75396	0.0161302	0.140448	0.852484
ENSDARG00000020252	btbd10b	7	66112836	66126628	BTB (POZ) domain containing 10b	188.153	143.692	158.653	112.441	113.927	86.334	133.867	0.269939	-2.40571	-0.649393	0.0161412	0.140476	0.852397
ENSDARG00000075253	pik3cb	15	7086327	7161877	phosphatidylinositol-4,5-bisphosphate 3-kinase, catalytic subunit beta	1512.1	1489.43	1756.9	1277.92	1147.01	1159.68	1390.51	0.169686	-2.40521	-0.408131	0.0161631	0.140533	0.852222
ENSDARG00000058325	casp8	6	13046720	13058979	caspase 8, apoptosis-related cysteine peptidase	1400.44	607.93	1045.62	687.358	591.755	471.337	800.74	0.333932	-2.4045	-0.80294	0.0161947	0.14074	0.851583
ENSDARG00000008127	pcdh15b	12	6566233	6818676	protocadherin-related 15b	3.82424	7.36884	4.25915	19.555	18.8034	12.8334	11.1073	0.721765	2.40431	1.73535	0.0162028	0.140744	0.851571
ENSDARG00000090344	il19l	11	21096339	21099783	interleukin 19 like	81.0739	66.3196	343.926	12.7108	15.4852	96.8341	102.725	0.822487	-2.40352	-1.97687	0.016238	0.140982	0.850836
ENSDARG00000056530	cpamd8	22	21279721	21281352	C3 and PZP like alpha-2-macroglobulin domain containing 8	357.949	268.963	435.498	588.606	536.451	483.004	445.078	0.249389	2.40304	0.59929	0.0162595	0.141102	0.850468
ENSDARG00000090170	rab11fip4a	3	36038482	36115339	RAB11 family interacting protein 4 (class II) a	120.846	274.489	157.588	104.619	84.0624	108.501	141.684	0.372371	-2.40285	-0.894753	0.0162678	0.141106	0.850453
ENSDARG00000017748	arhgap29b	2	15128027	15198117	Rho GTPase activating protein 29b	843.628	858.47	823.08	1092.15	1033.08	1632.18	1047.1	0.238528	2.40214	0.572978	0.0162993	0.141312	0.849821
ENSDARG00000055118	mylipb	16	25535993	25548738	myosin regulatory light chain interacting protein b	679.185	485.423	578.179	714.735	862.745	982.341	717.101	0.230573	2.40105	0.553617	0.0163479	0.141667	0.848733
ENSDARG00000101115	med30	19	46372115	46411358	mediator complex subunit 30	24.4751	27.6332	33.0084	45.9543	59.7285	54.8338	40.9389	0.383416	2.40012	0.920245	0.0163896	0.141779	0.848389
ENSDARG00000052061	col4a6	7	50920437	51102479	collagen, type IV, alpha 6	394.662	144.614	217.216	428.255	559.678	431.67	362.682	0.377499	2.40007	0.906024	0.016392	0.141779	0.848389
ENSDARG00000030125	sox7	20	19074390	19080593	SRY-box transcription factor 7	239.397	189.748	267.261	97.775	77.4259	192.502	177.352	0.384599	-2.40052	-0.923237	0.0163717	0.141779	0.848389
ENSDARG00000087599	si:dkey-237h12.3	14	36628131	36725348	si:dkey-237h12.3	8.41333	6.44774	13.8422	18.5773	27.6521	31.5003	17.7388	0.603296	2.39929	1.44749	0.0164267	0.142011	0.847677
ENSDARG00000025641	gli2a	9	37152564	37297485	GLI family zinc finger 2a	282.229	358.31	266.197	386.211	436.903	515.671	374.253	0.234067	2.39751	0.561178	0.0165069	0.142637	0.845767
ENSDARG00000002937	meis1a	1	51496862	51525086	Meis homeobox 1 a	230.219	128.034	174.625	231.727	318.552	339.503	237.11	0.307454	2.39655	0.736827	0.0165504	0.14291	0.844939
ENSDARG00000075752	myo18aa	10	36950773	37075361	myosin XVIIIAa	849.746	1168.88	1285.2	1318.01	1810.66	1885.35	1386.31	0.251328	2.39599	0.60218	0.0165755	0.14291	0.844939
ENSDARG00000087693	atox1	14	25984998	25985698	antioxidant 1 copper chaperone	247.811	222.908	272.585	296.258	392.66	401.337	305.593	0.230468	2.39642	0.5523	0.0165559	0.14291	0.844939
ENSDARG00000103002	nptna	25	29315924	29363934	neuroplastin a	355.654	456.868	388.647	109.508	60.8346	329.003	283.419	0.529166	-2.39568	-1.26771	0.0165896	0.142945	0.84483
ENSDARG00000061549	foxo1b	10	31809226	31861474	forkhead box O1 b	103.255	56.1874	64.952	44.9765	39.819	19.8335	54.8372	0.459193	-2.39313	-1.09891	0.0167053	0.143874	0.842018
ENSDARG00000096874	tmem176l.3b	7	66565930	66576522	transmembrane protein 176l.3b	2388.62	2493.43	2582.11	2117.81	1801.81	1689.35	2178.85	0.172143	-2.39258	-0.411865	0.0167304	0.144022	0.84157
ENSDARG00000058800	rab25a	19	7413942	7420867	RAB25, member RAS oncogene family a	2784.05	1459.03	1926.2	1592.75	1096.13	1016.17	1645.72	0.307518	-2.39191	-0.735553	0.0167611	0.14415	0.841184
ENSDARG00000063159	si:dkey-32e23.4	8	50985798	51027041	si:dkey-32e23.4	111.668	90.2683	109.673	66.487	34.2886	68.8339	80.2031	0.366583	-2.39207	-0.876892	0.0167536	0.14415	0.841184
ENSDARG00000002956	si:dkey-32n7.4	12	4116516	4143661	si:dkey-32n7.4	110.138	193.432	72.4055	218.038	371.644	182.001	191.277	0.433397	2.39087	1.0362	0.0168086	0.144355	0.840569
ENSDARG00000069168	si:dkey-73n10.1	18	18931484	18942098	si:dkey-73n10.1	122.376	170.405	233.188	27.377	102.866	99.1675	125.896	0.501464	-2.39099	-1.199	0.0168028	0.144355	0.840569
ENSDARG00000059903	hs3st3l	12	415711	431249	heparan sulfate (glucosamine) 3-O-sulfotransferase 3-like	0.764848	4.60553	6.38872	13.6885	17.6973	16.3335	9.91307	0.863667	2.39031	2.06444	0.0168339	0.144436	0.840325
ENSDARG00000029372	rasa4	5	59278593	59386394	RAS p21 protein activator 4	10.7079	14.7377	20.2309	35.199	38.7129	29.1669	24.7926	0.498575	2.38828	1.19074	0.0169273	0.144968	0.838728
ENSDARG00000040314	psph	15	413543	419597	phosphoserine phosphatase	301.35	413.576	559.013	293.325	202.413	273.002	340.447	0.3043	-2.38827	-0.726752	0.0169278	0.144968	0.838728
ENSDARG00000068637	si:ch211-281l24.3	15	40154158	40157513	si:ch211-281l24.3	5064.06	3722.19	6153.4	2701.52	4038.31	2775.52	4075.83	0.272718	-2.38632	-0.650792	0.0170181	0.145468	0.837231
ENSDARG00000076238	gramd1c	24	21131874	21150169	GRAM domain containing 1c	26.7697	39.6075	38.3323	16.6218	12.1669	17.5001	25.1664	0.491371	-2.38644	-1.17263	0.0170122	0.145468	0.837231
ENSDARG00000033251	osbpl3a	19	19988869	20008775	oxysterol binding protein-like 3a	1080.73	869.524	1217.05	738.201	779.789	753.673	906.495	0.200928	-2.38535	-0.479284	0.0170628	0.145782	0.836296
ENSDARG00000105154	creg1	KN150699.1	15387	19509	cellular repressor of E1A-stimulated genes 1	53.5394	37.7653	66.0168	83.1088	58.6224	262.502	93.5925	0.570757	2.38473	1.3611	0.0170918	0.145961	0.835762
ENSDARG00000059916	hyal1	6	54063032	54078623	hyaluronidase 1	92.5466	64.4774	57.4985	119.286	107.29	137.668	96.461	0.317398	2.38348	0.756513	0.0171496	0.146318	0.834703
ENSDARG00000099282	si:ch73-359m17.6	19	48334573	48336535		68.0715	128.955	94.766	121.241	282.051	168.001	143.848	0.407327	2.38194	0.970227	0.0172218	0.146727	0.833489
ENSDARG00000101144	zdhhc13	7	16509201	16546128	zinc finger DHHC-type containing 13	818.388	738.727	782.618	621.849	595.073	561.171	686.304	0.166185	-2.38204	-0.395859	0.017217	0.146727	0.833489
ENSDARG00000069432	plscr3b	7	26580501	26601307	phospholipid scramblase 3b	2347.32	2187.63	2322.3	1987.77	1513.12	1402.34	1960.08	0.20299	-2.38213	-0.48355	0.0172126	0.146727	0.833489
ENSDARG00000074466	gdpd3a	3	26193592	26204867	glycerophosphodiester phosphodiesterase domain containing 3a	2611.96	1911.29	2387.25	1891.95	1497.64	1440.84	1956.82	0.216893	-2.38128	-0.516483	0.0172525	0.146852	0.83312
ENSDARG00000076870	piezo1	7	55328420	55454406	piezo-type mechanosensitive ion channel component 1	2181.35	1384.42	1671.71	1023.7	1322.88	1179.51	1460.6	0.240021	-2.38008	-0.57127	0.017309	0.147264	0.831905
ENSDARG00000060813	plekha7a	18	27218737	27306096	pleckstrin homology domain containing, family A member 7a	192.742	163.036	200.18	137.863	117.245	67.6672	146.455	0.32841	-2.37817	-0.781015	0.0173987	0.147889	0.830064
ENSDARG00000075626	zgc:172090	3	3016408	3019979	zgc:172090	104.019	81.9784	74.535	51.8208	57.5164	40.8337	68.4506	0.335222	-2.37725	-0.796907	0.0174424	0.148191	0.829178
ENSDARG00000093074	si:ch211-139g16.8	3	18389363	18396564	si:ch211-139g16.8	11.4727	15.6588	10.6479	32.2658	18.8034	45.5004	22.3915	0.568692	2.3761	1.35127	0.0174968	0.148432	0.828472
ENSDARG00000060070	adcy7	7	37766619	37858569	adenylate cyclase 7	124.67	167.641	114.997	209.239	183.61	243.835	173.999	0.270784	2.37616	0.643427	0.0174938	0.148432	0.828472
ENSDARG00000016253	ralab	2	21608352	21618629	v-ral simian leukemia viral oncogene homolog Ab (ras related)	508.624	484.502	549.43	337.324	372.75	415.337	444.661	0.191646	-2.37616	-0.455382	0.0174938	0.148432	0.828472
ENSDARG00000087417	zdhhc5b	14	49007501	49031982	zinc finger DHHC-type containing 5b	1089.14	953.344	946.595	802.733	513.223	719.839	837.48	0.233196	-2.37579	-0.554024	0.0175115	0.148432	0.828472
ENSDARG00000105310	gnb2	CHR_ALT_CTG5_1_36	38276602	38296050	guanine nucleotide binding protein (G protein), beta polypeptide 2	39.0073	31.3176	36.2027	51.8208	74.1076	67.6672	50.0205	0.361003	2.37561	0.857603	0.0175199	0.148435	0.828465
ENSDARG00000090851	ciita	3	26908978	26921475	class II, major histocompatibility complex, transactivator	1100.62	1225.07	1390.61	916.152	936.853	554.171	1020.58	0.26349	-2.37508	-0.625811	0.0175451	0.14846	0.828391
ENSDARG00000074094	tgm2b	6	2097690	2122486	transglutaminase 2b	27.5345	22.1065	20.2309	9.7775	7.74259	9.33341	16.1209	0.582512	-2.37346	-1.38257	0.0176222	0.149024	0.826744
ENSDARG00000068973	pdlim4	21	43738398	43801493	PDZ and LIM domain 4	478.03	245.935	181.014	550.473	508.799	595.005	426.543	0.365664	2.37309	0.867754	0.0176399	0.149105	0.826509
ENSDARG00000078026	zcchc24	13	30579260	30645965	zinc finger, CCHC domain containing 24	558.339	607.93	593.086	677.581	828.457	1099.01	727.4	0.238539	2.37212	0.565844	0.0176863	0.149428	0.825569
ENSDARG00000040178	havcr1	21	29102389	29110171	hepatitis A virus cellular receptor 1	58.8933	44.2131	42.5915	95.8195	95.1232	66.5005	67.1902	0.344706	2.37161	0.817507	0.0177109	0.149566	0.825166
ENSDARG00000098313	nadka	8	53064920	53069540	NAD kinase a	293.702	450.421	319.436	261.059	140.473	228.668	282.293	0.317965	-2.37124	-0.753971	0.0177285	0.149576	0.825137
ENSDARG00000112268	stau2	CHR_ALT_CTG24_1_4	13025020	13172167	staufen double-stranded RNA binding protein 2	104.784	125.27	118.191	132.974	211.262	224.002	152.747	0.297716	2.36984	0.705538	0.0177959	0.149936	0.824094
ENSDARG00000043468	sytl3	20	13533544	13565720	synaptotagmin-like 3	65.7769	49.7397	54.3041	35.199	30.9703	23.3335	43.2206	0.389332	-2.36768	-0.921811	0.0179002	0.150676	0.821956
ENSDARG00000045275	klhl14	24	35881984	35906239	kelch-like family member 14	1.5297	6.44774	1.06479	7.822	27.6521	11.6668	9.36385	1.00493	2.36695	2.37861	0.0179355	0.150903	0.821302
ENSDARG00000068369	angptl2b	8	33035709	33051353	angiopoietin-like 2b	172.091	114.217	81.9885	240.527	282.051	156.335	174.535	0.371323	2.36628	0.878652	0.0179681	0.151038	0.820914
ENSDARG00000105424	si:rp71-46j2.7	14	32866748	32876280	si:rp71-46j2.7	693.717	660.433	656.973	487.897	480.04	550.671	588.289	0.171558	-2.3664	-0.405976	0.0179618	0.151038	0.820914
ENSDARG00000025757	tspan35	3	14611299	14638399	tetraspanin 35	409.194	281.858	239.577	175.995	235.596	138.834	246.842	0.320849	-2.36589	-0.759094	0.0179868	0.151126	0.820661
ENSDARG00000045788	avpr1ab	4	9207722	9214288	arginine vasopressin receptor 1Ab	19.1212	42.3709	27.6844	59.6428	56.4103	63.0005	44.705	0.427491	2.36525	1.01112	0.0180178	0.151247	0.820314
ENSDARG00000060783	acap2	22	37747013	37796998	ArfGAP with coiled-coil, ankyrin repeat and PH domains 2	74.1903	83.8206	70.2759	122.219	105.078	129.501	97.5141	0.27211	2.36439	0.643374	0.0180599	0.151352	0.820012
ENSDARG00000019917	epb41l3b	2	58513535	58581663	erythrocyte membrane protein band 4.1-like 3b	510.154	511.214	561.142	661.937	718.955	700.006	610.568	0.167241	2.36431	0.39541	0.0180636	0.151352	0.820012
ENSDARG00000061268	ago2	19	41479990	41499645	argonaute RISC catalytic component 2	585.109	697.277	801.784	489.853	523.178	478.337	595.923	0.203745	-2.36435	-0.481724	0.0180615	0.151352	0.820012
ENSDARG00000060430	zfyve28	17	43565628	43594864	zinc finger, FYVE domain containing 28	556.81	478.975	590.956	423.366	294.218	396.67	456.832	0.230612	-2.36432	-0.54524	0.0180631	0.151352	0.820012
ENSDARG00000079922	klf4	21	419801	435466	Kruppel-like factor 4	1418.79	260.673	1005.16	524.074	351.735	124.834	614.211	0.602055	-2.36412	-1.42333	0.0180727	0.151359	0.819991
ENSDARG00000039667	mrpl38	12	45238292	45257211	mitochondrial ribosomal protein L38	322.001	343.572	316.242	232.705	251.081	235.669	283.545	0.189967	-2.36297	-0.448887	0.018129	0.151761	0.818841
ENSDARG00000114154	trim35-24	CHR_ALT_CTG3_1_3	7932949	7939473	tripartite motif containing 35-24	121.611	127.113	126.71	86.042	88.4867	63.0005	102.16	0.278309	-2.3628	-0.657587	0.0181375	0.151762	0.818836
ENSDARG00000077938	cd248b	21	26493694	26495700	CD248 molecule, endosialin b	3.05939	7.36884	3.19436	8.79975	24.3338	18.6668	10.9038	0.814804	2.36252	1.92499	0.0181511	0.151806	0.818711
ENSDARG00000010194	eif4bb	6	39064826	39069244	eukaryotic translation initiation factor 4Bb	8.41333	22.1065	56.4337	57.6873	90.6989	93.3341	54.779	0.63008	2.36172	1.48807	0.0181902	0.152063	0.817976
ENSDARG00000032373	rnf145b	21	34001712	34032650	ring finger protein 145b	354.125	390.549	400.36	493.764	483.359	626.505	458.11	0.205976	2.36001	0.486104	0.0182745	0.152405	0.817001
ENSDARG00000091792	akap12a	17	7763630	7783588	A kinase (PRKA) anchor protein 12a	114.727	200.801	191.662	9.7775	120.563	21.0002	109.755	0.739853	-2.35971	-1.74584	0.0182892	0.152405	0.817001
ENSDARG00000094678	si:dkey-9i23.6	1	44784793	44796531	si:dkey-9i23.6	546.102	1053.74	1038.17	479.098	483.359	632.338	705.468	0.307703	-2.35847	-0.72571	0.0183502	0.15277	0.815961
ENSDARG00000102948	crb3a	3	49521106	49548229	crumbs homolog 3a	149.91	179.616	269.391	161.329	56.4103	57.1671	145.637	0.474219	-2.35809	-1.11825	0.0183693	0.15286	0.815707
ENSDARG00000091489	cnbd1	24	31459715	31519125	cyclic nucleotide binding domain containing 1	6.88363	5.52663	13.8422	35.199	12.1669	33.8336	17.9087	0.698668	2.35734	1.647	0.0184061	0.153096	0.815036
ENSDARG00000101322	tfr1a	2	4849713	4868002	transferrin receptor 1a	2403.92	1793.39	1366.12	946.462	237.808	1257.68	1334.23	0.504472	-2.35514	-1.1881	0.0185159	0.153799	0.813048
ENSDARG00000060845	antxr1d	13	31297099	31326455	ANTXR cell adhesion molecule 1d	42.8315	43.292	39.3971	122.219	45.3494	88.6674	63.626	0.437853	2.35429	1.03083	0.0185582	0.15401	0.812452
ENSDARG00000069169	cerk	4	27898833	27953778	ceramide kinase	48.9503	50.6608	39.3971	70.398	81.8502	82.834	62.3484	0.319687	2.35397	0.752534	0.0185743	0.154072	0.812275
ENSDARG00000030598	nampta	4	3358383	3385452	nicotinamide phosphoribosyltransferase a	2269.3	1879.98	1397	1540.93	983.309	906.507	1496.17	0.294496	-2.35286	-0.692908	0.0186298	0.154393	0.811373
ENSDARG00000060688	trim69	10	40836378	40851677	tripartite motif containing 69	77.2497	30.3965	62.8224	112.441	121.669	95.6674	83.3744	0.403575	2.35253	0.949422	0.0186463	0.154459	0.811186
ENSDARG00000007009	hoxa11b	16	20904754	20907378	homeobox A11b	6.88363	5.52663	6.38872	8.79975	34.2886	21.0002	13.8146	0.749559	2.3512	1.76236	0.0187131	0.154832	0.81014
ENSDARG00000039684	sirt5	20	7052870	7069612	sirtuin 5	293.702	263.436	891.226	126.13	190.246	310.336	345.846	0.514179	-2.35044	-1.20855	0.0187511	0.155045	0.809541
ENSDARG00000068219	b3gnt2l	18	44703343	44709050	UDP-GlcNAc:betaGal beta-1,3-N-acetylglucosaminyltransferase 2, like	2767.22	2522.91	3921.61	2113.9	1662.44	2336.85	2554.15	0.251675	-2.34977	-0.591378	0.018785	0.155185	0.809151
ENSDARG00000102402	fut11	14	14608099	14622984	fucosyltransferase 11 (alpha (1,3) fucosyltransferase)	100.195	63.5563	66.0168	122.219	119.457	141.168	102.102	0.310789	2.34856	0.729906	0.0188464	0.155621	0.807931
ENSDARG00000068876	zgc:153031	18	15132112	15141119	zgc:153031	8.41333	8.28995	4.25915	28.3548	17.6973	16.3335	13.8913	0.665281	2.34786	1.56199	0.0188818	0.155703	0.807703
ENSDARG00000063438	srebf2	3	1107102	1130892	sterol regulatory element binding transcription factor 2	5148.19	9958.99	9396.74	4694.18	1392.56	5407.54	5999.7	0.46514	-2.34781	-1.09206	0.018884	0.155703	0.807703
ENSDARG00000011818	batf	20	46620374	46646556	basic leucine zipper transcription factor, ATF-like	16.0618	15.6588	9.58308	2.93325	3.31825	4.6667	8.70365	0.824312	-2.34769	-1.93523	0.0188904	0.155703	0.807703
ENSDARG00000069157	tmem135	10	25312337	25328814	transmembrane protein 135	393.132	630.036	497.255	356.879	267.672	361.67	417.774	0.265784	-2.34677	-0.623732	0.018937	0.156017	0.806829
ENSDARG00000045530	si:ch211-244b2.4	4	26095462	26107841	si:ch211-244b2.4	1694.9	1074.01	1172.33	1060.86	724.485	743.173	1078.29	0.27293	-2.3462	-0.640349	0.0189659	0.156113	0.80656
ENSDARG00000061566	slc7a3b	14	30884428	30885316	solute carrier family 7 member 3b	2375.62	2910.69	5370.78	2268.38	2133.64	1906.35	2827.58	0.322305	-2.34623	-0.7562	0.0189644	0.156113	0.80656
ENSDARG00000102101	si:ch73-174h16.5	7	40108582	40110140	si:ch73-174h16.5	29.0642	16.5799	23.4253	2.93325	7.74259	11.6668	15.2353	0.703487	-2.34415	-1.64908	0.0190706	0.156833	0.804562
ENSDARG00000074378	junba	1	51733467	51734524	JunB proto-oncogene, AP-1 transcription factor subunit a	3047.92	1241.65	1313.95	1107.79	888.185	1092.01	1448.58	0.367095	-2.34275	-0.860012	0.019142	0.157208	0.803526
ENSDARG00000017386	sobpb	4	823398	858434	sine oculis binding protein homolog (Drosophila) b	286.053	249.62	309.853	219.016	168.125	194.835	237.917	0.229389	-2.34232	-0.537302	0.0191644	0.157321	0.803215
ENSDARG00000055078	chac2	12	24056000	24060358	ChaC, cation transport regulator homolog 2 (E. coli)	422.196	286.464	461.052	230.749	133.836	297.502	305.3	0.350763	-2.34129	-0.821241	0.019217	0.157681	0.802219
ENSDARG00000097902	si:ch73-204p21.2	17	16046132	16083844	si:ch73-204p21.2	1840.99	1019.66	1605.7	1107.79	952.338	626.505	1192.16	0.313309	-2.33969	-0.733047	0.0192997	0.158146	0.800941
ENSDARG00000099183	fkbp10a	19	18493782	18597568	FKBP prolyl isomerase 10a	101.725	88.4261	67.0815	117.33	132.73	184.335	115.271	0.320486	2.33895	0.749601	0.019338	0.158247	0.800666
ENSDARG00000012138	sgce	19	41038668	41069573	sarcoglycan, epsilon	175.15	163.957	152.264	187.728	276.521	292.836	208.076	0.265423	2.33898	0.620819	0.0193364	0.158247	0.800666
ENSDARG00000078241	map7a	17	16051448	16069905	microtubule-associated protein 7a	13.0024	23.0276	21.2957	9.7775	3.31825	2.33335	12.1258	0.79684	-2.33856	-1.86346	0.019358	0.15834	0.80041
ENSDARG00000097890	si:ch1073-100f3.2	3	50032394	50046004	si:ch1073-100f3.2	11.4727	11.9744	6.38872	19.555	30.9703	26.8335	17.8658	0.581089	2.33784	1.35849	0.0193955	0.158575	0.799766
ENSDARG00000054543	samsn1a	15	29564364	29586747	SAM domain, SH3 domain and nuclear localisation signals 1a	172.091	245.014	144.811	265.948	282.051	339.503	241.57	0.281467	2.33743	0.657909	0.019417	0.15868	0.799479
ENSDARG00000075735	cxxc5b	14	7939398	7964747	CXXC finger protein 5b	42.8315	31.3176	26.6197	59.6428	53.092	79.334	48.8062	0.393715	2.33683	0.920045	0.0194481	0.158863	0.798978
ENSDARG00000101540	fgf3	7	54605640	54609108	fibroblast growth factor 3	16.8267	7.36884	12.7774	27.377	32.0764	30.3336	21.1267	0.543537	2.33632	1.26988	0.0194743	0.159006	0.798588
ENSDARG00000098753	elmo1	19	33963739	33996277	engulfment and cell motility 1 (ced-12 homolog, C. elegans)	461.968	565.559	372.675	631.627	779.789	642.838	575.743	0.236371	2.33607	0.552179	0.0194877	0.159044	0.798484
ENSDARG00000019117	parvb	25	5035343	5063523	parvin, beta	15.297	28.5543	34.0732	43.021	82.9563	46.667	41.7615	0.495663	2.33559	1.15767	0.0195125	0.159175	0.798125
ENSDARG00000008329	asic1a	8	6967108	7023196	acid-sensing (proton-gated) ion channel 1a	5.35394	29.4754	14.907	4.88875	2.21217	3.50003	10.0562	0.94948	-2.33391	-2.216	0.0196006	0.159822	0.796363
ENSDARG00000094590	c2cd5	18	6641542	6646465	C2 calcium dependent domain containing 5	895.637	893.472	780.488	676.603	570.739	668.505	747.574	0.181735	-2.33242	-0.423882	0.0196788	0.160388	0.794829
ENSDARG00000110709	zdhhc21	7	64739078	64770456	zinc finger DHHC-type containing 21	659.299	425.551	651.649	413.588	408.145	316.169	479.067	0.261476	-2.33031	-0.60932	0.0197898	0.161148	0.792776
ENSDARG00000058322	enc3	22	10781894	10795953	ectodermal-neural cortex 3	875.751	1130.2	1234.09	1306.27	1540.77	1926.18	1335.54	0.240197	2.32823	0.559232	0.0199002	0.161902	0.790748
ENSDARG00000037773	rybpa	23	10762684	10786400	RING1 and YY1 binding protein a	94.0763	144.614	108.608	181.862	238.914	150.501	153.096	0.309094	2.32784	0.719523	0.0199205	0.161995	0.790498
ENSDARG00000091348	rtn3	7	17716601	17757529	reticulon 3	1220.7	892.551	1167.01	901.486	705.682	644.005	921.905	0.23315	-2.32755	-0.542669	0.0199357	0.162041	0.790376
ENSDARG00000039131	atp1a1a.3	1	1805294	1815660	ATPase Na+/K+ transporting subunit alpha 1a, tandem duplicate 3	3.82424	33.1598	28.7492	2.93325	4.42434	7.00006	13.3485	0.944637	-2.3274	-2.19855	0.0199439	0.162041	0.790376
ENSDARG00000078854	tusc3	1	16144615	16220235	tumor suppressor candidate 3	16.8267	2.76332	13.8422	33.2435	28.7582	36.167	21.9335	0.665037	2.32716	1.54765	0.0199567	0.162072	0.790291
ENSDARG00000035569	cyp1d1	5	25603761	25620594	cytochrome P450, family 1, subfamily D, polypeptide 1	39.0073	47.8975	51.1097	74.309	115.033	63.0005	65.0595	0.376141	2.325	0.874529	0.0200719	0.162863	0.788178
ENSDARG00000086075	ttc3	10	85520	86348	tetratricopeptide repeat domain 3	2355.73	2274.21	2661.97	1853.81	1992.06	1743.01	2146.8	0.165112	-2.3227	-0.383506	0.0201954	0.16372	0.7859
ENSDARG00000053222	asb5b	1	38807227	38815475	ankyrin repeat and SOCS box containing 5b	6.11879	3.68442	0	11.733	13.273	23.3335	9.69046	0.968409	2.32181	2.24846	0.0202431	0.163887	0.785455
ENSDARG00000029544	id2b	20	29784927	29787192	inhibitor of DNA binding 2b	92.5466	53.4241	86.2477	130.041	149.321	113.168	104.125	0.325893	2.32121	0.756465	0.0202757	0.164079	0.784948
ENSDARG00000089717	qpct	17	42842632	42867415	glutaminyl-peptide cyclotransferase	64.2473	175.931	80.9238	218.038	190.246	207.668	156.176	0.4055	2.3206	0.941003	0.0203084	0.16427	0.784441
ENSDARG00000003169	magi1b	11	19068442	19076494	membrane associated guanylate kinase, WW and PDZ domain containing 1b	1255.12	1221.39	960.437	923.974	732.228	809.673	983.802	0.206566	-2.31999	-0.479231	0.0203413	0.164463	0.783932
ENSDARG00000043249	irf1b	21	45626136	45633317	interferon regulatory factor 1b	8022.49	3070.97	4906.54	3559.01	3081.55	1327.68	3994.71	0.433602	-2.31941	-1.0057	0.0203731	0.164574	0.783639
ENSDARG00000069807	zdhhc18a	16	33992506	34006332	zinc finger DHHC-type containing 18a	606.525	718.462	623.965	480.075	349.523	518.004	549.426	0.229697	-2.31705	-0.532219	0.0205012	0.165535	0.781109
ENSDARG00000045199	zgc:55262	7	6684123	6754012	zgc:55262	381.659	501.081	469.571	596.428	611.664	647.505	534.651	0.197446	2.31654	0.45739	0.020529	0.165649	0.780811
ENSDARG00000067524	fut9b	8	3307767	3413237	fucosyltransferase 9b	232.514	264.357	225.735	146.663	127.2	199.502	199.328	0.264152	-2.31635	-0.611869	0.0205391	0.165649	0.780811
ENSDARG00000016396	fam219aa	21	13093136	13123185	family with sequence similarity 219 member Aa	26.7697	26.7121	13.8422	49.8653	45.3494	43.167	34.2843	0.44446	2.31469	1.02879	0.0206296	0.166095	0.779642
ENSDARG00000030716	ing4	19	9512982	9522548	inhibitor of growth family, member 4	435.963	361.994	523.875	586.65	635.998	645.172	531.609	0.215822	2.31449	0.499517	0.020641	0.166095	0.779642
ENSDARG00000010844	kras	25	31103051	31118923	v-Ki-ras2 Kirsten rat sarcoma viral oncogene homolog	2145.4	2058.67	2368.08	1764.84	1603.82	1729.01	1944.97	0.158262	-2.31441	-0.366285	0.020645	0.166095	0.779642
ENSDARG00000104719	abcc1	3	36713600	36742459	ATP-binding cassette, sub-family C (CFTR/MRP), member 1	1050.14	1428.63	1128.67	911.263	643.741	907.674	1011.69	0.237816	-2.31494	-0.550529	0.0206162	0.166095	0.779642
ENSDARG00000103811	agla	2	20496223	20503695	amylo-alpha-1, 6-glucosidase, 4-alpha-glucanotransferase a	182.034	198.959	173.56	253.237	232.278	341.836	230.317	0.249146	2.31123	0.575834	0.0208201	0.167369	0.776326
ENSDARG00000073988	mntb	21	39462520	39509450	MAX network transcriptional repressor b	284.524	324.229	388.647	243.46	216.792	235.669	282.22	0.223748	-2.31069	-0.517013	0.0208501	0.167536	0.775891
ENSDARG00000089213	adam15	16	28663184	28709874	ADAM metallopeptidase domain 15	65.7769	33.1598	47.9154	82.131	87.3806	95.6674	68.6719	0.366544	2.3083	0.846094	0.0209826	0.168513	0.773366
ENSDARG00000039852	ftr93	2	696244	707152	finTRIM family, member 93	571.342	508.45	616.511	491.808	274.309	320.836	463.876	0.277592	-2.30799	-0.640681	0.0209994	0.168513	0.773366
ENSDARG00000058285	cpt1b	18	8340886	8367258	carnitine palmitoyltransferase 1B (muscle)	15.297	5.52663	5.32393	19.555	25.4399	32.6669	17.3016	0.668003	2.30624	1.54058	0.0210972	0.169074	0.771922
ENSDARG00000100339	arf4b	11	42466834	42472941	ADP-ribosylation factor 4b	226.395	40.5286	233.188	106.575	27.6521	28.0002	110.39	0.70264	-2.30625	-1.62046	0.0210967	0.169074	0.771922
ENSDARG00000111268	igf2bp2b	CHR_ALT_CTG1_2_10	30448189	30461905	insulin-like growth factor 2 mRNA binding protein 2b	1249	373.048	504.709	419.455	368.326	252.002	527.756	0.447857	-2.3059	-1.03271	0.0211163	0.169153	0.771721
ENSDARG00000045557	socs2	4	18432853	18434924	suppressor of cytokine signaling 2	247.046	256.988	266.197	341.235	316.34	502.837	321.774	0.25627	2.30551	0.590833	0.0211379	0.169252	0.771467
ENSDARG00000026090	adprm	12	288108	290815	ADP-ribose/CDP-alcohol diphosphatase, manganese-dependent	304.41	262.515	241.706	216.083	176.973	147.001	224.781	0.252348	-2.30509	-0.581686	0.0211614	0.169366	0.771175
ENSDARG00000039499	soul2	13	27040887	27043334	heme-binding protein soul2	1954.95	3637.45	3934.39	2038.61	2120.36	1824.68	2585.07	0.291236	-2.30293	-0.670696	0.0212829	0.170083	0.769339
ENSDARG00000038754	plk3	2	35603637	35605897	polo-like kinase 3 (Drosophila)	2603.54	932.159	1017.94	750.912	819.608	854.007	1163.03	0.395149	-2.3025	-0.909831	0.0213071	0.170083	0.769339
ENSDARG00000007950	itga11b	25	1343477	1348370	integrin, alpha 11b	24.4751	9.21106	39.3971	3.911	6.6365	10.5001	15.6885	0.783257	-2.30257	-1.8035	0.0213031	0.170083	0.769339
ENSDARG00000071416	gna15.4	22	21950838	21957192	guanine nucleotide binding protein (G protein), alpha 15 (Gq class), tandem duplicate 4	36.7127	24.8699	53.2393	24.4438	4.42434	8.16673	25.3095	0.701789	-2.30174	-1.61534	0.0213499	0.170276	0.768846
ENSDARG00000100307	adamts5	1	691738	714626	ADAM metallopeptidase with thrombospondin type 1 motif 5	22.9454	31.3176	28.7492	46.932	53.092	52.5004	39.2561	0.383115	2.30144	0.881715	0.0213669	0.170287	0.768819
ENSDARG00000020427	nceh1a	2	25131349	25143373	neutral cholesterol ester hydrolase 1a	273.816	484.502	207.633	158.396	67.4711	226.335	236.359	0.476184	-2.30099	-1.09569	0.0213924	0.170391	0.768552
ENSDARG00000006242	ptp4a1	11	11267906	11272314	protein tyrosine phosphatase 4A1	1379.02	1067.56	1205.34	1680.75	1642.53	1544.68	1419.98	0.180233	2.29915	0.414384	0.0214963	0.171144	0.766638
ENSDARG00000062355	axdnd1	22	17248145	17250822	axonemal dynein light chain domain containing 1	71.1309	73.6884	92.6364	52.7985	48.6677	33.8336	62.1259	0.349975	-2.29832	-0.804353	0.0215438	0.171373	0.766058
ENSDARG00000060609	cd109	20	49119633	49175503	CD109 molecule	32.8885	130.797	91.5716	30.3103	32.0764	45.5004	60.524	0.540216	-2.29833	-1.2416	0.0215429	0.171373	0.766058
ENSDARG00000002494	itgb6	11	10984293	11019329	integrin, beta 6	870.397	968.082	747.48	1218.28	1102.77	1149.18	1009.36	0.184491	2.29813	0.423986	0.0215541	0.17138	0.766041
ENSDARG00000074221	zgc:172302	11	5588122	5659681	zgc:172302	400.78	438.446	484.478	359.812	223.429	303.336	368.38	0.251278	-2.29483	-0.57664	0.021743	0.17243	0.763387
ENSDARG00000063730	osbpl6	9	1391535	1434484	oxysterol binding protein-like 6	13.0024	8.28995	8.51829	20.5328	19.9095	38.5003	18.1255	0.6054	2.29448	1.38908	0.0217628	0.172512	0.76318
ENSDARG00000026028	ankrd44	9	32109911	32158288	ankyrin repeat domain 44	341.887	449.5	326.889	474.209	618.301	525.004	455.965	0.232174	2.29153	0.532034	0.0219326	0.173566	0.760536
ENSDARG00000075113	nanog	24	12835935	12842103	nanog homeobox	6.88363	21.1854	10.6479	1.9555	0	4.6667	7.55652	1.1175	-2.29151	-2.56076	0.0219338	0.173566	0.760536
ENSDARG00000103322	si:ch73-347e22.8	19	10937932	10950839	si:ch73-347e22.8	2159.17	1097.96	1853.79	1358.09	899.246	754.839	1353.85	0.332783	-2.29133	-0.762516	0.0219441	0.173572	0.760521
ENSDARG00000070538	hey1	19	31797567	31802296	hes-related family bHLH transcription factor with YRPW motif 1	122.376	112.375	153.329	160.351	233.384	206.502	164.719	0.275088	2.29117	0.630273	0.0219537	0.173572	0.76052
ENSDARG00000003854	acsl1b	14	937194	970853	acyl-CoA synthetase long chain family member 1b	233.279	221.986	184.208	164.262	99.5475	143.501	174.464	0.284059	-2.29078	-0.650719	0.0219759	0.173673	0.760269
ENSDARG00000103515	vcana	5	46481586	46485925	versican a	3463.23	3269.92	3314.68	5154.7	3379.09	8141.06	4453.78	0.319218	2.28913	0.730732	0.0220718	0.174279	0.758755
ENSDARG00000038576	ube2d1b	12	7247740	7253218	ubiquitin-conjugating enzyme E2D 1b	1209.23	982.82	970.02	832.065	794.168	710.506	916.467	0.190747	-2.28914	-0.436648	0.022071	0.174279	0.758755
ENSDARG00000105562	si:dkey-23i12.7	7	25049545	25058145	si:dkey-23i12.7	208.039	43.292	37.2675	32.2658	35.3947	33.8336	65.0154	0.661056	-2.28778	-1.51235	0.0221502	0.174671	0.757778
ENSDARG00000043548	atg4da	1	51391082	51403649	autophagy related 4D, cysteine peptidase a	617.233	406.208	588.827	395.011	298.643	381.503	447.904	0.255536	-2.28723	-0.584469	0.0221825	0.17485	0.757334
ENSDARG00000077709	iqsec2b	8	36803415	36978659	IQ motif and Sec7 domain ArfGEF 2b	751.081	934.001	1105.25	582.739	617.195	739.673	788.323	0.229305	-2.28648	-0.524301	0.0222263	0.174893	0.757228
ENSDARG00000000212	krt97	22	11756040	11759106	keratin 97	8932.66	14165.7	15775.9	9103.83	8228.16	8746.57	10825.5	0.251841	-2.28667	-0.575877	0.0222148	0.174893	0.757228
ENSDARG00000038537	gga1	6	22119189	22146258	golgi-associated, gamma adaptin ear containing, ARF binding protein 1	42.0667	56.1874	117.126	118.308	181.398	129.501	107.431	0.438285	2.2857	1.00179	0.0222716	0.175174	0.756531
ENSDARG00000078847	si:dkey-238o13.4	18	14671789	14677936	si:dkey-238o13.4	32.8885	32.2387	34.0732	41.0655	110.608	57.1671	51.3402	0.469464	2.28457	1.07252	0.022338	0.175544	0.755613
ENSDARG00000042533	gstm.1	8	25295160	25297928	glutathione S-transferase mu, tandem duplicate 1	209.568	162.115	135.228	205.328	485.571	241.502	239.885	0.384055	2.28357	0.877018	0.0223967	0.175854	0.754847
ENSDARG00000068199	pld3	18	46263169	46280578	phospholipase D family, member 3	273.051	264.357	257.678	428.255	356.159	324.336	317.306	0.210361	2.2837	0.480403	0.022389	0.175854	0.754847
ENSDARG00000039681	samm50l	4	9011825	9025099	sorting and assembly machinery component 50 homolog, like	607.289	1430.48	816.691	654.115	439.115	550.671	749.726	0.348606	-2.28234	-0.795636	0.0224694	0.176349	0.753628
ENSDARG00000036282	rnaset2	13	7049241	7063810	ribonuclease T2	871.927	747.938	924.235	1201.65	1492.11	971.841	1034.95	0.231052	2.28141	0.527125	0.0225242	0.176581	0.753056
ENSDARG00000069733	mavs	13	15182149	15213869	mitochondrial antiviral signaling protein	1205.4	1397.32	1176.59	978.728	829.563	1012.67	1100.05	0.184986	-2.28104	-0.421961	0.0225458	0.176581	0.753056
ENSDARG00000026500	xkr9	24	14202327	14212521	XK, Kell blood group complex subunit-related family, member 9	35.183	9.21106	14.907	7.822	3.31825	4.6667	12.518	0.835341	-2.28119	-1.90558	0.022537	0.176581	0.753056
ENSDARG00000089079	si:ch211-214b16.3	3	60285115	60288533		1324.72	1474.69	1236.22	1101.92	965.611	1006.84	1185	0.172075	-2.28051	-0.392418	0.0225774	0.176664	0.752851
ENSDARG00000029476	ldlra	3	19299309	19323689	low density lipoprotein receptor a	1022.6	1997.88	1196.82	666.826	362.796	1127.01	1062.32	0.424321	-2.2806	-0.967708	0.0225718	0.176664	0.752851
ENSDARG00000015006	dnm1l	25	20229573	20258634	dynamin 1-like	1475.39	847.417	1191.5	879.975	784.213	507.504	947.666	0.304667	-2.27856	-0.694202	0.0226931	0.177417	0.751005
ENSDARG00000068814	spata2l	18	14684115	14688438	spermatogenesis associated 2-like	419.902	432.92	425.915	346.124	314.128	295.169	372.359	0.184124	-2.27815	-0.419463	0.0227174	0.177531	0.750725
ENSDARG00000067794	cabz01076234.2	7	828289	847274	cabz01076234.2	648.591	466.079	306.658	264.97	301.961	305.669	382.322	0.309879	-2.27766	-0.705798	0.0227469	0.177609	0.750536
ENSDARG00000079610	akap9	19	567234	571984	A kinase (PRKA) anchor protein 9	3786	3963.52	4374.14	3558.03	2378.08	2672.85	3455.44	0.216806	-2.27698	-0.493664	0.0227873	0.177848	0.749951
ENSDARG00000020084	tg	16	31530762	31598771	thyroglobulin	16.0618	4.60553	11.7126	27.377	34.2886	24.5002	19.7576	0.615998	2.27611	1.40208	0.0228397	0.178029	0.74951
ENSDARG00000020863	trim25l	6	4160579	4176841	tripartite motif containing 25, like	518.567	508.45	612.252	468.342	219.005	316.169	440.464	0.310416	-2.27612	-0.706544	0.0228388	0.178029	0.74951
ENSDARG00000015002	cdh4	11	20371179	20374779	cadherin 4, type 1, R-cadherin (retinal)	17.5915	22.1065	35.1379	48.8875	40.9251	61.8338	37.7471	0.453067	2.27513	1.03079	0.0228979	0.178177	0.749148
ENSDARG00000075720	il2rb	3	25191366	25196816	interleukin 2 receptor, beta	80.3091	328.835	109.673	55.7318	77.4259	89.834	123.635	0.535805	-2.2754	-1.21917	0.0228819	0.178177	0.749148
ENSDARG00000099315	nsdhl	14	14652945	14659023	NAD(P) dependent steroid dehydrogenase-like	2998.21	5481.5	5784.98	1443.16	148.215	1725.51	2930.26	0.92497	-2.27523	-2.10452	0.022892	0.178177	0.749148
ENSDARG00000007807	cyth3a	12	17504559	17562703	cytohesin 3a	22.1806	15.6588	10.6479	34.2213	30.9703	43.167	26.141	0.502262	2.27476	1.14253	0.0229201	0.178198	0.749098
ENSDARG00000015536	sox6	7	27251475	27454645	SRY-box transcription factor 6	89.4872	125.27	108.608	145.685	150.427	228.668	141.358	0.307303	2.2737	0.698716	0.0229838	0.178617	0.748078
ENSDARG00000074205	si:dkey-1c7.3	1	57831922	57839070	si:dkey-1c7.3	631	383.18	596.28	425.321	318.552	264.835	436.528	0.296627	-2.2725	-0.674085	0.0230564	0.179029	0.747077
ENSDARG00000079553	cd83	16	38394371	38397359	CD83 molecule	26.7697	10.1322	13.8422	4.88875	6.6365	2.33335	10.7671	0.825039	-2.27175	-1.87428	0.0231018	0.179228	0.746594
ENSDARG00000019179	lrit1a	13	29462249	29467558	leucine-rich repeat, immunoglobulin-like and transmembrane domains 1a	8.41333	9.21106	14.907	20.5328	46.4555	19.8335	19.8922	0.628786	2.27075	1.42782	0.0231619	0.179586	0.745729
ENSDARG00000111208	gna11a	CHR_ALT_CTG22_1_8	21852707	21900672	guanine nucleotide binding protein (G protein), alpha 11a (Gq class)	325.061	274.489	470.636	248.349	243.338	133.001	282.479	0.341056	-2.27064	-0.774416	0.0231687	0.179586	0.745729
ENSDARG00000030832	otofa	20	31206346	31208449	otoferlin a	16.8267	38.6864	36.2027	77.2423	80.7441	39.667	48.2282	0.492766	2.26937	1.11827	0.0232456	0.180037	0.744637
ENSDARG00000015224	cd2ap	20	35857399	35980452	CD2-associated protein	5902.33	5878.5	7607.9	5174.25	4391.15	4790.37	5624.08	0.191118	-2.2679	-0.433436	0.0233352	0.180594	0.743296
ENSDARG00000046124	rab11fip1a	8	37998387	38022298	RAB11 family interacting protein 1 (class I) a	992.008	1231.52	1285.2	846.732	534.239	924.007	968.95	0.267165	-2.2678	-0.605877	0.0233415	0.180594	0.743296
ENSDARG00000078014	pacsin2	4	77933084	77954402	protein kinase C and casein kinase substrate in neurons 2	1698.73	1606.41	1719.63	1436.31	1204.53	1226.18	1481.96	0.166599	-2.26584	-0.377486	0.0234615	0.181235	0.741757
ENSDARG00000020600	rnf144aa	17	35285876	35352690	ring finger protein 144aa	612.643	553.584	777.294	397.944	386.023	537.838	544.221	0.245471	-2.2657	-0.556162	0.0234699	0.181235	0.741757
ENSDARG00000077497	igsf10	15	1086656	1107108	immunoglobulin superfamily, member 10	60.423	62.6352	36.2027	100.708	87.3806	86.334	72.2806	0.344146	2.26433	0.77926	0.0235538	0.18173	0.740574
ENSDARG00000062085	tkfc	7	19738715	19746525	triokinase/FMN cyclase	164.442	175.931	187.402	225.86	294.218	235.669	213.921	0.229319	2.26275	0.51889	0.0236514	0.182097	0.739698
ENSDARG00000043198	si:rp71-1i20.2	22	6393642	6404807	si:rp71-1i20.2	1598.53	1503.24	1723.89	1179.17	1370.44	1065.18	1406.74	0.184086	-2.26314	-0.416613	0.0236272	0.182097	0.739698
ENSDARG00000014340	rab11al	16	46725087	46741779	RAB11a, member RAS oncogene family, like	2022.26	1190.07	1430.01	1267.16	831.775	857.507	1266.46	0.287859	-2.26128	-0.650931	0.0237416	0.182637	0.738411
ENSDARG00000030490	sptb	17	38573471	38598993	spectrin, beta, erythrocytic	39.0073	38.6864	29.814	86.042	18.8034	220.502	72.1425	0.706144	2.2588	1.59504	0.023896	0.183747	0.735779
ENSDARG00000045548	lepb	4	19031768	19033805	leptin b	66.5418	9.21106	11.7126	114.397	111.714	50.1671	60.624	0.730306	2.25694	1.64826	0.0240117	0.184447	0.734128
ENSDARG00000071673	ctdspla	24	20450027	20531813	CTD (carboxy-terminal domain, RNA polymerase II, polypeptide A) small phosphatase-like a	152.205	233.04	303.464	98.7528	111.714	177.335	179.418	0.367125	-2.25637	-0.828368	0.0240477	0.184447	0.734128
ENSDARG00000069282	bbc3	15	23745217	23761580	BCL2 binding component 3	126.965	68.1618	239.577	78.22	75.2137	51.3337	106.578	0.479655	-2.25646	-1.08232	0.0240416	0.184447	0.734128
ENSDARG00000100897	pdgfrb	14	3190050	3229384	platelet-derived growth factor receptor, beta polypeptide	240.927	140.929	137.357	290.392	253.293	288.169	225.178	0.299778	2.25581	0.676242	0.0240824	0.184565	0.73385
ENSDARG00000013117	hiat1a	2	37656078	37684641	hippocampus abundant transcript 1a	662.359	688.066	771.97	545.585	532.026	546.004	624.335	0.170996	-2.25565	-0.385706	0.0240929	0.184565	0.73385
ENSDARG00000038072	ptx4	3	27642081	27663447	pentraxin 4	30.5939	9.21106	29.814	8.79975	6.6365	7.00006	15.3426	0.722765	-2.25563	-1.63029	0.0240936	0.184565	0.73385
ENSDARG00000010619	themis	20	1423192	1439256	thymocyte selection associated	130.789	185.142	123.515	65.5093	117.245	71.1672	115.561	0.351599	-2.25463	-0.792728	0.0241563	0.184891	0.733084
ENSDARG00000004840	rassf1	22	10646928	10658513	Ras association domain family member 1	137.673	120.665	103.284	139.818	236.702	203.002	156.857	0.300256	2.25238	0.676291	0.0242982	0.185742	0.731089
ENSDARG00000100011	strn	11	44804685	44855209	striatin, calmodulin binding protein	2133.93	2333.16	2130.64	1917.37	1499.85	1542.35	1926.21	0.182744	-2.25156	-0.411458	0.0243502	0.186062	0.730342
ENSDARG00000098295	efna3b	16	23087326	23121790	ephrin-A3b	19.8861	23.9487	11.7126	46.932	28.7582	45.5004	29.4563	0.496655	2.25091	1.11793	0.0243914	0.186143	0.730153
ENSDARG00000056679	morc3a	9	30565834	30568528	MORC family CW-type zinc finger 3a	986.654	805.967	844.376	700.069	675.817	522.671	755.926	0.210514	-2.25094	-0.473854	0.0243893	0.186143	0.730153
ENSDARG00000103720	zgc:162730	15	13984879	13986761	zgc:162730	5961.99	3545.34	4247.43	2694.68	2530.72	3745.03	3787.53	0.274042	-2.25103	-0.616876	0.0243838	0.186143	0.730153
ENSDARG00000076388	zgc:194686	7	8406686	8408014	zgc:194686	7.64848	11.0533	8.51829	17.5995	65.2589	10.5001	20.0964	0.791097	2.24923	1.77936	0.0244977	0.186742	0.728757
ENSDARG00000020541	ism1	13	34765141	34781984	isthmin 1	953.766	1097.04	1254.32	1274.01	1596.08	1768.68	1323.98	0.217566	2.24886	0.489275	0.0245212	0.186742	0.728757
ENSDARG00000076324	lmtk2	3	61221194	61288774	lemur tyrosine kinase 2	859.689	810.573	891.226	739.179	514.329	589.171	734.028	0.210942	-2.24893	-0.474393	0.0245171	0.186742	0.728757
ENSDARG00000005595	adgb	20	31929377	32007209	androglobin	36.7127	60.793	25.5549	24.4438	15.4852	10.5001	28.9149	0.569149	-2.2489	-1.27996	0.0245188	0.186742	0.728757
ENSDARG00000094522	si:ch211-14c7.2	18	46194037	46208581	si:ch211-14c7.2	18.3564	43.292	41.5267	10.7553	12.1669	18.6668	24.1273	0.582665	-2.2493	-1.31059	0.0244933	0.186742	0.728757
ENSDARG00000060788	lrrc14b	19	44039849	44047176	leucine rich repeat containing 14B	12.2376	6.44774	9.58308	12.7108	39.819	28.0002	18.1331	0.666724	2.24864	1.49922	0.0245352	0.186771	0.728692
ENSDARG00000089429	si:dkey-205h13.2	23	26532217	26536055	si:dkey-205h13.2	20.6509	87.505	45.7858	13.6885	7.74259	30.3336	34.2844	0.700774	-2.24819	-1.57547	0.0245643	0.186915	0.728357
ENSDARG00000035178	gna14	5	55543580	55560937	guanine nucleotide binding protein (G protein), alpha 14	2243.3	1672.73	2205.17	1534.09	1583.91	1374.34	1768.92	0.198555	-2.24767	-0.446287	0.0245971	0.18693	0.728321
ENSDARG00000104559	tmem63ba	13	46718518	46796020	transmembrane protein 63Ba	1996.25	1684.7	1907.03	1652.4	1059.63	1166.68	1577.78	0.234288	-2.24688	-0.526416	0.0246477	0.187158	0.727791
ENSDARG00000052192	s1pr5b	6	140121	141697	sphingosine-1-phosphate receptor 5b	74.9551	86.5839	102.219	56.7095	48.6677	56.0004	70.856	0.313696	-2.24539	-0.704371	0.0247428	0.187792	0.726322
ENSDARG00000061020	ccdc186	12	30368145	30372844	si:ch211-225b10.4	155.264	135.403	127.774	98.7528	98.4415	81.6673	116.217	0.261079	-2.24509	-0.586146	0.0247621	0.187792	0.726322
ENSDARG00000004460	desi2	13	11550595	11567121	desumoylating isopeptidase 2	151.44	100.401	95.8308	169.151	219.005	168.001	150.638	0.299992	2.24321	0.672946	0.024883	0.188552	0.724569
ENSDARG00000054302	ehd4	17	29195962	29213710	EH-domain containing 4	331.944	337.125	247.03	574.917	429.161	374.503	382.447	0.262737	2.24272	0.589243	0.0249152	0.188717	0.724188
ENSDARG00000053068	cyp8b1	2	3435888	3437862	cytochrome P450, family 8, subfamily B, polypeptide 1	21.4158	35.002	31.9436	7.822	11.0608	17.5001	20.7907	0.573855	-2.24221	-1.2867	0.0249478	0.188886	0.7238
ENSDARG00000060065	ubap2b	8	45293743	45328652	ubiquitin associated protein 2b	0.764848	4.60553	2.12957	3.911	18.8034	16.3335	7.75797	1.06773	2.24199	2.39385	0.0249617	0.188913	0.723738
ENSDARG00000008413	atp11a	1	46276026	46343999	ATPase phospholipid transporting 11A	105.549	169.483	103.284	91.9085	69.6833	50.1671	98.3459	0.371875	-2.24127	-0.83347	0.0250088	0.189112	0.72328
ENSDARG00000027828	grin1a	21	11468934	11501160	glutamate receptor, ionotropic, N-methyl D-aspartate 1a	13.7673	136.324	20.2309	9.7775	5.53042	25.6669	35.2161	0.919112	-2.24129	-2.06	0.0250072	0.189112	0.72328
ENSDARG00000041592	dcun1d2b	1	208181	214911	DCN1, defective in cullin neddylation 1, domain containing 2b	601.171	552.663	736.832	471.276	379.387	490.004	538.555	0.220986	-2.24094	-0.495217	0.0250299	0.189193	0.723095
ENSDARG00000093494	si:ch211-217k17.9	1	52398205	52400660		6994.54	11381.2	15752.4	6447.28	3095.93	8519.07	8698.41	0.409721	-2.24043	-0.917952	0.025063	0.189244	0.722977
ENSDARG00000020984	slc16a10	20	124485	147578	solute carrier family 16 member 10	217.982	371.206	214.022	343.19	420.312	560.004	354.453	0.321357	2.2401	0.719872	0.0250847	0.189293	0.722865
ENSDARG00000058358	krt8	23	10250207	10251099	keratin 8	610.349	496.476	687.852	533.852	1485.47	1169.01	830.501	0.370119	2.23956	0.828905	0.0251192	0.189319	0.722807
ENSDARG00000101018	ptdss2	25	7532811	7563323	phosphatidylserine synthase 2	861.984	947.818	845.44	775.356	438.009	563.504	738.685	0.258435	-2.2397	-0.578818	0.0251104	0.189319	0.722807
ENSDARG00000018971	b3gnt5a	11	10548171	10550375	UDP-GlcNAc:betaGal beta-1,3-N-acetylglucosaminyltransferase 5a	771.732	349.099	538.782	346.124	325.189	347.669	446.432	0.314636	-2.23912	-0.704506	0.0251483	0.18946	0.722483
ENSDARG00000103612	akt2l	10	311722	322769	v-akt murine thymoma viral oncogene homolog 2, like	107.079	134.481	174.625	178.928	219.005	259.002	178.853	0.295381	2.23872	0.661275	0.0251744	0.189578	0.722212
ENSDARG00000022952	zgc:66448	16	25107344	25115472	zgc:66448	284.524	341.73	239.577	407.722	450.176	375.67	349.9	0.227792	2.23821	0.509845	0.0252074	0.18967	0.722002
ENSDARG00000055831	si:dkey-182g1.6	22	8800432	8808344		204.214	99.4794	173.56	114.397	70.7894	25.6669	114.685	0.524978	-2.23822	-1.17502	0.0252066	0.18967	0.722002
ENSDARG00000069998	si:ch211-145b13.6	1	26025335	26027327	si:ch211-145b13.6	103.255	58.9508	76.6646	40.0878	56.4103	31.5003	61.1447	0.403419	-2.23654	-0.902264	0.0253163	0.19041	0.72031
ENSDARG00000036878	sh3bgrl2	23	31405497	31423729	SH3 domain binding glutamate-rich protein like 2	6.11879	13.8166	4.25915	15.644	30.9703	24.5002	15.8848	0.692771	2.23531	1.54856	0.0253967	0.190911	0.719168
ENSDARG00000011855	aak1a	8	48966246	48998313	AP2 associated kinase 1a	277.64	360.152	305.594	258.126	123.881	193.668	253.177	0.318002	-2.23521	-0.710801	0.0254039	0.190911	0.719168
ENSDARG00000099843	nedd4a	18	507618	610800		235.573	386.864	256.613	202.394	134.942	206.502	237.148	0.309771	-2.23455	-0.692199	0.0254468	0.191155	0.718614
ENSDARG00000035435	m17	5	32155227	32158198	IL-6 subfamily cytokine M17	2.29454	3.68442	4.25915	7.822	12.1669	18.6668	8.14898	0.863939	2.23414	1.93016	0.0254741	0.191235	0.718432
ENSDARG00000005481	nfkbiaa	20	16881899	16883924	nuclear factor of kappa light polypeptide gene enhancer in B-cells inhibitor, alpha a	3961.91	1401.92	2222.21	1320.94	1675.72	1297.34	1980.01	0.367808	-2.23281	-0.821246	0.0255614	0.1917	0.717378
ENSDARG00000006944	gdpd3b	12	3893032	3903886	glycerophosphodiester phosphodiesterase domain containing 3b	36.7127	32.2387	17.0366	61.5983	78.532	39.667	44.2975	0.4729	2.23167	1.05535	0.0256369	0.192145	0.716371
ENSDARG00000099746	rgs3a	5	70155935	70183242	regulator of G protein signaling 3a	116.257	84.7417	93.7012	120.263	195.777	158.668	128.235	0.306431	2.23159	0.68383	0.0256418	0.192145	0.716371
ENSDARG00000100385	slc25a19	3	13487760	13509283	solute carrier family 25 member 19	247.811	167.641	191.662	154.485	130.518	94.5008	164.436	0.303467	-2.23092	-0.67701	0.0256866	0.192402	0.715791
ENSDARG00000091702	csnk2a4	11	2434262	2446346	casein kinase 2, alpha 4 polypeptide	459.674	409.892	407.813	317.769	324.083	177.335	349.428	0.287048	-2.22976	-0.640049	0.0257633	0.192738	0.715033
ENSDARG00000030129	si:ch211-87m7.2	8	599639	621142	si:ch211-87m7.2	177.445	201.722	149.07	112.441	100.654	136.501	146.305	0.268165	-2.22954	-0.597883	0.0257781	0.19277	0.714961
ENSDARG00000006065	znf385b	9	43243212	43538328	zinc finger protein 385B	3.82424	6.44774	5.32393	14.6663	12.1669	21.0002	10.5715	0.728578	2.22934	1.62425	0.0257911	0.192788	0.71492
ENSDARG00000111189	mob2a	CHR_ALT_CTG25_1_19	22865419	22870832	MOB kinase activator 2a	439.023	299.359	316.242	278.659	169.231	226.335	288.141	0.28963	-2.22904	-0.645597	0.0258111	0.192858	0.714762
ENSDARG00000007523	kmt2e	4	22424451	22472653	lysine (K)-specific methyltransferase 2E	1530.46	1689.31	1691.95	1395.25	1222.22	1157.34	1447.75	0.170177	-2.22865	-0.379265	0.025837	0.192893	0.714683
ENSDARG00000062868	eea1	18	15841449	15871385	early endosome antigen 1	698.306	840.969	842.246	648.248	585.118	536.671	691.927	0.191628	-2.22781	-0.42691	0.0258935	0.193236	0.713911
ENSDARG00000010956	sh3glb1b	2	16188494	16191380	SH3-domain GRB2-like endophilin B1b	802.326	688.987	652.714	560.251	482.253	555.338	623.645	0.190813	-2.22669	-0.424882	0.0259681	0.193714	0.71284
ENSDARG00000023952	fam167ab	20	18741089	18757248	family with sequence similarity 167 member Ab	9.17818	10.1322	6.38872	17.5995	22.1217	25.6669	15.1812	0.599611	2.2264	1.33497	0.0259873	0.193719	0.712828
ENSDARG00000031299	dhrs11b	15	15403560	15408113	dehydrogenase/reductase (SDR family) member 11b	7.64848	12.8955	7.4535	21.5105	28.7582	19.8335	16.3499	0.595276	2.22502	1.3245	0.0260797	0.194228	0.711687
ENSDARG00000074490	casc4	7	31339158	31367917	cancer susceptibility candidate 4	550.691	570.164	556.883	672.692	716.742	799.173	644.391	0.172349	2.2227	0.38308	0.026236	0.195296	0.709306
ENSDARG00000089919	si:ch211-161h7.8	24	20960216	20964379	si:ch211-161h7.8	165.972	254.225	175.69	151.551	109.502	115.501	162.074	0.297021	-2.22192	-0.659956	0.0262888	0.195503	0.708847
ENSDARG00000102171	fnip1	21	45510538	45553237	folliculin interacting protein 1	717.428	563.717	819.885	514.297	488.889	506.337	601.759	0.214718	-2.21921	-0.476504	0.0264725	0.196672	0.706258
ENSDARG00000036494	gstcd	1	49955869	49960764	glutathione S-transferase, C-terminal domain containing	30.5939	40.5286	29.814	47.9098	74.1076	60.6671	47.2702	0.384717	2.2189	0.853647	0.0264936	0.196748	0.706089
ENSDARG00000071384	slc7a11	14	41887070	41924901	solute carrier family 7 member 11	16.8267	8.28995	13.8422	40.0878	16.5913	42.0003	22.9397	0.60241	2.21839	1.33638	0.0265281	0.196844	0.705878
ENSDARG00000070029	ehhadh	9	12428226	12443726	enoyl-CoA, hydratase/3-hydroxyacyl CoA dehydrogenase	75.72	76.4518	60.6928	93.864	116.139	124.834	91.2836	0.29219	2.21849	0.64822	0.0265217	0.196844	0.705878
ENSDARG00000030949	srprb	15	2510761	2519640	SRP receptor subunit beta	400.78	330.677	281.104	422.388	505.48	513.337	408.961	0.228491	2.21775	0.506736	0.0265716	0.197086	0.705344
ENSDARG00000058873	ptpdc1b	23	4373365	4380765	protein tyrosine phosphatase domain containing 1b	72.6606	44.2131	94.766	48.8875	28.7582	25.6669	52.492	0.46307	-2.21698	-1.02662	0.0266243	0.197397	0.704659
ENSDARG00000037121	mat2ab	5	69199198	69212184	methionine adenosyltransferase II, alpha b	7313.48	17333.4	16630.9	6855.98	6489.39	10397.4	10836.8	0.360058	-2.21591	-0.797858	0.0266975	0.197859	0.703645
ENSDARG00000077812	slc5a3b	9	33134882	33136990	solute carrier family 5 member 3b	490.268	388.707	501.514	384.256	256.611	303.336	387.449	0.246838	-2.21562	-0.546899	0.0267172	0.197925	0.7035
ENSDARG00000097613	igfn1.3	6	46843733	46875310	immunoglobulin like and fibronectin type III domain containing 1, tandem duplicate 3	7.64848	25.791	27.6844	47.9098	88.4867	26.8335	37.3923	0.645077	2.2153	1.42904	0.0267397	0.19793	0.703487
ENSDARG00000100887	si:dkey-11f4.20	9	473334	484157	si:dkey-11f4.20	38.2424	63.5563	42.5915	26.3993	27.6521	18.6668	36.1847	0.444645	-2.21544	-0.985081	0.0267302	0.19793	0.703487
ENSDARG00000040614	sestd1	9	43153283	43159067	SEC14 and spectrin domains 1	350.3	303.044	325.825	399.9	486.677	437.503	383.875	0.196067	2.21493	0.434274	0.0267648	0.198006	0.703322
ENSDARG00000100940	nr5a2	22	22634007	22719440	nuclear receptor subfamily 5, group A, member 2	29.0642	18.4221	27.6844	9.7775	5.53042	14.0001	17.4131	0.615747	-2.21483	-1.36378	0.0267716	0.198006	0.703322
ENSDARG00000070683	dkk3b	25	16132580	16146851	dickkopf WNT signaling pathway inhibitor 3b	13.7673	33.1598	10.6479	23.466	50.8799	80.5006	35.4036	0.642359	2.21454	1.42253	0.0267919	0.198035	0.703257
ENSDARG00000099453	elof1	3	14496319	14498295	ELF1 homolog, elongation factor 1	619.527	593.192	645.26	769.489	998.794	756.006	730.378	0.199696	2.21438	0.442204	0.0268023	0.198035	0.703257
ENSDARG00000069453	zgc:113314	9	30421489	30427117	zgc:113314	734.254	218.302	350.315	227.816	224.535	231.002	331.037	0.421049	-2.21398	-0.932194	0.0268302	0.198035	0.703257
ENSDARG00000004763	hhla2a.2	10	35439952	35452191		216.452	147.377	321.565	141.774	65.2589	151.668	174.016	0.421325	-2.21396	-0.932795	0.0268316	0.198035	0.703257
ENSDARG00000038700	gpr160	2	37295088	37296159	G protein-coupled receptor 160	85.663	42.3709	42.5915	33.2435	24.3338	25.6669	42.3116	0.469297	-2.21383	-1.03894	0.0268408	0.198035	0.703257
ENSDARG00000043796	ms4a17a.7	4	76705830	76718322	membrane-spanning 4-domains, subfamily A, member 17A.7	432.139	254.225	325.825	406.744	544.193	632.338	432.577	0.290799	2.21345	0.64367	0.0268664	0.198144	0.70302
ENSDARG00000102568	si:ch73-106k19.2	11	42720203	42730063	si:ch73-106k19.2	304.41	293.833	349.25	216.083	234.49	242.669	273.456	0.203642	-2.21193	-0.450441	0.0269714	0.198838	0.701501
ENSDARG00000043211	ripk4	10	35116170	35149516	receptor-interacting serine-threonine kinase 4	1258.18	1226.91	1619.54	1177.21	866.064	802.673	1158.43	0.238649	-2.21041	-0.527512	0.0270768	0.199453	0.700159
ENSDARG00000008170	dbnla	10	42358611	42361347	drebrin-like a	2330.49	1860.63	3366.85	1992.65	1579.49	1202.84	2055.49	0.299594	-2.21002	-0.662107	0.027104	0.199493	0.700073
ENSDARG00000029905	phyhd1	21	4508995	4525080	phytanoyl-CoA dioxygenase domain containing 1	143.791	202.643	126.71	67.4648	95.1232	119.001	125.789	0.340406	-2.21012	-0.752339	0.0270968	0.199493	0.700073
ENSDARG00000017617	alg6	6	32083531	32087111	ALG6 alpha-1,3-glucosyltransferase	335.768	301.202	419.526	455.632	512.117	501.671	420.986	0.215918	2.20939	0.477048	0.0271473	0.19973	0.699556
ENSDARG00000098475	arr3b	14	32837914	32850768	arrestin 3b, retinal (X-arrestin)	3.82424	7.36884	5.32393	10.7553	30.9703	12.8334	11.846	0.783064	2.20874	1.72959	0.0271926	0.199821	0.699358
ENSDARG00000025319	fynb	20	329032	396013	FYN proto-oncogene, Src family tyrosine kinase b	274.581	315.939	184.208	358.834	388.235	418.837	323.439	0.265956	2.20901	0.587499	0.027174	0.199821	0.699358
ENSDARG00000058794	si:dkey-19a16.2	22	6073628	6082447	si:dkey-19a16.2	115.492	254.225	203.374	111.464	98.4415	123.668	151.111	0.352671	-2.20884	-0.778995	0.0271857	0.199821	0.699358
ENSDARG00000041505	itm2bb	9	25330971	25337727	integral membrane protein 2Bb	6249.57	7086.99	7411.98	5575.13	5456.31	5350.38	6188.39	0.154314	-2.20843	-0.340791	0.0272145	0.199902	0.699183
ENSDARG00000098123	si:dkey-44g17.6	6	23955755	24053404	si:dkey-44g17.6	12.2376	11.9744	8.51829	19.555	38.7129	22.1668	18.8608	0.583317	2.2064	1.28703	0.0273557	0.200535	0.697809
ENSDARG00000004049	marcksa	20	3312859	3319642	myristoylated alanine-rich protein kinase C substrate a	79.5442	40.5286	64.952	78.22	130.518	127.168	86.8217	0.387811	2.2065	0.855704	0.0273491	0.200535	0.697809
ENSDARG00000089004	si:ch211-207e14.4	23	34005792	34023346	si:ch211-207e14.4	317.412	516.74	451.469	349.057	235.596	238.002	351.379	0.29096	-2.20643	-0.641982	0.027354	0.200535	0.697809
ENSDARG00000019636	yif1a	14	30753792	30757287	Yip1 interacting factor homolog A (S. cerevisiae)	635.589	426.472	486.607	658.026	877.125	711.672	632.582	0.242848	2.20589	0.535695	0.0273918	0.200719	0.697412
ENSDARG00000061131	kif21a	25	35683956	35765924	kinesin family member 21A	58.8933	62.6352	64.952	87.0198	90.6989	115.501	79.95	0.295928	2.20559	0.652696	0.0274126	0.200791	0.697256
ENSDARG00000012381	hsc70	15	37834594	37846047	heat shock cognate 70	19.1212	18.4221	14.907	26.3993	30.9703	60.6671	28.4145	0.52631	2.20536	1.1607	0.0274286	0.200828	0.697177
ENSDARG00000090883	gabra3	21	44300689	44451712	gamma-aminobutyric acid (GABA) A receptor, alpha 3	21.4158	23.0276	11.7126	3.911	2.21217	10.5001	12.1299	0.805386	-2.20511	-1.77597	0.0274461	0.200875	0.697074
ENSDARG00000061391	grhl1	17	32391095	32426413	grainyhead-like transcription factor 1	7308.12	6452.34	6999.91	6139.29	4799.3	4434.54	6022.25	0.196659	-2.20345	-0.433327	0.0275633	0.20149	0.695747
ENSDARG00000061916	tmem51b	11	25833219	25853212	transmembrane protein 51b	345.711	346.336	310.918	252.26	149.321	255.502	276.675	0.276873	-2.20374	-0.610157	0.0275426	0.20149	0.695747
ENSDARG00000020133	jdp2b	20	46590722	46592294	Jun dimerization protein 2b	598.876	222.908	334.343	260.082	206.838	77.0006	283.341	0.493563	-2.20284	-1.08724	0.0276063	0.201723	0.695244
ENSDARG00000006272	mpp5a	17	34215886	34239155	membrane protein, palmitoylated 5a (MAGUK p55 subfamily member 5)	520.097	485.423	524.94	434.121	358.371	282.336	434.214	0.230911	-2.20196	-0.508456	0.0276683	0.202095	0.694444
ENSDARG00000004017	spag1a	19	11984725	12018446	sperm associated antigen 1a	842.863	755.307	848.635	704.958	562.997	445.67	693.405	0.233025	-2.20112	-0.512915	0.0277276	0.202447	0.693689
ENSDARG00000009779	mcl1a	19	348729	353231	MCL1 apoptosis regulator, BCL2 family member a	4911.09	2541.33	4477.43	2757.26	2787.33	2102.35	3262.8	0.291506	-2.20096	-0.641593	0.027739	0.202449	0.693684
ENSDARG00000012016	hpgd	1	38398696	38415158	15-hydroxyprostaglandin dehydrogenase	325.825	542.531	647.39	333.413	267.672	348.836	410.945	0.305694	-2.20076	-0.672758	0.0277531	0.202471	0.693637
ENSDARG00000087759	cnih4	16	2469889	2472577		943.823	651.222	829.469	628.693	522.072	579.838	692.519	0.221122	-2.20033	-0.486542	0.0277833	0.20261	0.693339
ENSDARG00000109371	pdgfaa	22	26085343	26100282		5.35394	4.60553	3.19436	10.7553	12.1669	21.0002	9.51269	0.781248	2.19974	1.71854	0.0278253	0.202754	0.69303
ENSDARG00000011157	arhgef18a	2	37526673	37537887	rho/rac guanine nucleotide exchange factor (GEF) 18a	1460.1	1284.94	1685.56	1329.74	757.667	810.84	1221.47	0.278049	-2.19988	-0.611673	0.0278157	0.202754	0.69303
ENSDARG00000022378	mtmr1b	21	34088202	34104214	myotubularin related protein 1b	97.9006	84.7417	78.7942	103.642	164.806	147.001	112.814	0.301695	2.19931	0.66352	0.027856	0.202897	0.692724
ENSDARG00000093345	si:ch73-27e22.7	22	8536838	8543629	si:ch73-27e22.7	15.297	5.52663	3.19436	26.3993	15.4852	35.0003	16.8171	0.74903	2.19896	1.64709	0.0278808	0.202972	0.692565
ENSDARG00000091821	smc6	17	6704126	6710927	structural maintenance of chromosomes 6	175.915	200.801	214.022	140.796	146.003	128.334	167.645	0.23031	-2.19885	-0.506417	0.0278886	0.202972	0.692565
ENSDARG00000062271	slc25a15b	5	24156170	24163572	solute carrier family 25 member 15b	0.764848	18.4221	6.38872	12.7108	53.092	40.8337	22.0354	0.940306	2.19835	2.06712	0.0279244	0.203071	0.692353
ENSDARG00000077096	fndc7a	2	45548890	45567702	fibronectin type III domain containing 7a	8.41333	120.665	54.3041	10.7553	2.21217	29.1669	37.5861	0.966563	-2.19846	-2.12495	0.0279163	0.203071	0.692353
ENSDARG00000061794	jam3b	21	24984970	25046991	junctional adhesion molecule 3b	189.682	164.878	170.366	219.016	246.657	269.502	210.017	0.220015	2.19765	0.483516	0.0279742	0.203234	0.692003
ENSDARG00000100482	pmt	14	1431077	1454413	phosphoethanolamine methyltransferase	722.017	2270.53	959.372	439.01	44.2434	420.003	809.195	0.968801	-2.19781	-2.12924	0.0279629	0.203234	0.692003
ENSDARG00000038442	plcg1	23	2789422	2790417	phospholipase C, gamma 1	440.553	463.316	306.658	659.004	581.8	515.671	494.5	0.24418	2.19574	0.536155	0.0281106	0.204017	0.690333
ENSDARG00000077610	hykk.1	22	34691020	34698965	hydroxylysine kinase, tandem duplicate 1	120.846	125.27	128.839	98.7528	75.2137	71.1672	103.348	0.277418	-2.19505	-0.608945	0.0281603	0.204216	0.689911
ENSDARG00000112898	st3gal2	18	18612388	18631082	ST3 beta-galactoside alpha-2,3-sialyltransferase 2	10.7079	11.9744	5.32393	23.466	16.5913	33.8336	16.9828	0.630725	2.19448	1.38411	0.0282012	0.204368	0.689586
ENSDARG00000040657	wipi1	3	36300185	36300680	WD repeat domain, phosphoinositide interacting 1	314.353	405.286	362.027	443.899	460.131	784.006	461.617	0.2925	2.19428	0.641827	0.0282151	0.204368	0.689586
ENSDARG00000023766	gnsa	4	4509996	4524284	glucosamine (N-acetyl)-6-sulfatase a	273.051	398.839	316.242	419.455	460.131	546.004	402.287	0.241039	2.19441	0.528939	0.0282057	0.204368	0.689586
ENSDARG00000075793	prex1	8	25423133	25566373	phosphatidylinositol-3,4,5-trisphosphate-dependent Rac exchange factor 1	151.44	330.677	191.662	308.969	438.009	386.17	301.154	0.342066	2.19367	0.750381	0.0282591	0.204606	0.689081
ENSDARG00000086104	slco5a1a	2	42399202	42415902	solute carrier organic anion transporter family member 5A1b	111.668	125.27	104.349	157.418	153.746	184.335	139.464	0.244451	2.19337	0.536172	0.0282808	0.204607	0.68908
ENSDARG00000006636	slitrk2	14	19258702	19261733	SLIT and NTRK-like family, member 2	7.64848	5.52663	8.51829	21.5105	22.1217	14.0001	13.2209	0.645465	2.19294	1.41547	0.0283117	0.204648	0.688992
ENSDARG00000071724	ankha	24	10349147	10394277	ANKH inorganic pyrophosphate transport regulator a	149.145	161.193	183.143	198.483	232.278	310.336	205.763	0.267618	2.19281	0.586835	0.0283211	0.204648	0.688992
ENSDARG00000086724	im:7151449	6	47484084	47506351	im:7151449	588.933	387.785	482.348	377.412	320.764	313.836	411.846	0.240767	-2.19295	-0.52799	0.0283111	0.204648	0.688992
ENSDARG00000027183	namptb	11	19729771	19775182	nicotinamide phosphoribosyltransferase b	2233.36	1958.27	1481.12	1721.82	772.047	837.673	1500.71	0.350225	-2.19177	-0.767612	0.0283962	0.204948	0.688357
ENSDARG00000011371	zgc:64106	21	11984805	11996769	zgc:64106	458.909	922.948	643.131	326.569	204.626	558.838	519.17	0.40795	-2.19091	-0.893782	0.0284584	0.205315	0.68758
ENSDARG00000038667	fggy	2	111919	115367	FGGY carbohydrate kinase domain containing	72.6606	67.2407	93.7012	111.464	146.003	109.668	100.123	0.299344	2.19008	0.655588	0.0285183	0.205666	0.686838
ENSDARG00000045685	cntn1b	4	13733838	13756716	contactin 1b	18.3564	13.8166	25.5549	26.3993	55.3042	43.167	30.433	0.5102	2.1884	1.11652	0.0286406	0.206303	0.685495
ENSDARG00000100825	calm3a	15	9235609	9257136	calmodulin 3a (phosphorylase kinase, delta)	301.35	307.649	282.168	317.769	561.891	458.504	371.555	0.26751	2.18824	0.585376	0.0286519	0.206303	0.685495
ENSDARG00000042561	lpar2b	1	59192197	59216197	lysophosphatidic acid receptor 2b	431.374	485.423	445.081	341.235	305.279	371.003	396.566	0.192264	-2.18756	-0.420589	0.0287015	0.206426	0.685235
ENSDARG00000057419	slc44a5b	8	17868506	17911636	solute carrier family 44 member 5b	39.0073	62.6352	48.9802	59.6428	91.805	128.334	71.7341	0.408276	2.18679	0.892812	0.0287581	0.206659	0.684746
ENSDARG00000087983	igsf5a	10	39030775	39052264	immunoglobulin superfamily, member 5a	113.962	61.7141	254.484	97.775	29.8643	45.5004	100.55	0.598043	-2.18681	-1.30781	0.0287563	0.206659	0.684746
ENSDARG00000020054	aox6	22	14051245	14083583	aldehyde oxidase 6	130.789	223.829	117.126	218.038	249.975	310.336	208.349	0.329869	2.18653	0.721268	0.0287771	0.206714	0.684629
ENSDARG00000020242	fermt2	17	50701748	50787530	fermitin family member 2	313.588	310.413	281.104	400.878	360.583	508.671	362.539	0.223044	2.18574	0.487515	0.028835	0.206967	0.684099
ENSDARG00000002947	abcd3b	2	15109528	15125512	ATP-binding cassette, sub-family D (ALD), member 3b	474.971	487.265	430.174	366.656	295.324	366.336	403.454	0.200198	-2.18574	-0.437581	0.028835	0.206967	0.684099
ENSDARG00000029292	zgc:55943	2	9959060	9971609	zgc:55943	315.117	349.099	363.092	383.278	550.83	514.504	412.653	0.22687	2.18527	0.495774	0.0288688	0.207128	0.683761
ENSDARG00000094067	si:dkey-121n8.7	15	41352714	41390410	si:dkey-121n8.7	410.724	288.306	715.536	209.239	370.538	172.668	361.168	0.416595	-2.18428	-0.909962	0.0289415	0.207486	0.683011
ENSDARG00000099803	pik3c2g	18	50924556	50936344	phosphatidylinositol-4-phosphate 3-kinase catalytic subunit type 2 gamma	1441.74	1550.22	1977.31	1367.87	1134.84	730.339	1367.05	0.283782	-2.18294	-0.61948	0.0290401	0.207948	0.682046
ENSDARG00000052702	capn1a	13	42679767	42721076	calpain 1, (mu/I) large subunit a	21.4158	22.1065	21.2957	37.1545	67.4711	30.3336	33.2962	0.484869	2.18157	1.05778	0.0291411	0.208507	0.680879
ENSDARG00000086374	isg15	5	20112032	20113284	ISG15 ubiquitin like modifier	5301.16	2036.56	2685.39	2855.03	965.611	732.672	2429.41	0.521889	-2.18091	-1.1382	0.0291897	0.208635	0.680612
ENSDARG00000059931	hyal2a	6	54093505	54107269	hyaluronidase 2a	39.0073	46.0553	23.4253	56.7095	67.4711	74.6673	51.2226	0.396917	2.18054	0.865495	0.0292172	0.208724	0.680427
ENSDARG00000035918	bzw2	19	31018771	31035325	basic leucine zipper and W2 domains 2	52.0097	56.1874	63.8872	96.7973	81.8502	89.834	73.4276	0.296773	2.17871	0.646582	0.0293533	0.20945	0.678919
ENSDARG00000063636	galnt11	24	7558161	7587401	UDP-N-acetyl-alpha-D-galactosamine:polypeptide N-acetylgalactosaminyltransferase 11 (GalNAc-T11)	281.464	263.436	268.326	345.146	368.326	359.336	314.339	0.183064	2.17871	0.398843	0.0293534	0.20945	0.678919
ENSDARG00000087863	cd44a	7	49882750	49892991	CD44 molecule (Indian blood group) a	7935.3	3621.79	7637.71	4332.41	4296.03	2965.69	5131.49	0.333789	-2.17887	-0.727283	0.0293412	0.20945	0.678919
ENSDARG00000005232	ccdc85ca	17	17914369	17920600	coiled-coil domain containing 85C, a	220.276	285.543	270.456	223.905	139.367	108.501	208.008	0.328199	-2.17832	-0.714924	0.0293819	0.209571	0.678668
ENSDARG00000013575	rfx2	8	20097878	20138122	regulatory factor X, 2 (influences HLA class II expression)	1157.98	471.606	1067.98	548.518	620.513	276.502	690.517	0.41311	-2.17807	-0.899784	0.0294007	0.209624	0.67856
ENSDARG00000089920	mlip	13	2150518	2215213	muscular LMNA-interacting protein	29.0642	44.2131	78.7942	16.6218	29.8643	21.0002	36.5929	0.536202	-2.17777	-1.16772	0.0294232	0.209702	0.678397
ENSDARG00000061848	col15a1b	2	23936954	24013260	collagen, type XV, alpha 1b	152.205	140.008	108.608	130.041	259.93	313.836	184.105	0.371585	2.17679	0.808863	0.0294961	0.21014	0.677492
ENSDARG00000077217	zgc:162184	17	45648836	45678386	zgc:162184	2298.37	1531.8	2163.65	1278.9	1336.15	1611.18	1703.34	0.231721	-2.17657	-0.504357	0.0295125	0.210174	0.677421
ENSDARG00000009693	llgl1	3	40000013	40054749	LLGL scribble cell polarity complex component 1	144.556	190.669	218.281	207.283	315.234	348.836	237.477	0.30136	2.17609	0.655786	0.0295486	0.210349	0.67706
ENSDARG00000092731	mhc1uka	19	7043634	7051481	major histocompatibility complex class I UKA	10672.7	12700.2	10890.6	9688.53	8432.78	6076.05	9743.48	0.23073	-2.17465	-0.501757	0.0296562	0.211033	0.675651
ENSDARG00000089586	ncam3	16	44920012	44945224	neural cell adhesion molecule 3	13.7673	32.2387	33.0084	10.7553	3.31825	12.8334	17.6535	0.712158	-2.17322	-1.54767	0.029764	0.211717	0.674245
ENSDARG00000104350	si:dkey-68o6.6	3	24603923	24610004	si:dkey-68o6.6	281.464	231.198	39.3971	30.3103	16.5913	123.668	120.438	0.781512	-2.17287	-1.69812	0.0297901	0.21182	0.674033
ENSDARG00000077161	ccdc153	15	23200217	23206562	coiled-coil domain containing 153	7.64848	18.4221	13.8422	5.8665	1.10608	2.33335	8.20313	0.953438	-2.17131	-2.07021	0.029908	0.212575	0.672488
ENSDARG00000004059	galk2	25	32390794	32400209	galactokinase 2	198.096	120.665	185.273	115.375	81.8502	115.501	136.126	0.317257	-2.17088	-0.688728	0.02994	0.21272	0.672191
ENSDARG00000036080	cd81a	7	33013398	33023363	CD81 molecule a	4742.06	2926.35	3345.56	4608.14	6233.89	5234.88	4515.15	0.25132	2.17036	0.545454	0.0299797	0.212836	0.671955
ENSDARG00000040930	deptor	16	14588149	14602419	DEP domain containing MTOR-interacting protein	473.441	588.586	1320.34	402.833	296.43	563.504	607.522	0.421695	-2.17048	-0.91528	0.0299707	0.212836	0.671955
ENSDARG00000063544	pip4k2ab	2	21090317	21143279	phosphatidylinositol-5-phosphate 4-kinase, type II, alpha b	50.48	191.59	38.3323	30.3103	32.0764	46.667	64.9093	0.628844	-2.16972	-1.36441	0.0300284	0.213016	0.671588
ENSDARG00000079097	tanc2a	3	22578370	22815059	tetratricopeptide repeat, ankyrin repeat and coiled-coil containing 2a	403.84	479.896	364.157	596.428	501.056	620.672	494.341	0.21245	2.1695	0.460911	0.0300446	0.213048	0.671523
ENSDARG00000016623	si:ch211-195b13.1	19	24885116	24885945	si:ch211-195b13.1	619.527	384.101	388.647	256.171	386.023	203.002	372.912	0.332383	-2.16911	-0.720975	0.0300746	0.213178	0.671258
ENSDARG00000079078	si:ch211-5k11.8	3	55105066	55105966	si:ch211-5k11.8	746.492	378.574	507.903	872.153	475.616	2090.68	845.237	0.495221	2.16819	1.07373	0.0301441	0.213511	0.670579
ENSDARG00000078246	si:ch211-114l13.4	1	58067815	58070078	si:ch211-114l13.4	459.674	310.413	485.543	329.502	275.415	183.168	340.619	0.309258	-2.16818	-0.670527	0.0301451	0.213511	0.670579
ENSDARG00000035120	gldc	5	66170479	66202748	glycine dehydrogenase (decarboxylating)	820.682	1249.94	1021.13	677.581	175.867	694.172	773.229	0.46051	-2.16751	-0.998161	0.0301958	0.213787	0.670018
ENSDARG00000040380	arhgef1a	19	11039517	11106315	Rho guanine nucleotide exchange factor (GEF) 1a	262.343	202.643	204.439	339.279	389.342	259.002	276.175	0.258331	2.16695	0.559791	0.0302385	0.214006	0.669573
ENSDARG00000061541	unc5db	5	27267255	27397612	unc-5 netrin receptor Db	1.5297	8.28995	4.25915	15.644	14.3791	17.5001	10.267	0.818663	2.16623	1.77342	0.0302933	0.214228	0.669125
ENSDARG00000076296	triqk	19	33476557	33515742	triple QxxK/R motif containing	146.851	82.8995	140.552	166.218	251.081	189.002	162.767	0.32785	2.16629	0.710217	0.030289	0.214228	0.669125
ENSDARG00000013240	zgc:172271	6	40884615	40899618	zgc:172271	34.4182	37.7653	48.9802	60.6205	86.2745	61.8338	54.9821	0.364929	2.16573	0.790339	0.0303316	0.214415	0.668744
ENSDARG00000058180	exoc3l4	13	7387822	7414096	exocyst complex component 3-like 4	626.411	789.387	585.632	467.365	355.053	550.671	562.42	0.251199	-2.16542	-0.543951	0.0303558	0.214503	0.668566
ENSDARG00000073753	tacc1	10	20460551	20481763	transforming, acidic coiled-coil containing protein 1	652.416	693.593	604.799	790.022	809.653	1039.51	764.998	0.201108	2.16452	0.435303	0.0304243	0.214904	0.667755
ENSDARG00000021891	zbtb7b	16	54804815	54810464	zinc finger and BTB domain containing 7B	837.509	558.19	702.759	577.85	460.131	379.17	585.935	0.261625	-2.16314	-0.565932	0.0305301	0.215568	0.666415
ENSDARG00000060452	sdk2b	12	37463597	37653685	sidekick cell adhesion molecule 2b	334.239	268.963	247.03	403.811	347.31	456.17	342.921	0.232921	2.16214	0.503608	0.0306072	0.216028	0.665489
ENSDARG00000058221	ugcg	10	11038192	11094127	UDP-glucose ceramide glucosyltransferase	476.5	536.083	373.74	339.279	320.764	337.169	397.256	0.220301	-2.16154	-0.476189	0.0306538	0.216274	0.664996
ENSDARG00000059298	spcs1	11	3989403	3993738	signal peptidase complex subunit 1	590.463	443.973	581.373	693.225	925.792	676.672	651.916	0.234367	2.16116	0.506503	0.0306832	0.216397	0.664749
ENSDARG00000076754	slc9a7	6	37529399	37530820	solute carrier family 9 member 7	146.851	368.442	296.011	360.79	519.859	519.171	368.521	0.36515	2.15833	0.788112	0.0309025	0.217691	0.66216
ENSDARG00000090873	ccl34a.4	2	40199002	40199780	chemokine (C-C motif) ligand 34a, duplicate 4	81.0739	45.1342	25.5549	76.2645	40.9251	332.503	100.243	0.724122	2.15689	1.56185	0.0310139	0.218223	0.6611
ENSDARG00000069196	ebf1b	21	33734109	33995710	EBF transcription factor 1b	31.3588	37.7653	45.7858	60.6205	69.6833	63.0005	51.369	0.351239	2.15671	0.757522	0.0310283	0.21824	0.661066
ENSDARG00000063195	pxk	22	10166407	10199014	PX domain containing serine/threonine kinase	1060.08	782.94	764.517	682.47	557.466	633.505	746.829	0.221555	-2.15555	-0.477573	0.0311186	0.218791	0.659971
ENSDARG00000004405	snx10a	19	18118362	18127629	sorting nexin 10a	106.314	167.641	229.994	105.597	64.1529	112.001	130.95	0.387724	-2.15524	-0.835638	0.0311433	0.21888	0.659794
ENSDARG00000007412	slc2a1b	6	48068695	48094342	solute carrier family 2 member 1b	3909.14	4073.13	4117.53	3338.04	2253.09	3216.53	3484.58	0.212621	-2.15437	-0.458064	0.0312111	0.219272	0.659017
ENSDARG00000075468	vwa1	23	39632660	39636195	von Willebrand factor A domain containing 1	1246.7	657.669	1045.62	1452.94	1870.39	1262.34	1255.94	0.295372	2.15385	0.636187	0.0312521	0.219306	0.658949
ENSDARG00000069698	lrguk	4	15819728	15840799	leucine-rich repeats and guanylate kinase domain containing	22.1806	14.7377	27.6844	6.84425	12.1669	3.50003	14.519	0.70346	-2.15405	-1.51529	0.0312359	0.219306	0.658949
ENSDARG00000069734	hbba2	3	55091230	55092051	hemoglobin, beta adult 2	96.3709	56.1874	92.6364	166.218	42.0312	458.504	151.991	0.670254	2.15203	1.44241	0.0313949	0.220224	0.657136
ENSDARG00000074502	zmiz1a	13	30506781	30570859	zinc finger, MIZ-type containing 1a	420.667	428.314	318.371	497.675	536.451	569.338	461.803	0.211976	2.1518	0.45613	0.0314128	0.220265	0.657055
ENSDARG00000053571	adob	17	43659940	43661745	2-aminoethanethiol (cysteamine) dioxygenase b	87.9575	77.3729	100.09	102.664	151.533	165.668	114.214	0.307195	2.15113	0.660816	0.0314659	0.220382	0.656824
ENSDARG00000094297	si:dkey-222h21.2	1	58303892	58309518	si:dkey-222h21.5	35.183	35.002	37.2675	18.5773	22.1217	7.00006	25.8586	0.541072	-2.15119	-1.16395	0.0314615	0.220382	0.656824
ENSDARG00000029075	pfkfb4b	6	39999665	40003104	6-phosphofructo-2-kinase/fructose-2,6-biphosphatase 4b	172.091	355.547	232.123	293.325	499.95	490.004	340.507	0.351668	2.15091	0.756408	0.0314829	0.220417	0.656756
ENSDARG00000003381	si:ch211-266g18.6	17	15388479	15410985	si:ch211-266g18.6	743.432	738.727	1093.54	574.917	431.373	697.672	713.276	0.27722	-2.14861	-0.595639	0.031665	0.221521	0.654585
ENSDARG00000001785	irx2a	16	555746	563732	iroquois homeobox 2a	718.957	814.257	1057.33	674.648	436.903	635.838	722.989	0.264233	-2.14645	-0.567163	0.031837	0.222383	0.652898
ENSDARG00000000189	sema6e	16	30002605	30271444	sema domain, transmembrane domain (TM), and cytoplasmic domain, (semaphorin) 6E	345.711	396.997	473.83	571.984	493.313	620.672	483.751	0.220081	2.14602	0.472298	0.0318713	0.222537	0.652598
ENSDARG00000101432	rab11fip2	13	19610562	19642288	RAB11 family interacting protein 2	657.005	581.218	580.309	521.141	339.568	428.17	517.902	0.231353	-2.14506	-0.496266	0.0319477	0.2229	0.651889
ENSDARG00000034086	zgc:65895	6	59967994	59972559	zgc:65895	149.91	247.777	344.991	122.219	124.987	182.001	195.314	0.368212	-2.14508	-0.789846	0.0319461	0.2229	0.651889
ENSDARG00000034207	cx44.2	6	21001264	21010088	connexin 44.2	110.138	114.217	63.8872	35.199	0	42.0003	60.907	0.886358	-2.14469	-1.90096	0.0319779	0.222982	0.651731
ENSDARG00000090778	ttll1	4	77919987	77932317	tubulin tyrosine ligase-like family, member 1	21.4158	21.1854	9.58308	45.9543	44.2434	25.6669	28.0081	0.532628	2.1424	1.1411	0.0321614	0.223886	0.649972
ENSDARG00000029671	xpr1b	2	7042131	7046416	xenotropic and polytropic retrovirus receptor 1b	294.467	277.253	269.391	360.79	462.343	340.669	334.152	0.218331	2.14238	0.467747	0.0321633	0.223886	0.649972
ENSDARG00000104113	zgc:136767	3	6325948	6351893	zgc:136767	284.524	716.62	377.999	323.635	243.338	220.502	361.103	0.376851	-2.14252	-0.807408	0.032152	0.223886	0.649972
ENSDARG00000113346	zgc:153659	24	39688072	39697475		0.764848	3.68442	2.12957	1.9555	50.8799	1.16668	10.0968	1.42496	2.1402	3.04968	0.032339	0.22477	0.648262
ENSDARG00000024433	pvalb4	3	61176078	61185746	parvalbumin 4	9.17818	12.8955	13.8422	11.733	107.29	12.8334	27.9621	0.878503	2.13922	1.87931	0.0324181	0.225233	0.647367
ENSDARG00000041237	med18	16	7376471	7379328	mediator of RNA polymerase II transcription, subunit 18 homolog (yeast)	26.7697	35.9231	27.6844	44.9765	55.3042	59.5005	41.6931	0.383675	2.1389	0.820644	0.0324434	0.22525	0.647335
ENSDARG00000086457	tnfaip8l1	22	5154534	5171362	tumor necrosis factor, alpha-induced protein 8-like 1	70.366	104.085	60.6928	101.686	139.367	147.001	103.866	0.3366	2.13879	0.719917	0.0324527	0.22525	0.647335
ENSDARG00000004078	acsl4a	14	28442963	28457955	acyl-CoA synthetase long chain family member 4a	471.147	484.502	477.024	334.391	243.338	410.67	403.512	0.250583	-2.13865	-0.535909	0.032464	0.22525	0.647335
ENSDARG00000061654	wwc3	6	30533504	30592947	WWC family member 3	42.8315	45.1342	27.6844	18.5773	17.6973	22.1668	29.0153	0.463793	-2.13858	-0.991857	0.03247	0.22525	0.647335
ENSDARG00000037361	kdelr2b	12	982796	990149	KDEL endoplasmic reticulum protein retention receptor 2b	1391.26	782.94	1182.98	1556.58	1888.09	1520.18	1387	0.263862	2.13835	0.564228	0.0324885	0.225293	0.647252
ENSDARG00000063218	ppm1la	2	6265768	6292510	protein phosphatase, Mg2+/Mn2+ dependent, 1La	108.608	210.012	165.042	230.749	261.036	264.835	206.714	0.302901	2.13807	0.647625	0.0325107	0.225362	0.64712
ENSDARG00000104949	slc27a1b	1	58544659	58561963	solute carrier family 27 member 1b	1271.18	1939.85	1961.34	1308.23	836.199	1279.84	1432.77	0.278176	-2.13761	-0.594634	0.0325481	0.225535	0.646787
ENSDARG00000061798	arhgap27l	3	22377312	22421935	Rho GTPase activating protein 27, like	1385.91	1564.96	2336.14	1231.97	1197.89	1233.18	1491.67	0.247456	-2.13739	-0.52891	0.0325664	0.225576	0.646707
ENSDARG00000061274	lss	9	38481780	38500391	lanosterol synthase (2,3-oxidosqualene-lanosterol cyclase)	2407.74	5855.47	4205.91	1628.93	183.61	1531.85	2635.58	0.888475	-2.13681	-1.8985	0.0326138	0.225819	0.64624
ENSDARG00000040944	ntd5	16	13568697	13595027	ntl-dependent gene 5	72.6606	40.5286	45.7858	21.5105	21.0156	37.3336	39.8058	0.469553	-2.13664	-1.00327	0.0326273	0.225826	0.646226
ENSDARG00000101043	ppl	3	36459790	36481986	periplakin	22309.1	15075.7	19868.9	14931.2	14421.1	9077.91	15947.3	0.269186	-2.13647	-0.575109	0.0326408	0.225833	0.646212
ENSDARG00000114242	zgc:173570	CHR_ALT_CTG23_2_3	16850615	16868300	zgc:173570	13.0024	13.8166	9.58308	4.88875	1.10608	3.50003	7.64949	0.903103	-2.13546	-1.92854	0.0327237	0.226321	0.645275
ENSDARG00000104414	shmt2	6	59176470	59230818	serine hydroxymethyltransferase 2 (mitochondrial)	245.516	140.008	209.763	241.504	309.703	401.337	257.972	0.31704	2.13298	0.676241	0.0329261	0.227549	0.642926
ENSDARG00000089790	efna5a	21	20549395	20618439		1077.67	1037.16	757.063	627.716	634.892	787.506	820.336	0.228506	-2.1327	-0.487334	0.0329497	0.227625	0.64278
ENSDARG00000078856	slc22a23	2	2024610	2096055	solute carrier family 22 member 23	500.211	561.874	535.588	439.01	382.705	401.337	470.121	0.180325	-2.13248	-0.384541	0.0329673	0.227661	0.642712
ENSDARG00000117533	nadsyn1	7	55053248	55061903	NAD synthetase 1	153.734	244.093	210.828	132.974	123.881	147.001	168.752	0.276866	-2.13199	-0.590275	0.0330077	0.227853	0.642345
ENSDARG00000077788	arhgef10	17	25197180	25213331	Rho guanine nucleotide exchange factor (GEF) 10	16.8267	23.9487	7.4535	49.8653	19.9095	51.3337	28.2229	0.619527	2.13166	1.32062	0.0330346	0.227953	0.642155
ENSDARG00000002745	tdh	20	18992766	18995581	L-threonine dehydrogenase	5211.68	7652.55	9983.44	8685.35	13419	13692.1	9774.02	0.303985	2.13114	0.647834	0.0330776	0.228163	0.641755
ENSDARG00000014680	znf710a	18	26048128	26094645	zinc finger protein 710a	139.202	94.8739	80.9238	177.951	214.58	128.334	139.311	0.338817	2.12986	0.721633	0.0331831	0.228804	0.640536
ENSDARG00000053646	adrb3a	8	37700090	37701406	adrenoceptor beta 3a	9.17818	7.36884	5.32393	14.6663	16.5913	28.0002	13.5214	0.666358	2.12869	1.41847	0.0332797	0.228864	0.640423
ENSDARG00000062997	hyal2b	22	10676981	10688220	hyaluronidase 2b	213.393	186.063	127.774	245.415	242.232	317.336	222.036	0.284837	2.12926	0.606492	0.0332325	0.228864	0.640423
ENSDARG00000010207	smad3b	18	19772874	19806209	SMAD family member 3b	125.435	125.27	128.839	175.017	174.761	175.001	150.721	0.219723	2.12936	0.467869	0.0332244	0.228864	0.640423
ENSDARG00000061737	ece1	11	27919702	28050559	endothelin converting enzyme 1	567.517	431.999	537.717	395.011	350.629	388.503	445.229	0.206085	-2.12958	-0.438875	0.0332065	0.228864	0.640423
ENSDARG00000011581	si:dkey-23k10.5	15	36353080	36356264	si:dkey-23k10.5	497.151	417.261	481.283	418.477	247.763	266.002	387.99	0.272825	-2.12886	-0.580806	0.0332661	0.228864	0.640423
[truncated: 11,171 more rows]

## Sheet: Sheet3
Version:
Ensembl release 99
