# Supplementary material for: Regenerating zebrafish scales express a subset of evolutionary conserved genes involved in human skeletal disease
Source: BMC Biol. 2022 Jan 21;20:21. doi: 10.1186/s12915-021-01209-8 (PMC8780716; doi:10.1186/s12915-021-01209-8)
Supplement: Supplementary file 3 — Additional file 3. List of differentially expressed genes. Excel file containing list of genes classed as differentially expressed. [file 12915_2021_1209_MOESM3_ESM.xlsx]

## Sheet: GENES_wFDR-<0.05values
ensembl_gene_id	gene	chromosome_name	transcript_start	transcript_end	wikigene_description	ONT1_Normalized_Read_Counts	ONT2_Normalized_Read_Counts	ONT3_Normalized_Read_Counts	REG1_Normalized_Read_Counts	REG2_Normalized_Read_Counts	REG3_Normalized_Read_Counts	baseMean	lfcSE	stat	log2FoldChange	pvalue	padj	minus log10 padj
ENSDARG00000074132	scpp7	1	43917996	43920371	secretory calcium-binding phosphoprotein 7	3899.2	5043.97	4496.59	52072	71156.6	58309.3	32496.3	0.206297	18.2056	3.75576	4.6602e-74	2.83091e-70	69.5481
ENSDARG00000093659	entpd5b	20	54360984	54377933	ectonucleoside triphosphate diphosphohydrolase 5b	211.098	338.967	263.002	3376.17	3349.22	2853.69	1732.02	0.234813	15.1603	3.55982	6.48082e-52	2.36213e-48	47.6267
ENSDARG00000025089	loxl4	13	40186110	40237121	lysyl oxidase-like 4	432.139	470.685	354.574	3167.91	4092.51	4044.87	2093.78	0.210733	15.0306	3.16745	4.626e-51	1.40507e-47	46.8523
ENSDARG00000054753	col10a1a	17	15542077	15546862	collagen, type X, alpha 1a	15271	14026.6	10910.9	122515	199754	168801	88546.4	0.251887	14.3331	3.61032	1.35915e-46	3.09614e-43	42.5092
ENSDARG00000052633	si:ch211-106n13.3	2	49987088	50053006	si:ch211-106n13.3	19.8861	10.1322	11.7126	350.035	409.251	327.836	188.142	0.343772	13.6024	4.67613	3.87386e-42	7.84413e-39	38.1055
ENSDARG00000039999	slc13a5b	15	26573676	26593684	solute carrier family 13 member 5b	55.8339	49.7397	27.6844	722.557	866.064	1152.68	479.092	0.325268	13.3753	4.35056	8.43199e-41	1.53665e-37	36.8134
ENSDARG00000012422	col11a2	19	7181288	7225060	collagen, type XI, alpha 2	614.173	677.934	390.777	5402.07	6211.77	7224.06	3420.13	0.262772	13.2571	3.4836	4.10304e-40	6.79762e-37	36.1676
ENSDARG00000069216	c6ast1	7	38661107	38664947	six-cysteine containing astacin protease 1	396.956	261.594	200.18	5658.24	7220.52	3768.36	2917.64	0.33687	12.6899	4.27486	6.72337e-37	1.02106e-33	32.991
ENSDARG00000098226	smpd3	25	13068019	13105310	sphingomyelin phosphodiesterase 3	40.537	36.8442	33.0084	309.947	359.477	368.67	191.414	0.258323	12.4877	3.22585	8.7175e-36	1.22206e-32	31.9129
ENSDARG00000004627	panx3	10	30997238	31016806	pannexin 3	403.075	428.314	337.537	2117.81	3485.27	3110.36	1647.06	0.251495	11.5202	2.89726	1.04409e-30	1.2685e-27	26.8967
ENSDARG00000104267	postnb	15	32711663	32740630	periostin, osteoblast specific factor b	1436.38	1297.84	844.376	7583.43	8769.03	8148.06	4679.85	0.245211	11.3154	2.77465	1.10125e-29	1.18054e-26	25.9279
ENSDARG00000024847	col5a2b	6	11438972	11495601	collagen, type V, alpha 2b	4284.68	4129.32	3021.86	20260.9	27017.2	31427.9	15023.7	0.247663	11.2361	2.78275	2.71204e-29	2.74579e-26	25.5613
ENSDARG00000009014	col11a1b	2	15389193	15563194	collagen, type XI, alpha 1b	470.382	354.626	222.54	3373.24	3109.2	3836.03	1894.34	0.293646	11.2306	3.29781	2.88561e-29	2.76775e-26	25.5579
ENSDARG00000020007	col1a2	19	40983221	41002980	collagen, type I, alpha 2	50743.9	38102.5	38979.7	236303	334752	417493	186062	0.264479	11.1582	2.95112	6.52835e-29	5.94863e-26	25.2256
ENSDARG00000105153	ifitm5	25	7504314	7506547	interferon induced transmembrane protein 5	341.887	314.097	299.205	1909.55	3772.85	2702.02	1556.6	0.282667	11.0845	3.13322	1.49221e-28	1.29496e-25	24.8877
ENSDARG00000042186	paplnb	20	33499378	33512443	papilin b, proteoglycan-like sulfated glycoprotein	7484.8	7025.27	9561.78	50296.4	99251.1	105493	46518.8	0.311863	10.9193	3.40534	9.31667e-28	7.38204e-25	24.1318
ENSDARG00000095259	tmem119a	5	20437124	20437783	transmembrane protein 119a	389.308	499.239	357.768	1982.88	2755.25	2935.36	1486.63	0.244681	10.7151	2.62179	8.64649e-27	6.06053e-24	23.2175
ENSDARG00000059746	plod1a	8	47881976	47884038	procollagen-lysine, 2-oxoglutarate 5-dioxygenase 1a	374.011	280.937	306.658	1315.07	1521.97	1613.51	902.027	0.206586	10.6915	2.20872	1.11508e-26	7.52639e-24	23.1234
ENSDARG00000115341	col11a1a	CHR_ALT_CTG24_1_18	28774596	28896558	collagen, type XI, alpha 1a	37.4776	25.791	18.1014	290.392	276.521	317.336	160.936	0.320682	10.6667	3.42063	1.45672e-26	9.4812e-24	23.0231
ENSDARG00000035809	col1a1b	12	3095699	3133483	collagen, type I, alpha 1b	67293.6	53573.3	54269	298027	462847	569933	250991	0.275277	10.6284	2.92575	2.19921e-26	1.33594e-23	22.8742
ENSDARG00000091667	si:dkey-234i14.3	25	37209619	37215844	si:dkey-234i14.3	58.8933	83.8206	67.0815	486.92	968.929	917.007	430.442	0.332679	10.5226	3.50066	6.79481e-26	3.99447e-23	22.3985
ENSDARG00000079572	plcd3b	12	15622621	15663412	phospholipase C, delta 3b	81.8388	97.6372	60.6928	567.095	1147.01	1037.17	498.575	0.338161	10.3945	3.51503	2.62538e-25	1.49515e-22	21.8253
ENSDARG00000058270	si:ch211-114l13.7	1	58013076	58036509	si:ch211-114l13.7	65.0121	70.004	52.1745	349.057	331.825	355.836	203.985	0.23756	10.3746	2.4646	3.23414e-25	1.78603e-22	21.7481
ENSDARG00000055175	c1qtnf6a	3	25216790	25222662	C1q and TNF related 6a	94.8412	61.7141	96.8956	611.094	960.081	1261.18	514.3	0.33688	10.3356	3.48186	4.86316e-25	2.60665e-22	21.5839
ENSDARG00000037145	slc8a4b	7	60161002	60245616	solute carrier family 8 member 4b	185.093	167.641	135.228	926.907	1861.54	1331.18	767.931	0.305758	10.0587	3.07552	8.41136e-24	4.37968e-21	20.3586
ENSDARG00000101535	col10a1b	20	484256	487783	collagen, type X, alpha 1b	60888	70279.4	71748.5	329898	606402	723901	310519	0.302518	10.0239	3.03241	1.1971e-23	6.05998e-21	20.2175
ENSDARG00000078866	sdk1a	3	40978997	41292275	sidekick cell adhesion molecule 1a	195.801	223.829	236.383	826.199	751.031	827.173	510.069	0.187835	9.98877	1.87624	1.70681e-23	8.40674e-21	20.0754
ENSDARG00000041703	rrbp1b	22	25086942	25109861	ribosome binding protein 1b	83.3685	60.793	60.6928	369.59	525.39	438.67	256.417	0.271287	9.93822	2.69612	2.83846e-23	1.32636e-20	19.8773
ENSDARG00000040985	itgbl1	9	31752628	31810803	integrin, beta-like 1	30.5939	25.791	51.1097	283.548	474.51	476.004	223.593	0.362832	9.7315	3.5309	2.21304e-22	9.37917e-20	19.0278
ENSDARG00000019949	serpinh1b	15	29385133	29386439	serpin peptidase inhibitor, clade H (heat shock protein 47), member 1b	1602.36	1250.86	1090.34	6841.32	12645.9	15152.8	6430.59	0.322951	9.70593	3.13454	2.84457e-22	1.17817e-19	18.9288
ENSDARG00000026348	csad	23	36424768	36441693	cysteine sulfinic acid decarboxylase	66.5418	60.793	47.9154	368.612	586.224	372.17	250.376	0.304092	9.58648	2.91517	9.11418e-22	3.69104e-19	18.4329
ENSDARG00000012593	col5a1	21	6556635	6725780	procollagen, type V, alpha 1	7779.27	6620.91	5082.23	27280.2	36354.8	42624.5	20957	0.256529	9.53981	2.44724	1.43093e-21	5.66898e-19	18.2465
ENSDARG00000022437	cd81b	18	27318589	27336157	CD81 molecule b	637.883	511.214	532.393	2792.45	5306.99	3209.53	2165.08	0.288345	9.5344	2.74919	1.5075e-21	5.84526e-19	18.2332
ENSDARG00000021265	mybpc2b	24	38301080	38348295	myosin binding protein C, fast type b	2.29454	0.921106	2.12957	158.396	209.05	127.168	83.3264	0.688358	9.47182	6.52001	2.74998e-21	1.04408e-18	17.9813
ENSDARG00000009418	mef2cb	5	48179340	48268049	myocyte enhancer factor 2cb	150.675	128.034	110.738	510.386	546.405	575.171	336.901	0.218072	9.4563	2.06215	3.19035e-21	1.18655e-18	17.9257
ENSDARG00000017884	bgna	8	14104496	14126646	biglycan a	2517.12	2199.6	2464.98	10192.1	21504.5	21750.3	10104.8	0.309828	9.34606	2.89567	9.09705e-21	3.31569e-18	17.4794
ENSDARG00000062363	phex	24	25415140	25442346	phosphate regulating endopeptidase homolog, X-linked	670.772	479.896	612.252	2098.25	2755.25	2369.52	1497.66	0.219024	9.2874	2.03417	1.58101e-20	5.54082e-18	17.2564
ENSDARG00000079486	fam20a	12	2906610	2940070	FAM20A golgi associated secretory pathway pseudokinase	191.977	204.485	171.431	700.069	1103.87	924.007	549.307	0.24568	9.21061	2.26287	3.24271e-20	1.115e-17	16.9527
ENSDARG00000015731	ano5a	25	35212919	35244242	anoctamin 5a	341.887	279.095	217.216	1176.23	1427.95	1694.01	856.067	0.256675	9.178	2.35576	4.39158e-20	1.48208e-17	16.8291
ENSDARG00000078622	scpp5	1	43910360	43915423	secretory calcium-binding phosphoprotein 5	55.8339	27.6332	33.0084	275.726	395.978	435.17	203.892	0.354783	9.12268	3.23657	7.32923e-20	2.42851e-17	16.6147
ENSDARG00000019353	sparc	14	25938895	25956860	secreted protein, acidic, cysteine-rich (osteonectin)	20884.9	16637.9	19333.3	79650.5	161003	183762	80211.9	0.320025	9.06205	2.90008	1.28019e-19	4.16612e-17	16.3803
ENSDARG00000060927	si:ch211-136a13.1	18	49225552	49247479	si:ch211-136a13.1	95.606	32.2387	40.4619	643.36	650.377	856.34	386.397	0.404676	9.0562	3.66482	1.35078e-19	4.3187e-17	16.3646
ENSDARG00000016750	abcc6a	6	11026866	11066622	ATP-binding cassette, sub-family C (CFTR/MRP), member 6a	683.009	750.701	636.742	1907.59	2056.21	2315.85	1391.68	0.178348	8.97276	1.60028	2.89184e-19	8.93237e-17	16.049
ENSDARG00000045580	lum	4	16349042	16353733	lumican	1874.64	1200.2	1609.96	7174.73	16134.4	13955.8	6991.63	0.333552	8.969	2.99163	2.99214e-19	9.08812e-17	16.0415
ENSDARG00000006901	si:ch1073-459j12.1	8	44759576	44800693	si:ch1073-459j12.1	1022.6	552.663	659.103	3601.05	5533.74	5349.21	2786.39	0.300886	8.95931	2.69573	3.26724e-19	9.76101e-17	16.0105
ENSDARG00000056087	ecrg4a	9	6371926	6380653	ECRG4 augurin precursor a	72.6606	37.7653	64.952	421.41	848.366	497.004	323.693	0.373468	8.91795	3.33057	4.75017e-19	1.37408e-16	15.862
ENSDARG00000063682	fhod3a	19	712127	766142	formin homology 2 domain containing 3a	140.732	109.612	104.349	602.294	666.969	1100.18	454.022	0.307664	8.8952	2.73674	5.83123e-19	1.6349e-16	15.7865
ENSDARG00000071224	si:ch211-133n4.4	19	3237790	3240605	si:ch211-133n4.4	125.435	105.006	92.6364	411.633	601.71	568.171	317.432	0.260867	8.76611	2.28679	1.84951e-18	5.10689e-16	15.2918
ENSDARG00000070670	crip2	17	37445525	37474689	cysteine-rich protein 2	236.338	239.487	252.354	785.133	1156.96	1254.18	654.076	0.244014	8.74531	2.13398	2.22406e-18	5.96047e-16	15.2247
ENSDARG00000025320	col21a1	13	1799003	1866711		70.366	85.6628	72.4055	294.303	368.326	417.67	218.122	0.257721	8.6963	2.24122	3.42883e-18	9.0561e-16	15.0431
ENSDARG00000045129	fkbp10b	12	13905286	13924986	FKBP prolyl isomerase 10b	469.617	288.306	285.363	1494.98	1999.8	2047.52	1097.6	0.277087	8.6876	2.40722	3.70181e-18	9.63739e-16	15.016
ENSDARG00000075521	cpz	1	40802454	40818132	carboxypeptidase Z	15.297	14.7377	29.814	171.106	171.443	177.335	96.6221	0.362313	8.67004	3.14127	4.31972e-18	1.09337e-15	14.9612
ENSDARG00000041799	cx43	20	40716887	40720458	connexin 43	650.886	572.007	643.131	2157.89	3685.47	4169.7	1979.85	0.279494	8.67157	2.42366	4.26191e-18	1.09337e-15	14.9612
ENSDARG00000053953	myadml2	3	57991074	57991985	myeloid associated differentiation marker like 2	35.9479	34.0809	34.0732	168.173	193.565	236.835	117.112	0.296018	8.51473	2.52051	1.66979e-17	4.16853e-15	14.38
ENSDARG00000075954	serpinh1a	10	38512270	38521710	serpin peptidase inhibitor, clade H (heat shock protein 47), member 1a	1847.11	1372.45	1099.92	5467.58	8249.17	7837.73	4312.33	0.273317	8.48295	2.31853	2.1955e-17	5.40687e-15	14.2671
ENSDARG00000020072	thbs4b	21	5129513	5162687	thrombospondin 4b	67.3066	51.5819	40.4619	265.948	267.672	317.336	168.384	0.285442	8.42882	2.40594	3.49162e-17	8.2638e-15	14.0828
ENSDARG00000008403	phospho1	3	15805917	15811037	phosphoethanolamine/phosphocholine phosphatase 1	253.93	257.91	144.811	991.439	1129.31	1355.68	688.846	0.285291	8.41784	2.40153	3.83499e-17	8.96011e-15	14.0477
ENSDARG00000075444	cgref1	17	32631114	32635778	cell growth regulator with EF-hand domain 1	122.376	116.98	137.357	441.943	743.288	765.339	387.881	0.2844	8.34299	2.37275	7.24359e-17	1.67098e-14	13.777
ENSDARG00000044074	loxl2b	5	27440325	27489109	lysyl oxidase-like 2b	536.159	447.657	670.815	1987.77	3639.02	3496.53	1796.32	0.29706	8.29257	2.46339	1.10826e-16	2.52463e-14	13.5978
ENSDARG00000056722	cd99l2	7	25878553	25895227	CD99 molecule-like 2	231.749	243.172	218.281	645.315	871.594	788.673	499.797	0.209149	8.28502	1.7328	1.18091e-16	2.65689e-14	13.5756
ENSDARG00000008100	slc7a10a	7	38315647	38340674	solute carrier family 7 member 10a	305.174	202.643	324.76	1129.3	1444.55	1963.52	894.99	0.296016	8.26364	2.44617	1.41299e-16	3.14028e-14	13.503
ENSDARG00000062781	glsl	25	19489550	19492620	glutaminase like	133.084	100.401	138.422	439.01	565.209	672.005	341.355	0.266263	8.15669	2.17183	3.44317e-16	7.56004e-14	13.1215
ENSDARG00000056740	tmeff1b	24	33708804	33756003	transmembrane protein with EGF-like and two follistatin-like domains 1b	40.537	33.1598	30.8788	162.307	251.081	218.168	122.689	0.317669	8.14129	2.58624	3.91078e-16	8.48452e-14	13.0714
ENSDARG00000069473	frem1a	7	69653981	69728526	Fras1 related extracellular matrix 1a	32.8885	61.7141	27.6844	272.792	280.945	277.669	158.949	0.343679	8.04129	2.76362	8.88961e-16	1.90593e-13	12.7199
ENSDARG00000099344	zgc:92162	3	43757181	43770876	zgc:92162	58.1285	105.006	89.442	449.765	658.12	408.337	294.8	0.322775	8.02372	2.58985	1.02587e-15	2.17388e-13	12.6628
ENSDARG00000091726	aebp1	10	2807136	2836641	AE binding protein 1	882.635	806.889	516.421	2693.7	3880.14	3375.19	2025.83	0.271218	8.00901	2.17219	1.15633e-15	2.42218e-13	12.6158
ENSDARG00000053835	plekhh1	17	37932433	38021592	pleckstrin homology domain containing, family H (with MyTH4 domain) member 1	105.549	53.4241	42.5915	479.098	457.919	651.005	298.264	0.372145	7.97563	2.96809	1.51605e-15	3.1396e-13	12.5031
ENSDARG00000103184	si:ch211-102l7.3	7	49800849	49845755	si:ch211-102l7.3	59.6582	20.2643	36.2027	280.614	357.265	360.503	185.751	0.389189	7.94889	3.09362	1.88184e-15	3.85332e-13	12.4142
ENSDARG00000019516	sp7	6	58622831	58674160	Sp7 transcription factor	1431.8	713.857	824.145	4206.28	5568.03	5757.55	3083.61	0.307288	7.76497	2.38609	8.1663e-15	1.58322e-12	11.8005
ENSDARG00000036499	zgc:162171	7	23865336	23873173	zgc:162171	20.6509	19.3432	22.3605	108.53	157.064	189.002	86.1584	0.369505	7.75688	2.86621	8.70457e-15	1.66981e-12	11.7773
ENSDARG00000056913	pcolcea	10	22789333	22803740	procollagen C-endopeptidase enhancer a	1456.27	852.023	1601.44	6950.83	9080.95	19881.3	6637.14	0.413999	7.72799	3.19938	1.09255e-14	2.05264e-12	11.6877
ENSDARG00000099677	bambib	2	4402765	4408818	BMP and activin membrane-bound inhibitor homolog (Xenopus laevis) b	269.227	193.432	242.771	722.557	1169.13	1086.18	613.882	0.268669	7.72927	2.07661	1.08166e-14	2.05264e-12	11.6877
ENSDARG00000021442	cdh11	7	43761471	43857938	cadherin 11, type 2, OB-cadherin (osteoblast)	1476.92	1330.08	1152.1	3488.61	4284.97	5128.71	2810.23	0.221102	7.70634	1.70389	1.29478e-14	2.40777e-12	11.6184
ENSDARG00000071212	p3h1	11	39075613	39105253	prolyl 3-hydroxylase 1	562.163	560.032	435.498	1532.13	2612.57	2098.85	1300.21	0.260288	7.69192	2.00212	1.44939e-14	2.66805e-12	11.5738
ENSDARG00000098345	mamdc2a	5	52509108	52569014	MAM domain containing 2a	217.982	238.566	179.949	608.161	734.44	835.34	469.073	0.230509	7.6905	1.77273	1.46561e-14	2.67092e-12	11.5733
ENSDARG00000070743	tmem45a	6	36821621	36837536	transmembrane protein 45a	93.3115	67.2407	102.219	317.769	529.814	467.837	263.032	0.30265	7.6787	2.32396	1.6071e-14	2.89978e-12	11.5376
ENSDARG00000014545	golim4b	2	36701322	36721289	golgi integral membrane protein 4b	70.366	44.2131	51.1097	272.792	325.189	228.668	165.39	0.301268	7.67577	2.31246	1.64422e-14	2.93768e-12	11.532
ENSDARG00000063612	antxr1c	12	2677303	2744646	ANTXR cell adhesion molecule 1c	160.618	140.008	149.07	418.477	429.161	420.003	286.223	0.195026	7.65916	1.49373	1.87153e-14	3.31134e-12	11.48
ENSDARG00000005023	fkbp9	19	42592200	42597817	FKBP prolyl isomerase 9	1105.21	667.802	627.159	3087.73	5194.17	3952.7	2439.13	0.307632	7.63546	2.34892	2.25009e-14	3.94286e-12	11.4042
ENSDARG00000045568	bcat1	4	17286658	17287652	branched chain amino-acid transaminase 1, cytosolic	44.3612	40.5286	33.0084	169.151	276.521	360.503	154.012	0.364769	7.5861	2.76717	3.29689e-14	5.72214e-12	11.2424
ENSDARG00000079752	col6a4a	16	36671064	36719705	collagen, type VI, alpha 4a	1123.56	853.865	642.066	3063.29	3101.46	3493.03	2046.21	0.24936	7.54474	1.88136	4.53195e-14	7.79153e-12	11.1084
ENSDARG00000039563	loxl3b	13	15234521	15403816	lysyl oxidase-like 3b	143.791	105.006	108.608	387.189	605.028	653.339	333.827	0.292169	7.52771	2.19936	5.16364e-14	8.79459e-12	11.0558
ENSDARG00000086183	vkorc1	12	4217178	4220713	vitamin K epoxide reductase complex, subunit 1	36.7127	19.3432	20.2309	148.618	173.655	180.835	96.5658	0.359426	7.52107	2.70327	5.43308e-14	9.16782e-12	11.0377
ENSDARG00000040695	fkbp14	16	20296823	20304275	FKBP prolyl isomerase 14	241.692	184.221	194.856	600.339	950.126	861.007	505.373	0.260258	7.51452	1.95571	5.71198e-14	9.55e-12	11.02
ENSDARG00000038446	nrp2b	9	14367570	14504834	neuropilin 2b	353.36	300.28	314.112	843.798	1194.57	1333.51	723.272	0.241694	7.44638	1.79974	9.59374e-14	1.58942e-11	10.7988
ENSDARG00000103398	fabp1b.2	8	1009831	1013283	fatty acid binding protein 1b, liver, tandem duplicate 2	7132.21	9960.84	10085.7	24188.6	29528	31889.9	18797.5	0.22287	7.42721	1.6553	1.10911e-13	1.82094e-11	10.7397
ENSDARG00000059693	adam19a	7	61480296	61533934		269.991	140.929	201.245	783.178	1096.13	906.507	566.33	0.294329	7.42028	2.184	1.16877e-13	1.90176e-11	10.7208
ENSDARG00000096546	nrp2a	1	5606460	5746030	neuropilin 2a	227.925	157.509	181.014	551.451	759.88	714.006	431.964	0.249378	7.36064	1.83558	1.83032e-13	2.95184e-11	10.5299
ENSDARG00000055136	si:dkey-101k6.5	9	38565039	38579758	si:dkey-101k6.5	104.019	61.7141	68.1463	297.236	377.175	432.837	223.521	0.305083	7.33011	2.23629	2.29962e-13	3.67617e-11	10.4346
ENSDARG00000078322	col12a1a	17	49854407	49860935	collagen, type XII, alpha 1a	2062.03	1181.78	998.77	8721.53	6243.84	6155.38	4227.22	0.317995	7.28048	2.31516	3.32637e-13	5.22584e-11	10.2818
ENSDARG00000019709	rhoua	13	24371815	24379271	ras homolog family member Ua	130.789	116.059	111.803	329.502	474.51	465.504	271.361	0.250548	7.26679	1.82068	3.68137e-13	5.73413e-11	10.2415
ENSDARG00000018383	frzb	9	44832032	44839148	frizzled related protein	81.0739	93.0317	78.7942	248.349	297.537	331.336	188.353	0.247248	7.2515	1.79292	4.12192e-13	6.36592e-11	10.1961
ENSDARG00000074715	stk17a	24	744713	788777	serine/threonine kinase 17a	81.0739	35.9231	42.5915	258.126	432.479	417.67	211.311	0.386357	7.21237	2.78655	5.49848e-13	8.42054e-11	10.0747
ENSDARG00000087198	cthrc1a	19	12915498	12927089	collagen triple helix repeat containing 1a	448.966	210.933	239.577	1270.1	2160.18	1711.51	1006.88	0.348817	7.20458	2.51308	5.82214e-13	8.84188e-11	10.0535
ENSDARG00000037962	psmb7	21	8341807	8352092	proteasome 20S subunit beta 7	87.9575	61.7141	69.2111	243.46	393.766	338.336	199.074	0.298777	7.20063	2.15138	5.99341e-13	9.02677e-11	10.0445
ENSDARG00000033327	unc5b	13	29193649	29224032	unc-5 netrin receptor B	42.0667	80.1362	42.5915	273.77	276.521	266.002	163.515	0.324856	7.1083	2.30918	1.17478e-12	1.75484e-10	9.75576
ENSDARG00000061885	satb2	9	32560399	32604414	SATB homeobox 2	1977.9	1909.45	1915.55	4299.17	4854.6	6084.22	3506.81	0.196388	7.09144	1.39267	1.32728e-12	1.96653e-10	9.7063
ENSDARG00000075930	adamts2	21	32512987	32680638	ADAM metallopeptidase with thrombospondin type 1 motif, 2	579.755	403.444	426.979	1375.69	2275.21	2789.52	1308.43	0.308984	7.08885	2.19034	1.35235e-12	1.98752e-10	9.70169
ENSDARG00000079286	bcr	21	17110598	17261078	BCR activator of RhoGEF and GTPase	97.1357	80.1362	85.1829	252.26	276.521	304.502	182.623	0.23598	7.04802	1.66319	1.81485e-12	2.64591e-10	9.57742
ENSDARG00000017676	mmp2	7	35410050	35432901	matrix metallopeptidase 2	5314.93	4300.64	4136.69	10635	12642.5	11043.8	8012.26	0.187483	7.0367	1.31926	1.96842e-12	2.84702e-10	9.54561
ENSDARG00000010085	p4ha2	21	43097860	43117327	procollagen-proline, 2-oxoglutarate 4-dioxygenase (proline 4-hydroxylase), alpha polypeptide 2	256.989	189.748	198.05	616.96	993.263	754.839	501.642	0.26649	7.02797	1.87289	2.09567e-12	3.0072e-10	9.52184
ENSDARG00000076933	aldh1a3	7	9721385	9803154	aldehyde dehydrogenase 1 family, member A3	33.6533	57.1085	61.7576	312.88	277.627	200.668	157.282	0.339692	7.02063	2.38485	2.20872e-12	3.14466e-10	9.50243
ENSDARG00000053481	entpd5a	17	45030407	45040813	ectonucleoside triphosphate diphosphohydrolase 5a	836.744	1800.76	1005.16	5531.13	5022.73	5721.38	3319.65	0.307967	7.01294	2.15975	2.33363e-12	3.29675e-10	9.48191
ENSDARG00000058598	sox18	23	8797143	8799880	SRY-box transcription factor 18	175.915	146.456	138.422	415.544	680.242	679.005	372.597	0.278841	6.96724	1.94275	3.23223e-12	4.51392e-10	9.34545
ENSDARG00000089769	hapln1a	5	46490649	46505702	hyaluronan and proteoglycan link protein 1a	14.5321	19.3432	22.3605	151.551	163.7	87.5007	76.498	0.410083	6.95771	2.85324	3.45854e-12	4.77488e-10	9.32104
ENSDARG00000073747	si:dkey-1j5.4	20	36380266	36393555	si:dkey-1j5.4	5.35394	10.1322	5.32393	66.487	94.0171	215.835	66.1915	0.601544	6.9424	4.17616	3.85495e-12	5.24274e-10	9.28044
ENSDARG00000016718	mmp11b	21	15636540	15674802	matrix metallopeptidase 11b	155.264	46.9764	45.7858	912.241	1707.79	597.338	577.566	0.531695	6.94334	3.69174	3.82933e-12	5.24274e-10	9.28044
ENSDARG00000061248	xylt1	3	26418451	26524934	xylosyltransferase I	32.1236	30.3965	26.6197	144.707	113.927	165.668	85.5736	0.325496	6.89881	2.24553	5.24404e-12	7.02701e-10	9.15323
ENSDARG00000011821	plod2	24	5237753	5314707	procollagen-lysine, 2-oxoglutarate 5-dioxygenase 2	206.509	155.667	113.932	537.763	618.301	576.338	368.085	0.271002	6.85771	1.85845	6.99727e-12	9.17397e-10	9.03744
ENSDARG00000058733	ihha	9	7358749	7367278	Indian hedgehog signaling molecule a	56.5988	53.4241	59.628	171.106	248.869	219.335	134.827	0.279661	6.84309	1.91375	7.75041e-12	1.00173e-09	8.99925
ENSDARG00000079107	clec11a	20	3934516	3940286	C-type lectin domain containing 11A	52.7745	70.9251	48.9802	196.528	252.187	329.003	158.4	0.317584	6.82986	2.16906	8.49999e-12	1.09087e-09	8.96223
ENSDARG00000025302	dixdc1a	15	18130109	18155991	DIX domain containing 1a	117.022	66.3196	66.0168	299.192	483.359	462.004	248.985	0.340071	6.80017	2.31254	1.04498e-11	1.32248e-09	8.87861
ENSDARG00000059442	smtnb	5	69289990	69316206	smoothelin b	142.262	175.01	192.726	478.12	584.012	792.173	394.051	0.274202	6.79753	1.8639	1.06428e-11	1.33761e-09	8.87367
ENSDARG00000070971	furinb	25	8851919	8916917	furin (paired basic amino acid cleaving enzyme) b	199.625	150.14	148.005	464.431	633.786	800.34	399.388	0.284153	6.78645	1.92839	1.14928e-11	1.43455e-09	8.84328
ENSDARG00000017229	megf10	10	16069987	16161040	multiple EGF-like-domains 10	105.549	162.115	78.7942	456.609	474.51	646.338	320.653	0.32383	6.74679	2.18481	1.51155e-11	1.87391e-09	8.72725
ENSDARG00000028071	bmp1a	8	51165980	51293301	bone morphogenetic protein 1a	637.119	504.766	530.264	1371.78	1318.45	1694.01	1009.4	0.206009	6.74542	1.38962	1.52586e-11	1.87887e-09	8.7261
ENSDARG00000098368	aplp1	15	37105986	37231035	amyloid beta (A4) precursor-like protein 1	219.511	156.588	214.022	699.091	773.153	515.671	429.673	0.26078	6.71905	1.7522	1.82907e-11	2.23711e-09	8.65031
ENSDARG00000076119	emid1	5	24896665	24997293	EMI domain containing 1	313.588	385.022	290.687	792.955	1173.56	1081.51	672.886	0.24175	6.71238	1.62272	1.91473e-11	2.32627e-09	8.63334
ENSDARG00000008803	marcksb	17	15534815	15539701	myristoylated alanine-rich protein kinase C substrate b	230.219	194.353	173.56	574.917	911.413	602.005	447.745	0.270488	6.661	1.80172	2.71975e-11	3.26083e-09	8.48667
ENSDARG00000002192	aspn	22	10479965	10487490	asporin (LRR class 1)	584.344	249.62	324.76	1930.08	1775.26	1566.85	1071.82	0.330342	6.61229	2.18432	3.78419e-11	4.47812e-09	8.3489
ENSDARG00000000551	slc1a4	13	24431989	24447332	solute carrier family 1 member 4	36.7127	14.7377	37.2675	226.838	190.246	652.172	192.996	0.543609	6.60481	3.59044	3.98026e-11	4.67157e-09	8.33054
ENSDARG00000056181	ncam1a	21	23552023	23746947	neural cell adhesion molecule 1a	535.394	507.529	573.92	1153.75	1413.58	1653.18	972.89	0.209589	6.60412	1.38415	3.99893e-11	4.67157e-09	8.33054
ENSDARG00000091511	gpx7	23	42219613	42232124	glutathione peroxidase 7	139.202	59.8719	67.0815	367.634	690.196	592.671	319.443	0.398024	6.59887	2.62651	4.14306e-11	4.80912e-09	8.31793
ENSDARG00000089338	si:ch211-110e21.3	3	60007709	60016139	si:ch211-110e21.3	113.198	100.401	97.9603	276.703	533.132	521.504	273.816	0.317527	6.59163	2.09302	4.35011e-11	5.01749e-09	8.29951
ENSDARG00000061904	fhod3b	16	18694830	18960333		38.2424	58.9508	59.628	208.261	219.005	379.17	160.543	0.359909	6.57701	2.36713	4.80004e-11	5.50163e-09	8.25951
ENSDARG00000014746	rbfox1	3	27986005	28048475	RNA binding fox-1 homolog 1	519.332	408.05	486.607	1052.06	1519.76	1520.18	917.664	0.234255	6.54165	1.53242	6.08431e-11	6.92697e-09	8.15946
ENSDARG00000009471	nid2b	20	9644065	9651062	nidogen 2b (osteonidogen)	29.8291	31.3176	33.0084	106.575	162.594	178.501	90.3043	0.344054	6.5386	2.24963	6.2098e-11	6.98564e-09	8.15579
ENSDARG00000098639	pycr1b	11	45287546	45295139	pyrroline-5-carboxylate reductase 1b	471.147	339.888	405.684	944.507	1248.77	1293.84	783.973	0.232238	6.53614	1.51794	6.31264e-11	7.05776e-09	8.15133
ENSDARG00000055575	pcolce2b	24	5872052	5910811	procollagen C-endopeptidase enhancer 2b	257.754	230.276	144.811	641.404	1034.19	826.007	522.407	0.303158	6.53126	1.98001	6.52184e-11	7.2472e-09	8.13983
ENSDARG00000042722	blnk	13	50518815	50565338	B cell linker	126.2	116.059	78.7942	348.079	580.694	388.503	273.055	0.312414	6.5053	2.03235	7.75394e-11	8.51252e-09	8.06994
ENSDARG00000076351	brinp3a.1	6	35675874	35738836	bone morphogenetic protein/retinoic acid inducible neural-specific 3a, tandem duplicate 1	19.1212	23.9487	24.4901	95.8195	106.184	107.334	62.8163	0.339371	6.48914	2.20222	8.63275e-11	9.42056e-09	8.02592
ENSDARG00000100794	mmp13b	15	33825750	33834577	matrix metallopeptidase 13b	662.359	358.31	168.236	1962.34	4122.37	3585.2	1809.8	0.466615	6.47723	3.02238	9.34192e-11	1.01338e-08	7.99423
ENSDARG00000078179	fndc3ba	2	25315591	25544850	fibronectin type III domain containing 3Ba	329.65	266.2	224.67	728.424	760.986	1003.34	552.212	0.248403	6.44325	1.60052	1.1694e-10	1.25359e-08	7.90184
ENSDARG00000033840	fat3a	15	40665403	40988693	FAT atypical cadherin 3a	121.611	137.245	108.608	359.812	304.173	414.17	240.936	0.241166	6.43244	1.55128	1.25574e-10	1.33828e-08	7.87345
ENSDARG00000013302	gpx8	8	40177361	40183197	glutathione peroxidase 8 (putative)	158.324	131.718	108.608	354.923	669.181	596.171	336.488	0.314086	6.43019	2.01963	1.27442e-10	1.3503e-08	7.86957
ENSDARG00000093413	edil3a	5	46658045	46980651	EGF-like repeats and discoidin I-like domains 3a	298.291	225.671	233.188	613.049	775.365	655.672	466.873	0.222605	6.42634	1.43054	1.30712e-10	1.37693e-08	7.86109
ENSDARG00000089887	mmp20a	15	25545976	25556227	matrix metallopeptidase 20a (enamelysin)	36.7127	103.164	88.3773	400.878	442.434	376.836	241.4	0.37795	6.4151	2.42459	1.40729e-10	1.46551e-08	7.83401
ENSDARG00000018010	crtap	19	42609132	42617723	cartilage associated protein	524.686	406.208	406.748	1021.75	1661.34	1573.85	932.429	0.261368	6.38547	1.66895	1.70874e-10	1.75932e-08	7.75465
ENSDARG00000059367	mfap2	22	22888	24275		72.6606	30.3965	43.6562	225.86	306.385	229.835	151.466	0.371315	6.37804	2.36826	1.79366e-10	1.83639e-08	7.73604
ENSDARG00000002507	itga10	16	14280496	14353567	integrin, alpha 10	1008.07	830.837	924.235	1898.79	2631.37	2292.52	1597.64	0.204954	6.36062	1.30363	2.00945e-10	2.04582e-08	7.68913
ENSDARG00000052615	tnmd	14	40641350	40722928	tenomodulin	3.82424	3.68442	12.7774	60.6205	91.805	187.835	60.0911	0.646082	6.35387	4.10512	2.09966e-10	2.12579e-08	7.67248
ENSDARG00000061140	colec12	2	31382590	31435158	collectin sub-family member 12	542.277	359.231	372.675	1122.46	1424.64	1187.68	834.826	0.244294	6.34388	1.54977	2.24044e-10	2.25579e-08	7.6467
ENSDARG00000061093	phldb1a	5	30427198	30481263	pleckstrin homology-like domain, family B, member 1a	204.214	145.535	145.876	419.455	570.739	610.172	349.332	0.266225	6.33845	1.68745	2.32089e-10	2.31848e-08	7.6348
ENSDARG00000103251	sh3pxd2b	21	42717424	42778313	SH3 and PX domains 2B	969.828	783.861	653.779	1883.15	2239.82	2503.69	1505.69	0.230309	6.33797	1.45969	2.32815e-10	2.31848e-08	7.6348
ENSDARG00000021137	adgrv1	5	48683447	48940127	adhesion G protein-coupled receptor V1	71.8957	95.795	71.3407	265.948	234.49	231.002	161.745	0.254935	6.33251	1.61438	2.41205e-10	2.38898e-08	7.62179
ENSDARG00000069518	aqp3b	21	16980141	16988766	aquaporin 3b	877.281	768.202	867.801	1797.1	1902.46	2476.85	1448.28	0.20512	6.32279	1.29693	2.56884e-10	2.53051e-08	7.59679
ENSDARG00000010962	fkbp7	9	42728269	42730672	FKBP prolyl isomerase 7	459.674	289.227	258.743	1013.93	1927.9	1346.34	882.637	0.330765	6.31146	2.08761	2.76413e-10	2.69984e-08	7.56866
ENSDARG00000020219	dld	13	6075572	6081803	deltaD	54.3042	77.3729	63.8872	219.994	306.385	201.835	153.963	0.30093	6.31111	1.89921	2.77036e-10	2.69984e-08	7.56866
ENSDARG00000069981	cspg5a	16	42319438	42390640	chondroitin sulfate proteoglycan 5a	34.4182	19.3432	29.814	116.352	164.806	126.001	81.7892	0.361396	6.30651	2.27915	2.85395e-10	2.76651e-08	7.55807
ENSDARG00000031678	col5a2a	9	42653188	42696408	collagen, type V, alpha 2a	6913.46	3871.41	3637.31	16237.5	15780.5	20161.3	11100.3	0.294439	6.30017	1.85502	2.97317e-10	2.86682e-08	7.5426
ENSDARG00000059567	si:ch73-281f12.4	3	58714900	58798377	si:ch73-281f12.4	137.673	104.085	118.191	332.435	410.357	610.172	285.485	0.303341	6.28947	1.90785	3.18551e-10	3.03941e-08	7.51721
ENSDARG00000062129	mxra8b	23	29889089	29895258	matrix-remodelling associated 8b	330.414	220.144	259.808	662.915	818.502	900.674	532.076	0.247163	6.28558	1.55356	3.26639e-10	3.10035e-08	7.50859
ENSDARG00000024299	c1qtnf4	7	38601949	38612230	C1q and TNF related 4	4.58909	2.76332	4.25915	88.9753	68.5772	35.0003	34.0274	0.644979	6.27773	4.04901	3.43545e-10	3.24392e-08	7.48893
ENSDARG00000005789	enpp1	20	13485785	13517987	ectonucleotide pyrophosphatase/phosphodiesterase 1	397.721	310.413	255.549	837.932	997.688	859.84	609.857	0.236636	6.26026	1.4814	3.84348e-10	3.6105e-08	7.44243
ENSDARG00000042816	mmp9	8	24283595	24291601	matrix metallopeptidase 9	1799.69	933.08	978.539	3689.05	5590.15	5964.05	3159.09	0.326911	6.23291	2.03761	4.57849e-10	4.22436e-08	7.37424
ENSDARG00000098946	pald1a	12	48132957	48199227	phosphatase domain containing paladin 1a	209.568	209.091	167.171	439.988	575.164	607.838	368.137	0.235454	6.23253	1.46747	4.58968e-10	4.22436e-08	7.37424
ENSDARG00000073974	colgalt1	3	52702700	52732034	collagen beta(1-O)galactosyltransferase 1	307.469	259.752	235.318	600.339	785.32	899.507	514.617	0.24322	6.1977	1.5074	5.72957e-10	5.24702e-08	7.28009
ENSDARG00000010423	npsn	7	38653481	38658430	nephrosin	114.727	110.533	111.803	277.681	466.767	347.669	238.197	0.274469	6.17564	1.69502	6.58979e-10	6.00461e-08	7.22152
ENSDARG00000090820	slc2a10	11	2448781	2456786	solute carrier family 2 member 10	75.72	66.3196	27.6844	227.816	347.31	374.503	186.559	0.403338	6.13617	2.47495	8.45337e-10	7.62645e-08	7.11768
ENSDARG00000059680	fscn1a	3	40576447	40589489	fascin actin-bundling protein 1a	840.568	971.766	662.297	1885.1	3443.24	2965.69	1794.78	0.285617	6.10754	1.74442	1.01176e-09	9.08292e-08	7.04177
ENSDARG00000074815	mxra5a	1	33322174	33324476	matrix-remodelling associated 5a	496.387	597.798	404.619	1340.5	1135.95	1458.34	905.599	0.227911	6.10666	1.39178	1.01739e-09	9.08864e-08	7.0415
ENSDARG00000007220	ncam1b	15	18377777	18432673	neural cell adhesion molecule 1b	46.6557	27.6332	51.1097	184.795	158.17	304.502	128.811	0.388598	6.09507	2.36853	1.09387e-09	9.7242e-08	7.01215
ENSDARG00000053509	kazald3	8	42609777	42624454	Kazal-type serine peptidase inhibitor domain 3	133.848	180.537	157.588	372.523	650.377	717.506	368.73	0.310078	6.07243	1.88293	1.25989e-09	1.10919e-07	6.95499
ENSDARG00000055026	ptch2	2	33969212	33993636	patched 2	168.267	248.699	224.67	716.691	530.92	577.505	411.125	0.250029	6.04179	1.51062	1.52412e-09	1.33536e-07	6.8744
ENSDARG00000044276	spp1	10	15120711	15128771	secreted phosphoprotein 1	1244.41	753.464	495.126	2958.67	5711.82	3591.03	2459.09	0.382189	6.01119	2.29741	1.84171e-09	1.59825e-07	6.79635
ENSDARG00000056985	tpte	10	24690611	24692408	transmembrane phosphatase with tensin homology	115.492	77.3729	93.7012	245.415	382.705	341.836	209.42	0.292696	5.99729	1.75538	2.00643e-09	1.70865e-07	6.76735
ENSDARG00000055493	hic1	15	25681044	25690267	hypermethylated in cancer 1	441.317	420.945	360.963	910.285	1110.51	1535.35	796.561	0.256614	5.99534	1.53849	2.03057e-09	1.72117e-07	6.76418
ENSDARG00000111313	mmp14b	CHR_ALT_CTG2_1_3	38164211	38182547	matrix metallopeptidase 14b (membrane-inserted)	181.269	223.829	154.394	445.854	1206.74	1302.01	585.682	0.400812	5.98772	2.39995	2.12803e-09	1.79543e-07	6.74583
ENSDARG00000069980	lman1	21	10712823	10715913	lectin, mannose-binding, 1	774.791	634.642	560.078	1376.67	1727.7	1718.51	1132.07	0.215611	5.98668	1.29079	2.14171e-09	1.79864e-07	6.74506
ENSDARG00000036893	f13a1b	7	8267985	8324927	coagulation factor XIII, A1 polypeptide b	191.212	240.409	168.236	466.387	675.817	789.84	421.983	0.282157	5.9759	1.68614	2.28823e-09	1.91287e-07	6.71831
ENSDARG00000070006	rcn1	7	15818778	15830251	reticulocalbin 1, EF-hand calcium binding domain	500.976	298.438	303.464	1037.39	1945.6	1289.18	895.842	0.327748	5.95641	1.9522	2.57846e-09	2.14565e-07	6.66844
ENSDARG00000104089	p3h4	19	18423378	18492557	prolyl 3-hydroxylase family member 4 (inactive)	107.844	97.6372	89.442	229.771	300.855	343.003	194.759	0.263646	5.92749	1.56276	3.07609e-09	2.54812e-07	6.59378
ENSDARG00000071555	zgc:153675	22	812848	817479	zgc:153675	149.91	101.322	157.588	337.324	623.831	590.338	326.719	0.325184	5.91583	1.92373	3.30208e-09	2.72295e-07	6.56496
ENSDARG00000102565	vasnb	3	12484008	12486130	vasorin b	347.241	318.703	319.436	646.293	866.064	960.174	576.318	0.225164	5.88954	1.32611	3.87273e-09	3.16487e-07	6.49964
ENSDARG00000071586	tgfbi	14	26511041	26536504	transforming growth factor, beta-induced	549.161	446.736	390.777	1108.77	1478.83	1072.18	841.075	0.237584	5.88754	1.39878	3.91985e-09	3.18908e-07	6.49634
ENSDARG00000017474	zgc:110699	7	38811800	38822387	zgc:110699	13.7673	25.791	19.1662	78.22	108.396	123.668	61.5014	0.409134	5.88512	2.4078	3.97763e-09	3.22171e-07	6.49191
ENSDARG00000097535	si:ch211-252f13.5	2	9848636	9857932	si:ch211-252f13.5	29.0642	16.5799	23.4253	105.597	124.987	89.834	64.9147	0.375369	5.87946	2.20697	4.11615e-09	3.31914e-07	6.47897
ENSDARG00000079788	fam171a1	16	28547157	28574789	family with sequence similarity 171 member A1	328.12	287.385	285.363	634.56	736.652	952.008	537.348	0.232283	5.87757	1.36526	4.16336e-09	3.34243e-07	6.47594
ENSDARG00000039576	fstl1b	9	9770335	9805319	follistatin-like 1b	1976.37	1027.95	1203.21	3874.82	4783.81	4907.04	2962.2	0.287972	5.86303	1.68839	4.54498e-09	3.63279e-07	6.43976
ENSDARG00000054942	lgals2a	3	28953357	28961518	lectin, galactoside-binding, soluble, 2a	302.88	163.036	123.515	733.313	1366.01	810.84	583.266	0.392764	5.85752	2.30063	4.69834e-09	3.73898e-07	6.42725
ENSDARG00000058821	sema5a	24	16393302	16706981	sema domain, seven thrombospondin repeats (type 1 and type 1-like), transmembrane domain (TM) and short cytoplasmic domain, (semaphorin) 5A	104.784	175.01	154.394	412.611	394.872	481.837	287.251	0.268898	5.85067	1.57323	4.89594e-09	3.87929e-07	6.41125
ENSDARG00000053344	adgrd1	8	43917436	43923788		76.4848	96.7161	70.2759	287.459	210.156	235.669	162.793	0.272271	5.84194	1.59059	5.15959e-09	4.07049e-07	6.39035
ENSDARG00000001733	gulp1a	9	42546504	42650623	GULP PTB domain containing engulfment adaptor 1a	142.262	119.744	110.738	294.303	421.418	332.503	236.828	0.255022	5.83529	1.48813	5.36975e-09	4.21803e-07	6.37489
ENSDARG00000035873	fjx1	7	49799163	49801183	four-jointed box kinase 1	36.7127	32.2387	46.8506	117.33	254.399	177.335	110.811	0.385402	5.83333	2.24817	5.4333e-09	4.24964e-07	6.37165
ENSDARG00000007383	kcnk6	18	46171104	46183462	potassium channel, subfamily K, member 6	201.155	163.036	167.171	375.456	514.329	537.838	326.497	0.244557	5.81952	1.4232	5.90185e-09	4.55743e-07	6.34128
ENSDARG00000102277	lama1	24	41690545	41784173	laminin, alpha 1	39.0073	16.5799	3.19436	281.592	249.975	173.835	127.364	0.613177	5.81018	3.56267	6.24039e-09	4.77836e-07	6.32072
ENSDARG00000037997	tubb5	16	10318893	10327620	tubulin, beta 5	535.394	336.204	265.132	1209.48	2016.39	1229.68	932.046	0.338876	5.81046	1.96903	6.23017e-09	4.77836e-07	6.32072
ENSDARG00000044511	etv5b	6	14032020	14040161	ETS variant transcription factor 5b	19.8861	19.3432	36.2027	95.8195	126.094	135.334	72.1132	0.389008	5.80235	2.25716	6.53929e-09	4.98628e-07	6.30222
ENSDARG00000088711	lgals1l1	3	28939759	28946756	lectin, galactoside-binding, soluble, 1 (galectin 1)-like 1	7.64848	4.60553	9.58308	73.3313	547.512	38.5003	113.53	0.856869	5.74186	4.92002	9.36439e-09	7.02291e-07	6.15348
ENSDARG00000061436	col6a2	11	33921358	33960318	collagen, type VI, alpha 2	3532.07	2256.71	2009.25	6701.5	7386.43	7817.9	4950.64	0.259885	5.73245	1.48978	9.89922e-09	7.39358e-07	6.13114
ENSDARG00000058133	foxd2	8	19674369	19676640	forkhead box D2	150.675	165.799	176.755	339.279	515.435	469.004	302.824	0.249625	5.70826	1.42493	1.14134e-08	8.48969e-07	6.07111
ENSDARG00000068288	lamc2	2	35991137	35998576	laminin, gamma 2	5703.47	3735.08	5202.55	13023.6	11579.6	10773.1	8336.24	0.223239	5.70121	1.27273	1.18962e-08	8.81284e-07	6.05488
ENSDARG00000056587	cyp2r1	7	27603211	27695673	cytochrome P450, family 2, subfamily R, polypeptide 1	57.3636	24.8699	21.2957	166.218	175.867	203.002	108.103	0.419006	5.68011	2.38	1.34606e-08	9.89138e-07	6.00474
ENSDARG00000061852	olfml3a	23	24789205	24797586	olfactomedin-like 3a	39.0073	58.9508	42.5915	131.996	184.716	165.668	103.822	0.31757	5.60466	1.77987	2.08669e-08	1.51505e-06	5.81957
ENSDARG00000027041	pcdh17	11	32576300	32723851	protocadherin 17	43.5963	69.0829	47.9154	147.64	196.883	207.668	118.798	0.318377	5.59785	1.78223	2.17026e-08	1.56948e-06	5.80424
ENSDARG00000038672	tcf7	21	45316330	45337037	transcription factor 7	218.747	200.801	176.755	400.878	607.24	563.504	361.321	0.249427	5.59583	1.39575	2.19573e-08	1.58162e-06	5.8009
ENSDARG00000071082	p4ha1b	17	20144626	20167236	prolyl 4-hydroxylase, alpha polypeptide I b	12.2376	18.4221	12.7774	58.665	79.638	89.834	45.2624	0.42835	5.58573	2.39265	2.32726e-08	1.66976e-06	5.77735
ENSDARG00000015449	fut8a	17	33767890	33905439	fucosyltransferase 8a (alpha (1,6) fucosyltransferase)	258.519	251.462	239.577	478.12	681.348	736.173	440.866	0.239553	5.58241	1.33728	2.37212e-08	1.69527e-06	5.77076
ENSDARG00000079699	zgc:162612	3	26108033	26109322	zgc:162612	94.0763	78.294	85.1829	191.639	319.658	283.502	175.392	0.291949	5.55936	1.62305	2.70761e-08	1.91254e-06	5.71839
ENSDARG00000035677	bmp8a	19	35019304	35035857	bone morphogenetic protein 8a	107.079	101.322	117.126	230.749	387.129	414.17	226.263	0.299466	5.55757	1.6643	2.73553e-08	1.9248e-06	5.71561
ENSDARG00000015759	tspan7	14	41469478	41478392	tetraspanin 7	305.174	240.409	281.104	544.607	879.337	892.507	523.856	0.267944	5.5439	1.48546	2.95809e-08	2.07339e-06	5.68332
ENSDARG00000011141	dpysl5a	17	36899602	36936649	dihydropyrimidinase like 5a	29.8291	23.0276	13.8422	83.1088	152.64	114.334	69.4636	0.429042	5.53622	2.37527	3.09065e-08	2.1416e-06	5.66926
ENSDARG00000077245	si:dkey-225n22.4	24	211217	224514		758.729	896.236	512.162	1578.09	3723.08	4397.2	1977.58	0.390396	5.53679	2.16154	3.08074e-08	2.1416e-06	5.66926
ENSDARG00000006878	phf21aa	7	38830384	38835906	PHD finger protein 21Aa	49.7151	65.3985	51.1097	142.752	193.565	256.669	126.535	0.331356	5.53388	1.83368	3.13226e-08	2.16221e-06	5.6651
ENSDARG00000046019	snai1b	23	2502181	2513300	snail family zinc finger 1b	55.8339	54.3452	18.1014	163.284	276.521	263.669	138.626	0.44419	5.50414	2.44488	3.70981e-08	2.54164e-06	5.59489
ENSDARG00000002897	si:ch211-160o17.2	11	2616816	2632747	si:ch211-160o17.2	70.366	48.8186	41.5267	169.151	211.262	162.168	117.215	0.317732	5.49515	1.74598	3.90379e-08	2.66452e-06	5.57438
ENSDARG00000013072	mmp15b	2	28453338	28521429	matrix metallopeptidase 15b	23.7103	30.3965	19.1662	131.996	74.1076	136.501	69.313	0.406654	5.46383	2.22189	4.65965e-08	3.14455e-06	5.50244
ENSDARG00000001889	tuba1a	23	35708730	35711398	tubulin, alpha 1a	77.2497	49.7397	55.3689	175.017	204.626	175.001	122.834	0.292494	5.46321	1.59795	4.67611e-08	3.14455e-06	5.50244
ENSDARG00000032743	si:dkey-11p23.7	16	41517188	41521289	si:dkey-11p23.7	40.537	16.5799	9.58308	127.108	161.488	150.501	84.2995	0.49751	5.41789	2.69545	6.03077e-08	3.99654e-06	5.39832
ENSDARG00000094324	efemp2a	14	30669662	30704075	EGF containing fibulin extracellular matrix protein 2a	153.734	84.7417	99.0251	307.991	374.962	347.669	228.021	0.296296	5.41809	1.60536	6.02397e-08	3.99654e-06	5.39832
ENSDARG00000024694	myo1b	9	16129039	16133263	myosin IB	379.365	217.381	224.67	657.048	960.081	980.008	569.759	0.306666	5.40724	1.65822	6.40032e-08	4.22606e-06	5.37406
ENSDARG00000009825	mmp23bb	18	45990394	46005179	matrix metallopeptidase 23bb	113.198	81.0573	124.58	280.614	361.689	263.669	204.135	0.278895	5.40588	1.50767	6.44904e-08	4.24286e-06	5.37234
ENSDARG00000053186	vstm4b	12	2399130	2421670	V-set and transmembrane domain containing 4b	26.7697	23.9487	11.7126	81.1533	101.76	119.001	60.7242	0.418063	5.39448	2.25523	6.87241e-08	4.48899e-06	5.34785
ENSDARG00000096932	si:ch211-37e10.2	24	6107901	6118349	si:ch211-37e10.2	6.88363	7.36884	11.7126	44.9765	68.5772	53.6671	32.1977	0.502831	5.38163	2.70605	7.38132e-08	4.80419e-06	5.31838
ENSDARG00000039650	itm2cb	2	48284464	48298985	integral membrane protein 2Cb	98.6654	86.5839	92.6364	223.905	241.126	376.836	186.626	0.297072	5.3757	1.59697	7.62854e-08	4.94742e-06	5.30562
ENSDARG00000029179	foxd1	5	34997763	34999553	forkhead box D1	162.913	116.059	150.135	364.701	505.48	329.003	271.382	0.27611	5.36648	1.48174	8.029e-08	5.17033e-06	5.28648
ENSDARG00000079327	hmcn2	8	32747612	32750635	hemicentin 2	68.8363	56.1874	75.5998	282.57	216.792	158.668	143.109	0.320233	5.36047	1.7166	8.30077e-08	5.32652e-06	5.27356
ENSDARG00000023448	galnt14	20	38113797	38119890	UDP-N-acetyl-alpha-D-galactosamine:polypeptide N-acetylgalactosaminyltransferase 14 (GalNAc-T14)	18.3564	17.501	28.7492	78.22	122.775	86.334	58.656	0.404013	5.35603	2.1639	8.50726e-08	5.4193e-06	5.26606
ENSDARG00000077639	intu	7	7756099	7764287	inturned planar cell polarity protein	107.079	90.2683	97.9603	214.127	237.808	273.002	170.041	0.241413	5.35545	1.29288	8.53457e-08	5.4193e-06	5.26606
ENSDARG00000078135	mrc2	3	19732173	19813526	mannose receptor, C type 2	35.183	32.2387	19.1662	126.13	95.1232	228.668	89.4182	0.448727	5.27619	2.36757	1.31896e-07	8.26007e-06	5.08302
ENSDARG00000012927	tcea2	23	8718950	8733092	transcription elongation factor A (SII), 2	159.088	126.191	150.135	287.459	388.235	414.17	254.213	0.252034	5.2449	1.32189	1.56369e-07	9.62723e-06	5.0165
ENSDARG00000026417	ccr12b.2	24	264839	265858		40.537	31.3176	19.1662	126.13	126.094	102.667	74.3186	0.372057	5.23825	1.94893	1.62103e-07	9.91329e-06	5.00378
ENSDARG00000101481	rbp5	16	31706841	31718013	retinol binding protein 1a, cellular	29.8291	31.3176	33.0084	91.9085	133.836	96.8341	69.4556	0.339652	5.23558	1.77827	1.64471e-07	1.00245e-05	4.99894
ENSDARG00000054055	ostn	15	36228835	36249087	osteocrin	13.0024	14.7377	11.7126	74.309	63.0468	51.3337	38.0237	0.432112	5.22402	2.25736	1.75083e-07	1.06357e-05	4.97323
ENSDARG00000056134	c1qtnf5	15	23369020	23376541	C1q and TNF related 5	198.861	201.722	198.05	371.545	638.21	551.838	360.038	0.265004	5.21688	1.38249	1.81961e-07	1.10168e-05	4.95795
ENSDARG00000056122	gdi1	23	26063149	26077038	GDP dissociation inhibitor 1	313.588	223.829	179.949	567.095	658.12	647.505	431.681	0.26482	5.21434	1.38086	1.84471e-07	1.10951e-05	4.95487
ENSDARG00000006544	c1qtnf6b	6	214269	218882	C1q and TNF related 6b	208.804	123.428	130.969	341.235	661.438	653.339	353.202	0.352329	5.20758	1.83478	1.91316e-07	1.14313e-05	4.9419
ENSDARG00000010878	cdkn1ca	7	48663664	48667056	cyclin-dependent kinase inhibitor 1Ca	14.5321	17.501	17.0366	68.4425	73.0015	60.6671	41.8635	0.393424	5.20634	2.0483	1.92604e-07	1.14707e-05	4.94041
ENSDARG00000099500	clec3bb	19	2857714	2861444	C-type lectin domain family 3, member Bb	2914.84	3756.27	2921.77	5861.61	12884.8	15845.8	7364.18	0.355782	5.20087	1.85037	1.98361e-07	1.1775e-05	4.92904
ENSDARG00000036855	plagx	23	32011768	32020198	pleiomorphic adenoma gene X	48.9503	34.0809	31.9436	127.108	134.942	110.834	81.3098	0.325398	5.18703	1.68785	2.13669e-07	1.26425e-05	4.89817
ENSDARG00000032010	slc15a2	9	37320222	37339656	solute carrier family 15 member 2	57.3636	35.9231	52.1745	130.041	163.7	235.669	112.478	0.358675	5.18617	1.86015	2.14663e-07	1.26602e-05	4.89756
ENSDARG00000089354	tspan4a	18	50801307	50823466	tetraspanin 4a	212.628	225.671	261.937	439.01	670.287	779.34	431.479	0.276789	5.17299	1.43183	2.30376e-07	1.34563e-05	4.87107
ENSDARG00000077174	qsox2	5	64277604	64311869	quiescin Q6 sulfhydryl oxidase 2	183.564	161.193	157.588	320.702	446.858	534.338	300.707	0.266651	5.14351	1.37152	2.69659e-07	1.55515e-05	4.80823
ENSDARG00000101980	bmper	16	7154753	7195000	BMP binding endothelial regulator	267.697	215.539	207.633	457.587	614.983	823.673	431.185	0.283335	5.13363	1.45454	2.84203e-07	1.62361e-05	4.78952
ENSDARG00000030092	tram2	20	48116476	48139940	translocation associated membrane protein 2	364.833	280.016	317.306	615.983	975.566	759.506	552.202	0.251653	5.11763	1.28787	3.09407e-07	1.75113e-05	4.75668
ENSDARG00000111345	plod3	CHR_ALT_CTG23_1_37	44843609	44873206	procollagen-lysine, 2-oxoglutarate 5-dioxygenase 3	125.435	95.795	80.9238	236.616	278.733	262.502	180.001	0.265818	5.10803	1.35781	3.25538e-07	1.83672e-05	4.73596
ENSDARG00000016733	psat1	5	69486184	69499486	phosphoserine aminotransferase 1	399.251	295.675	408.878	1003.17	799.699	1720.85	771.253	0.327864	5.10701	1.67441	3.2729e-07	1.84091e-05	4.73497
ENSDARG00000014969	ankhb	2	31957554	32006312	ANKH inorganic pyrophosphate transport regulator b	30.5939	35.002	24.4901	80.1755	122.775	159.835	75.4786	0.392544	5.10393	2.00352	3.32673e-07	1.86543e-05	4.72922
ENSDARG00000099371	cygb1	3	6639796	6669640	cytoglobin 1	2071.97	639.247	642.066	3917.84	6794.67	6689.72	3459.25	0.465943	5.09733	2.37506	3.44483e-07	1.92286e-05	4.71605
ENSDARG00000059738	ptprsa	22	3447924	3449282	protein tyrosine phosphatase receptor type Sa	156.029	122.507	162.912	331.457	314.128	437.503	254.089	0.254684	5.08283	1.29451	3.71851e-07	2.05976e-05	4.68618
ENSDARG00000074908	col6a1	11	33996526	34065718	collagen, type VI, alpha 1	5646.87	2739.37	3124.08	9834.21	12421.3	11578.1	7557.33	0.306208	5.07933	1.55533	3.78759e-07	2.08535e-05	4.68082
ENSDARG00000069356	adgrl2a	11	7720339	7722326	adhesion G protein-coupled receptor L2a	95.606	49.7397	76.6646	208.261	217.899	235.669	147.306	0.310393	5.06375	1.57175	4.11096e-07	2.25657e-05	4.64655
ENSDARG00000067549	adamts12	5	8832299	8910703	ADAM metallopeptidase with thrombospondin type 1 motif, 12	70.366	30.3965	22.3605	168.173	184.716	267.169	123.863	0.458039	5.06229	2.31873	4.14246e-07	2.26703e-05	4.64454
ENSDARG00000073917	b3glcta	15	31701716	31732735	beta 3-glucosyltransferase a	33.6533	30.3965	44.721	113.419	197.989	107.334	87.9188	0.385349	5.05897	1.94947	4.21524e-07	2.29996e-05	4.63828
ENSDARG00000087394	tshz3a	18	14731784	14734678	teashirt zinc finger homeobox 3a	71.8957	119.744	83.0533	204.35	361.689	506.337	224.512	0.389204	5.04844	1.96487	4.45444e-07	2.40883e-05	4.61819
ENSDARG00000051962	mmp15a	25	17559879	17579242	matrix metallopeptidase 15a	479.56	331.598	243.836	817.399	1062.95	1380.18	719.253	0.322013	5.04872	1.62576	4.44773e-07	2.40883e-05	4.61819
ENSDARG00000039964	fgfbp2a	14	46449070	46451249	fibroblast growth factor binding protein 2a	314.353	230.276	559.013	1108.77	1712.22	1106.01	838.44	0.363461	5.04163	1.83244	4.61582e-07	2.48138e-05	4.60531
ENSDARG00000058473	st6galnac3	2	9330146	9489611	ST6 (alpha-N-acetyl-neuraminyl-2,3-beta-galactosyl-1,3)-N-acetylgalactosaminide alpha-2,6-sialyltransferase 3	14.5321	8.28995	12.7774	62.576	46.4555	98.0008	40.4386	0.502564	5.04043	2.53314	4.64492e-07	2.48968e-05	4.60386
ENSDARG00000058369	mex3b	7	12061787	12065668	mex-3 RNA binding family member B	100.195	52.503	69.2111	201.417	233.384	231.002	147.952	0.313812	5.03155	1.57896	4.86539e-07	2.5926e-05	4.58626
ENSDARG00000096045	si:ch73-263o4.4	4	28364237	28373257	si:ch73-263o4.4	4.58909	4.60553	6.38872	26.3993	60.8346	47.8337	25.1085	0.621956	5.02569	3.12576	5.01637e-07	2.66526e-05	4.57426
ENSDARG00000116042	chst3b	12	49006048	49012695	carbohydrate (chondroitin 6) sulfotransferase 3b	19.8861	14.7377	9.58308	64.5315	74.1076	64.1672	41.1689	0.433477	5.02073	2.17637	5.14764e-07	2.72705e-05	4.56431
ENSDARG00000070857	si:dkey-32e6.6	23	20068880	20100436	si:dkey-32e6.6	6.88363	7.36884	8.51829	29.3325	60.8346	84.0007	32.8231	0.586604	5.00882	2.93819	5.4766e-07	2.88455e-05	4.53992
ENSDARG00000078037	chpfb	6	13698813	13709591	chondroitin polymerizing factor b	61.9527	39.6075	26.6197	130.041	200.201	168.001	104.404	0.388655	5.00679	1.94592	5.53451e-07	2.90666e-05	4.53661
ENSDARG00000031981	pcbd1	13	25720969	25726534	pterin-4 alpha-carbinolamine dehydratase/dimerization cofactor of hepatocyte nuclear factor 1 alpha	32.8885	49.7397	33.0084	102.664	180.292	131.834	88.4044	0.368772	4.99512	1.84206	5.87982e-07	3.07481e-05	4.51218
ENSDARG00000101366	gpr1	9	1235778	1236848	G protein-coupled receptor 1	577.46	378.574	471.7	894.641	1419.11	1516.68	876.36	0.284865	4.99484	1.42286	5.88844e-07	3.07481e-05	4.51218
ENSDARG00000015156	fbln2	11	27364059	27372368	fibulin 2	142.262	108.69	149.07	270.837	400.402	336.003	234.544	0.266724	4.99369	1.33194	5.92359e-07	3.08433e-05	4.51084
ENSDARG00000088157	smoc2	13	43247936	43325839	SPARC related modular calcium binding 2	68.0715	89.3472	96.8956	180.884	264.354	240.335	156.648	0.28777	4.98408	1.43427	6.22578e-07	3.23244e-05	4.49047
ENSDARG00000062501	hhipl1	17	17939095	17948587	HHIP-like 1	29.0642	8.28995	14.907	94.8418	153.746	77.0006	62.9749	0.526601	4.98193	2.62349	6.29541e-07	3.25007e-05	4.48811
ENSDARG00000015611	rasl11b	20	23022985	23026223	RAS-like, family 11, member B	221.806	161.193	91.5716	424.344	600.604	551.838	341.893	0.348321	4.9604	1.72781	7.03469e-07	3.60113e-05	4.44356
ENSDARG00000031763	smad6b	18	19648275	19699061	SMAD family member 6b	175.915	193.432	225.735	368.612	501.056	590.338	342.515	0.261622	4.9526	1.29571	7.32271e-07	3.73807e-05	4.42735
ENSDARG00000039626	nrgna	5	58372223	58382646	neurogranin (protein kinase C substrate, RC3) a	23.7103	29.4754	34.0732	79.1978	118.351	100.334	64.1903	0.359651	4.94492	1.77844	7.61763e-07	3.87775e-05	4.41142
ENSDARG00000020890	tmod4	16	29650698	29684193	tropomodulin 4 (muscle)	19.8861	18.4221	30.8788	76.2645	94.0171	82.834	53.7171	0.380929	4.9426	1.88278	7.70875e-07	3.91321e-05	4.40747
ENSDARG00000045958	egfl6	9	54629993	54679570	EGF-like-domain, multiple 6	49.7151	47.8975	54.3041	122.219	185.822	131.834	98.632	0.310615	4.94072	1.53466	7.78335e-07	3.94011e-05	4.40449
ENSDARG00000006368	crlf1b	22	21153031	21164560	cytokine receptor-like factor 1b	17.5915	28.5543	20.2309	72.3535	79.638	96.8341	52.5337	0.386475	4.93876	1.90871	7.862e-07	3.96889e-05	4.40133
ENSDARG00000073731	dok4	7	28901786	28999142	docking protein 4	27.5345	32.2387	30.8788	73.3313	122.775	134.168	70.1544	0.377747	4.93732	1.86506	7.92052e-07	3.98739e-05	4.39931
ENSDARG00000076364	si:dkey-178k16.1	23	11875539	12014931	si:dkey-178k16.1	46.6557	52.503	57.4985	117.33	148.215	176.168	99.7284	0.304935	4.91085	1.49749	9.06817e-07	4.51525e-05	4.34532
ENSDARG00000001999	adamts18	7	42460302	42547992	ADAM metallopeptidase with thrombospondin type 1 motif, 18	9.94303	8.28995	6.38872	44.9765	47.5616	43.167	26.7211	0.498119	4.91006	2.4458	9.10468e-07	4.52108e-05	4.34476
ENSDARG00000045644	ca12	25	26798673	26810914	carbonic anhydrase XII	14.5321	5.52663	8.51829	48.8875	51.9859	68.8339	33.0474	0.520348	4.89465	2.54692	9.84792e-07	4.87686e-05	4.31186
ENSDARG00000062222	mxra8a	11	24429923	24458786	matrix-remodelling associated 8a	481.854	224.75	271.521	795.889	1736.55	1087.34	766.318	0.385517	4.89297	1.88632	9.93241e-07	4.90537e-05	4.30933
ENSDARG00000015674	msx3	13	24662238	24664668	muscle segment homeobox 3	211.863	332.519	212.957	503.541	814.078	1034.84	518.3	0.335223	4.87654	1.63473	1.07965e-06	5.31772e-05	4.27427
ENSDARG00000061746	arhgef9a	5	21940926	21970881	Cdc42 guanine nucleotide exchange factor (GEF) 9a	15.297	19.3432	22.3605	60.6205	69.6833	87.5007	45.8009	0.401823	4.83428	1.94252	1.3363e-06	6.51141e-05	4.18632
ENSDARG00000098237	fbn2b	22	4524367	4644484	fibrillin 2b	873.457	235.803	338.602	2352.47	1726.6	2350.85	1312.96	0.445244	4.82816	2.14971	1.378e-06	6.67893e-05	4.17529
ENSDARG00000101209	lamb1a	25	31546828	31629095	laminin, beta 1a	1083.79	854.786	721.925	2732.81	1705.58	2007.85	1517.79	0.265409	4.80873	1.27628	1.51889e-06	7.28428e-05	4.13761
ENSDARG00000103109	chl1b	6	44812444	44977428	cell adhesion molecule L1-like b	81.8388	72.7673	61.7576	182.839	153.746	215.835	128.131	0.28095	4.79505	1.34717	1.62637e-06	7.73865e-05	4.11134
ENSDARG00000040009	palld	20	23498255	23649028	palladin, cytoskeletal associated protein	469.617	286.464	216.152	1089.21	986.627	778.173	637.708	0.324317	4.78401	1.55154	1.71834e-06	8.15496e-05	4.08858
ENSDARG00000003259	loxa	10	7738540	7756871	lysyl oxidase a	260.048	163.036	332.213	495.719	1212.27	1089.68	592.16	0.39531	4.7797	1.88946	1.7556e-06	8.31017e-05	4.08039
ENSDARG00000045447	slc35g2b	24	3413854	3419998	solute carrier family 35 member G2b	3.82424	2.76332	2.12957	29.3325	32.0764	28.0002	16.3544	0.697106	4.77593	3.32933	1.78881e-06	8.44539e-05	4.07338
ENSDARG00000023963	tpm4a	22	15578710	15587360	tropomyosin 4a	119.316	91.1895	104.349	216.083	310.81	236.835	179.764	0.268935	4.74419	1.27588	2.09346e-06	9.80753e-05	4.00844
ENSDARG00000062171	olfml3b	11	24671676	24681292	olfactomedin-like 3b	95.606	80.1362	58.5632	161.329	336.25	275.336	167.87	0.362579	4.73394	1.71643	2.20202e-06	0.000102896	3.9876
ENSDARG00000007207	cnpy2	11	2540139	2549140	canopy FGF signaling regulator 2	89.4872	67.2407	54.3041	167.195	195.777	190.168	127.362	0.293025	4.71539	1.38173	2.41251e-06	0.000112157	3.95017
ENSDARG00000053859	ism2b	20	5302186	5328637	isthmin 2b	3.82424	5.52663	3.19436	31.288	33.1825	32.6669	18.2804	0.626788	4.70273	2.94762	2.56705e-06	0.000119025	3.92436
ENSDARG00000013414	lin7a	4	21751762	21851473	lin-7 homolog A (C. elegans)	20.6509	20.2643	33.0084	64.5315	115.033	107.334	60.137	0.417868	4.70148	1.9646	2.58288e-06	0.000119165	3.92385
ENSDARG00000039373	epha3	9	16449398	16618607	eph receptor A3	56.5988	67.2407	52.1745	144.707	130.518	175.001	104.373	0.287818	4.70053	1.3529	2.59489e-06	0.000119417	3.92293
ENSDARG00000094634	si:ch211-120e1.7	19	40941131	40985319		13.7673	8.28995	9.58308	39.11	56.4103	65.3339	32.0824	0.496464	4.69209	2.32946	2.70422e-06	0.000123823	3.9072
ENSDARG00000093569	bckdhbl	3	16241602	16250605	branched chain keto acid dehydrogenase E1 subunit beta, like	89.4872	65.3985	74.535	158.396	336.25	226.335	158.4	0.352568	4.67699	1.64896	2.91121e-06	0.000132635	3.87734
ENSDARG00000075555	adamts17	7	9981757	10257193	ADAM metallopeptidase with thrombospondin type 1 motif, 17	127.73	94.8739	102.219	199.461	404.827	359.336	214.741	0.334994	4.67415	1.56581	2.95181e-06	0.000134149	3.87241
ENSDARG00000002216	tbx3a	5	72316803	72324371	T-box transcription factor 3a	123.141	80.1362	157.588	375.456	313.022	288.169	222.919	0.309102	4.65615	1.43922	3.22178e-06	0.000145331	3.83764
ENSDARG00000029124	adamts15a	5	30179010	30209068	ADAM metallopeptidase with thrombospondin type 1 motif, 15a	0.764848	12.8955	21.2957	74.309	132.73	157.501	66.5827	0.732311	4.65431	3.4084	3.25065e-06	0.000145911	3.83591
ENSDARG00000075041	fmnl2b	6	13390289	13408680	formin-like 2b	26.0048	16.5799	26.6197	65.5093	84.0624	99.1675	52.9906	0.396068	4.65435	1.84344	3.24997e-06	0.000145911	3.83591
ENSDARG00000037593	prickle2b	11	19273780	19471758	prickle homolog 2b	44.3612	30.3965	26.6197	93.864	123.881	102.667	70.2984	0.354568	4.64814	1.64808	3.34943e-06	0.000149608	3.82505
ENSDARG00000057586	sall3b	19	22062202	22074081	spalt-like transcription factor 3b	12.2376	25.791	12.7774	65.5093	73.0015	73.5006	43.8029	0.444208	4.64331	2.06259	3.42875e-06	0.000152776	3.81594
ENSDARG00000059244	arfip2a	15	32249087	32267147	ADP-ribosylation factor interacting protein 2a	127.73	122.507	126.71	220.972	395.978	336.003	221.65	0.288367	4.63589	1.33684	3.55405e-06	0.000157476	3.80279
ENSDARG00000001452	adam8a	13	24675824	24677020	ADAM metallopeptidase domain 8a	102.49	45.1342	25.5549	256.171	219.005	330.169	163.087	0.476603	4.63133	2.20731	3.63321e-06	0.000160319	3.79502
ENSDARG00000117201	cdh2	CHR_ALT_CTG20_1_7	17779433	17818374	cadherin 2, type 1, N-cadherin (neuronal)	32.1236	25.791	29.814	78.22	82.9563	114.334	60.5399	0.356519	4.61865	1.64663	3.86251e-06	0.000169615	3.77053
ENSDARG00000036065	mgat1b	19	27368245	27395531	alpha-1,3-mannosyl-glycoprotein 2-beta-N-acetylglucosaminyltransferase b	260.813	168.562	157.588	401.855	513.223	540.171	340.369	0.282948	4.61596	1.30608	3.91282e-06	0.000171333	3.76616
ENSDARG00000088581	f10	1	135903	142469	coagulation factor X	998.892	659.512	982.798	1586.89	2169.03	2579.52	1496.11	0.273426	4.61556	1.26201	3.92042e-06	0.000171333	3.76616
ENSDARG00000074082	gpc5c	2	45696743	45806367	glypican 5c	119.316	122.507	92.6364	245.415	232.278	358.17	195.054	0.285729	4.61268	1.31797	3.97516e-06	0.00017331	3.76118
ENSDARG00000062973	ttll7	11	7984757	8126225	tubulin tyrosine ligase-like family, member 7	4.58909	4.60553	3.19436	25.4215	29.8643	46.667	19.057	0.656386	4.60615	3.02341	4.10185e-06	0.000178406	3.74859
ENSDARG00000019128	tpm4b	2	55305342	55337585	tropomyosin 4b	116.257	123.428	139.487	215.105	468.98	450.337	252.266	0.344138	4.59467	1.5812	4.33437e-06	0.00018807	3.72568
ENSDARG00000114451	mmp13a	10	38610741	38620514		21.4158	29.4754	17.0366	132.974	50.8799	149.335	66.8527	0.500024	4.58301	2.29162	4.58334e-06	0.000198401	3.70246
ENSDARG00000058551	popdc3	16	7653905	7658707	popeye domain containing 3	2.29454	2.76332	0	16.6218	37.6069	35.0003	15.7145	0.895002	4.55354	4.07543	5.27495e-06	0.00022619	3.64553
ENSDARG00000006396	nrcama	4	13696537	13728375	neuronal cell adhesion molecule a	134.613	124.349	167.171	318.747	279.839	479.504	250.704	0.295624	4.53307	1.34008	5.81318e-06	0.000247522	3.60639
ENSDARG00000061665	hcn2b	22	18952781	19007968	hyperpolarization activated cyclic nucleotide-gated potassium channel 2b	11.4727	7.36884	12.7774	63.5538	84.0624	31.5003	35.1226	0.554931	4.51613	2.50614	6.29808e-06	0.000265685	3.57563
ENSDARG00000042677	cadm1b	15	18863875	18988585	cell adhesion molecule 1b	25.24	31.3176	33.0084	69.4203	98.4415	129.501	64.4881	0.386684	4.48383	1.73382	7.33167e-06	0.000305051	3.51563
ENSDARG00000035895	fndc5b	19	29390638	29437108	fibronectin type III domain containing 5b	7.64848	7.36884	14.907	46.932	50.8799	43.167	28.4839	0.506701	4.46014	2.25996	8.19058e-06	0.000336183	3.47342
ENSDARG00000110747	tmtc2b	CHR_ALT_CTG18_1_9	11858339	11910852	transmembrane O-mannosyltransferase targeting cadherins 2b	16.0618	10.1322	12.7774	52.7985	44.2434	65.3339	33.5579	0.459648	4.45815	2.04918	8.26711e-06	0.000338561	3.47036
ENSDARG00000087402	tpm1	25	33192796	33250323	tropomyosin 1 (alpha)	803.091	1032.56	982.798	1446.09	2916.74	3113.86	1715.86	0.316598	4.44577	1.40752	8.75759e-06	0.000356246	3.44825
ENSDARG00000021143	rtn1b	20	20638034	20696957	reticulon 1b	143.027	154.746	95.8308	314.836	432.479	267.169	234.681	0.306621	4.44608	1.36326	8.74513e-06	0.000356246	3.44825
ENSDARG00000003655	tmem59l	22	21128113	21150845	transmembrane protein 59-like	62.7176	93.0317	63.8872	149.596	212.368	311.502	148.85	0.36341	4.44472	1.61526	8.80059e-06	0.000357198	3.44709
ENSDARG00000101210	glg1b	18	5917625	5969245	golgi glycoprotein 1b	81.8388	52.503	71.3407	156.44	159.276	212.335	122.289	0.30547	4.44099	1.35659	8.95463e-06	0.000361038	3.44245
ENSDARG00000045789	srgap1b	4	9279784	9335035	SLIT-ROBO Rho GTPase activating protein 1b	13.7673	12.8955	8.51829	43.9988	53.092	50.1671	30.4065	0.462496	4.43195	2.04976	9.33859e-06	0.000374036	3.42709
ENSDARG00000010785	thbs1b	20	29047183	29050045	thrombospondin 1b	1736.21	1036.24	837.987	2787.57	2914.53	3339.03	2108.59	0.299056	4.4259	1.32359	9.60427e-06	0.000381344	3.41868
ENSDARG00000057833	gulp1b	6	11497982	11523987	GULP PTB domain containing engulfment adaptor 1b	35.183	37.7653	31.9436	87.9975	88.4867	101.501	63.8128	0.317044	4.42503	1.40293	9.64269e-06	0.000382018	3.41792
ENSDARG00000070050	sfrp2	1	25491324	25496133	secreted frizzled-related protein 2	6.88363	3.68442	2.12957	26.3993	42.0312	32.6669	18.9658	0.668973	4.40434	2.94638	1.06108e-05	0.000416747	3.38013
ENSDARG00000053091	si:ch211-204c21.1	5	43863895	43867045	si:ch211-204c21.1	117.022	66.3196	117.126	202.394	304.173	382.67	198.284	0.355551	4.3992	1.56414	1.08649e-05	0.000425811	3.37078
ENSDARG00000038006	osr2	16	54402310	54405976	odd-skipped related transciption factor 2	103.255	97.6372	117.126	174.04	465.661	369.836	221.259	0.380778	4.3762	1.66636	1.20765e-05	0.000470262	3.32766
ENSDARG00000058695	ddr2b	2	6963296	6996486	discoidin domain receptor tyrosine kinase 2b	5.35394	3.68442	1.06479	25.4215	28.7582	37.3336	16.9361	0.714847	4.36993	3.12383	1.24287e-05	0.000480894	3.31795
ENSDARG00000038980	txndc12	2	9592319	9607879	thioredoxin domain containing 12 (endoplasmic reticulum)	271.521	188.827	142.681	405.766	588.437	532.004	354.873	0.306596	4.3572	1.3359	1.31739e-05	0.000505434	3.29634
ENSDARG00000063101	man2a2	25	8662498	8739148	mannosidase, alpha, class 2A, member 2	38.2424	57.1085	28.7492	103.642	131.624	134.168	82.2556	0.360772	4.34954	1.56919	1.36426e-05	0.000521174	3.28302
ENSDARG00000002945	bgnb	23	20014030	20051369	biglycan b	8.41333	6.44774	8.51829	31.288	45.3494	39.667	23.2806	0.532459	4.34265	2.31228	1.40777e-05	0.000534484	3.27207
ENSDARG00000043074	grp	21	10765886	10773344	gastrin-releasing peptide	22.1806	42.3709	50.045	124.174	161.488	99.1675	83.2377	0.406329	4.32923	1.75909	1.49633e-05	0.00056578	3.24735
ENSDARG00000030938	fermt3b	14	45970033	45997630	fermitin family member 3b	37.4776	30.3965	25.5549	92.8863	103.972	74.6673	60.8257	0.354653	4.31728	1.53114	1.57965e-05	0.000593559	3.22654
ENSDARG00000009194	col16a1	19	38473758	38539670	collagen, type XVI, alpha 1	733.489	336.204	313.047	1203.61	1380.39	1349.84	886.098	0.349689	4.30878	1.50673	1.6416e-05	0.0006143	3.21162
ENSDARG00000102776	cxcl19	7	7806682	7810348	chemokine (C-X-C motif) ligand 19	159.088	180.537	255.549	426.299	687.984	406.003	352.577	0.315003	4.30236	1.35526	1.68985e-05	0.000631061	3.19993
ENSDARG00000045071	chad	12	26512569	26525699	chondroadherin	1222.23	1397.32	1299.04	1861.64	4392.26	4806.7	2496.53	0.348008	4.30146	1.49694	1.69677e-05	0.000632352	3.19904
ENSDARG00000068179	trib2	20	45404656	45423498		93.3115	78.294	61.7576	180.884	247.763	158.668	136.78	0.311308	4.26102	1.32649	2.03499e-05	0.000746189	3.12715
ENSDARG00000002002	lmcd1	22	39096917	39104131	LIM and cysteine-rich domains 1	45.8909	35.9231	28.7492	93.864	101.76	101.501	67.948	0.332522	4.2559	1.41518	2.08209e-05	0.000757365	3.12069
ENSDARG00000103056	itga4	9	44034797	44088067	integrin alpha 4	48.9503	20.2643	26.6197	123.197	103.972	99.1675	70.3617	0.413368	4.2489	1.75636	2.14826e-05	0.000778327	3.10884
ENSDARG00000069113	dbn1	21	36801620	36972127	drebrin 1	480.325	384.101	271.521	681.492	1276.42	961.341	675.867	0.320151	4.24813	1.36004	2.15559e-05	0.000779433	3.10822
ENSDARG00000087697	lpl	22	15624371	15630421	lipoprotein lipase	114.727	136.324	156.524	214.127	482.253	469.004	262.16	0.358489	4.23009	1.51644	2.33598e-05	0.000834725	3.07846
ENSDARG00000070155	tuba8l3	9	7662638	7673856	tubulin, alpha 8 like 3	277.64	112.375	122.45	429.232	687.984	515.671	357.559	0.394807	4.22559	1.66829	2.38315e-05	0.000849532	3.07082
ENSDARG00000056621	ctcf	18	22285992	22293372	CCCTC-binding factor (zinc finger protein)	0.764848	1.84221	0	93.864	1.10608	58.3338	25.9852	1.3846	4.2233	5.84757	2.40746e-05	0.000855236	3.06791
ENSDARG00000097528	si:dkey-7j14.5	16	43014417	43026273	si:dkey-7j14.5	39.7721	32.2387	44.721	78.22	162.594	120.168	79.619	0.38842	4.19335	1.62878	2.74865e-05	0.000954123	3.0204
ENSDARG00000021255	arhgap22	13	31108334	31133426	Rho GTPase activating protein 22	60.423	81.0573	50.045	155.462	199.095	134.168	113.375	0.321926	4.19235	1.34963	2.76075e-05	0.000956502	3.01931
ENSDARG00000020086	nuak1a	4	14360372	14372843	NUAK family, SNF1-like kinase, 1a	100.96	40.5286	37.2675	189.684	188.034	248.502	134.163	0.429912	4.18416	1.79882	2.86224e-05	0.000984178	3.00693
ENSDARG00000091650	igflr1	15	37436430	37454153	IGF-like family receptor 1	259.284	177.773	91.5716	438.032	503.268	694.172	360.683	0.389566	4.1727	1.62554	3.01013e-05	0.00102921	2.9875
ENSDARG00000010154	vstm4a	13	30951267	30955035	V-set and transmembrane domain containing 4a	41.3018	28.5543	44.721	73.3313	140.473	186.668	85.8415	0.433344	4.16299	1.80401	3.1411e-05	0.00106997	2.97063
ENSDARG00000007678	ttyh3b	1	11781544	11850353	tweety family member 3b	24.4751	22.1065	14.907	64.5315	57.5164	77.0006	43.4229	0.404239	4.16012	1.68168	3.1808e-05	0.00107867	2.96711
ENSDARG00000013409	bmp2a	17	4227254	4231532	bone morphogenetic protein 2a	176.68	123.428	106.479	246.393	409.251	357.003	236.539	0.315343	4.16036	1.31194	3.17752e-05	0.00107867	2.96711
ENSDARG00000035650	evla	17	30900772	30901872	Enah/Vasp-like a	100.96	64.4774	104.349	169.151	245.551	261.335	157.637	0.31885	4.15313	1.32423	3.27957e-05	0.00110679	2.95593
ENSDARG00000044062	ctbp2a	17	8616719	8656155	C-terminal binding protein 2a	128.495	86.5839	103.284	213.15	386.023	228.668	191.034	0.333157	4.13082	1.37621	3.61476e-05	0.00120531	2.9189
ENSDARG00000077811	sox11a	17	35878544	35881841	SRY-box transcription factor 11a	366.362	159.351	178.884	643.36	808.547	541.338	449.64	0.363171	4.12398	1.49771	3.72377e-05	0.00123293	2.90906
ENSDARG00000098158	cpxm1b	14	52323322	52354463	carboxypeptidase X (M14 family), member 1b	113.198	57.1085	62.8224	187.728	193.565	264.835	146.543	0.35594	4.1115	1.46345	3.93099e-05	0.00129078	2.88915
ENSDARG00000029865	rassf2a	8	43011613	43038460	Ras association domain family member 2a	3.05939	5.52663	3.19436	0.97775	183.61	98.0008	49.0615	1.11558	4.10962	4.58462	3.96305e-05	0.00129664	2.88718
ENSDARG00000053279	apln	14	33722950	33757715	apelin	128.495	105.006	102.219	204.35	262.142	460.837	210.508	0.356066	4.10852	1.4629	3.98208e-05	0.0012982	2.88666
ENSDARG00000094132	igf1	4	17310143	17326717	insulin-like growth factor 1	27.5345	20.2643	8.51829	60.6205	105.078	72.3339	49.0583	0.502429	4.09915	2.05953	4.14669e-05	0.00134705	2.87062
ENSDARG00000078979	arhgef40	7	73488035	73571518	Rho guanine nucleotide exchange factor (GEF) 40	77.2497	50.6608	67.0815	216.083	122.775	171.501	117.559	0.338702	4.09544	1.38713	4.21366e-05	0.00136152	2.86598
ENSDARG00000039255	klhl21	23	24926407	24939148	kelch-like family member 21	47.4206	40.5286	38.3323	87.0198	105.078	129.501	74.6467	0.327719	4.09439	1.34181	4.23276e-05	0.00136527	2.86478
ENSDARG00000063375	pter	2	3603712	3611960	phosphotriesterase related	26.7697	14.7377	19.1662	50.843	77.4259	82.834	45.2961	0.437506	4.0844	1.78695	4.41911e-05	0.00141536	2.84913
ENSDARG00000092352	jac4	7	8456999	8458462	jacalin 4	136.143	146.456	18.1014	2296.74	895.928	779.34	712.117	0.91154	4.08338	3.72216	4.43853e-05	0.00141909	2.84799
ENSDARG00000094466	si:ch73-199e17.1	9	7678137	7684002	si:ch73-199e17.1	37.4776	25.791	18.1014	93.864	116.139	65.3339	59.4511	0.428654	4.074	1.74634	4.62129e-05	0.00147235	2.83199
ENSDARG00000090783	mfap4	1	59090972	59092056	microfibril associated protein 4	91.7818	49.7397	72.4055	183.817	317.446	149.335	144.087	0.393682	4.06953	1.6021	4.71077e-05	0.00149824	2.82442
ENSDARG00000051896	fbn2a	10	16456335	16459677		4.58909	6.44774	7.4535	28.3548	27.6521	42.0003	19.4163	0.59643	4.05983	2.4214	4.91094e-05	0.00155647	2.80786
ENSDARG00000069407	zgc:194990	8	13161680	13184989	zgc:194990	30.5939	18.4221	25.5549	60.6205	79.638	86.334	50.1939	0.393349	4.05726	1.59592	4.96521e-05	0.00157094	2.80384
ENSDARG00000042141	myo6b	17	36687094	36818176	myosin VIb	56.5988	76.4518	46.8506	114.397	172.549	183.168	108.336	0.340791	4.05559	1.38211	5.00081e-05	0.00157863	2.80172
ENSDARG00000042277	efnb3b	7	20965880	21089475	ephrin-B3b	25.24	20.2643	21.2957	62.576	59.7285	70.0006	43.1842	0.374811	4.05392	1.51945	5.03664e-05	0.00158528	2.79989
ENSDARG00000045528	fgd6	4	25859445	25911609	FYVE, RhoGEF and PH domain containing 6	19.8861	20.2643	7.4535	69.4203	46.4555	85.1673	41.4412	0.508718	4.05222	2.06144	5.07334e-05	0.00159408	2.79749
ENSDARG00000070494	pdgfra	20	22435180	22476255	platelet-derived growth factor receptor, alpha polypeptide	60.423	49.7397	31.9436	106.575	128.306	150.501	87.9147	0.352665	4.05028	1.42839	5.11573e-05	0.00160463	2.79462
ENSDARG00000068261	pros1	1	343617	345895	protein S	163.678	125.27	168.236	238.571	436.903	416.503	258.194	0.311221	4.03315	1.2552	5.50352e-05	0.00171154	2.76661
ENSDARG00000069048	serpinf1	21	40106448	40120169	serpin peptidase inhibitor, clade F (alpha-2 antiplasmin, pigment epithelium derived factor), member 1	2094.92	2521.07	1933.65	3137.6	5540.37	7087.56	3719.19	0.314446	4.02983	1.26716	5.58178e-05	0.00173292	2.76122
ENSDARG00000103744	hacd1	7	59020972	59032302	3-hydroxyacyl-CoA dehydratase 1	10.7079	11.0533	15.9718	34.2213	58.6224	54.8338	30.9017	0.490893	4.02803	1.97733	5.62456e-05	0.00174255	2.75881
ENSDARG00000037012	slc3a2b	21	26720803	26725478	solute carrier family 3 member 2b	545.337	468.843	468.506	809.577	1013.17	1795.51	850.158	0.322081	3.99401	1.28639	6.49662e-05	0.00197984	2.70337
ENSDARG00000036254	hoxa13b	16	20895904	20897836	homeobox A13b	7.64848	11.0533	3.19436	25.4215	50.8799	47.8337	24.3385	0.624083	3.97983	2.48374	6.8964e-05	0.00207735	2.68249
ENSDARG00000060518	pcsk5b	8	38649989	38810233	proprotein convertase subtilisin/kexin type 5b	69.6012	47.8975	34.0732	118.308	141.579	143.501	92.4932	0.352028	3.97906	1.40074	6.91882e-05	0.00208067	2.6818
ENSDARG00000006859	nkain1	19	43017931	43026832	sodium/potassium transporting ATPase interacting 1	31.3588	36.8442	26.6197	61.5983	113.927	105.001	62.5581	0.393277	3.9658	1.55966	7.31492e-05	0.00218536	2.66048
ENSDARG00000069254	chrm4a	7	39180876	39203799	cholinergic receptor, muscarinic 4a	13.7673	11.9744	14.907	58.665	33.1825	60.6671	32.1939	0.482006	3.96313	1.91025	7.39723e-05	0.00220273	2.65704
ENSDARG00000078915	mmp17a	21	14892050	15046065	matrix metallopeptidase 17a	34.4182	11.9744	23.4253	69.4203	108.396	78.1673	54.3003	0.470608	3.96205	1.86457	7.43086e-05	0.00220913	2.65578
ENSDARG00000094894	tyrobp	16	25196572	25200757	TYRO protein tyrosine kinase binding protein	6.88363	5.52663	5.32393	21.5105	40.9251	33.8336	19.0006	0.613591	3.95599	2.42736	7.62189e-05	0.00225489	2.64687
ENSDARG00000021948	tnc	5	28561006	28625517	tenascin C	3.82424	0.921106	3.19436	24.4438	19.9095	24.5002	12.7989	0.784393	3.95442	3.10182	7.6722e-05	0.0022661	2.64472
ENSDARG00000094981	chst12b	1	11641482	11642513	si:dkey-26i13.4	19.8861	17.501	31.9436	54.754	76.3198	95.6674	49.3453	0.43499	3.9482	1.71743	7.87398e-05	0.00231444	2.63555
ENSDARG00000004880	acsm3	2	44725550	44746723	acyl-CoA synthetase medium chain family member 3	14.5321	9.21106	9.58308	36.1768	54.1981	40.8337	27.4225	0.500221	3.9214	1.96157	8.80366e-05	0.00253456	2.5961
ENSDARG00000052063	col4a5	7	51103416	51193203	collagen, type IV, alpha 5 (Alport syndrome)	676.891	270.805	306.658	1047.17	1266.47	1066.34	772.389	0.364738	3.91633	1.42843	8.99056e-05	0.0025772	2.58885
ENSDARG00000099203	atp1b2a	23	44745317	44762193	ATPase Na+/K+ transporting subunit beta 2a	127.73	136.324	63.8872	240.527	307.491	270.669	191.105	0.33633	3.91008	1.31508	9.22641e-05	0.00262312	2.58118
ENSDARG00000079388	agrn	23	23485858	23912479	agrin	13.0024	16.5799	13.8422	43.9988	35.3947	213.502	56.0533	0.704091	3.90939	2.75257	9.25296e-05	0.00262657	2.58061
ENSDARG00000078266	twist2	9	45839260	45843479	twist2	195.036	81.0573	99.0251	314.836	503.268	291.669	247.482	0.399403	3.90812	1.56092	9.30161e-05	0.00263576	2.57909
ENSDARG00000078362	zmp:0000000846	5	5708576	5831037	zmp:0000000846	16.8267	6.44774	8.51829	47.9098	54.1981	37.3336	28.539	0.542056	3.89484	2.11122	9.82645e-05	0.00275928	2.5592
ENSDARG00000068363	si:ch211-132b12.3	18	40584288	40604363	si:ch211-132b12.3	0	0.921106	0	27.377	1.10608	58.3338	14.623	1.66254	3.89342	6.47295	9.88421e-05	0.00277123	2.55733
ENSDARG00000019579	ldb2a	14	46678711	46832825	LIM domain binding 2a	45.126	31.3176	27.6844	88.9753	79.638	113.168	64.3182	0.36615	3.89187	1.42501	9.94752e-05	0.00278469	2.55522
ENSDARG00000020417	emx3	14	26363537	26377044	empty spiracles homeobox 3	3.82424	8.28995	4.25915	31.288	26.546	30.3336	17.4235	0.626407	3.88696	2.43482	0.000101506	0.00283718	2.54711
ENSDARG00000008278	rcor2	7	24984813	24995631	REST corepressor 2	13.0024	7.36884	9.58308	33.2435	48.6677	39.667	25.2554	0.517135	3.88222	2.00763	0.000103507	0.00287549	2.54129
ENSDARG00000076348	mylk3	7	41821311	41851605	myosin light chain kinase 3	5.35394	5.52663	6.38872	32.2658	24.3338	29.1669	17.1726	0.598409	3.87771	2.32045	0.000105446	0.00292043	2.53455
ENSDARG00000052942	aspg	17	45765164	45774598	asparaginase homolog (S. cerevisiae)	45.126	39.6075	22.3605	81.1533	122.775	103.834	69.1428	0.390046	3.87369	1.51092	0.000107198	0.00295997	2.52871
ENSDARG00000102566	fam102aa	8	2656681	2738642	family with sequence similarity 102 member Aa	43.5963	52.503	25.5549	97.775	108.396	117.834	74.2766	0.363124	3.86916	1.40498	0.000109211	0.003011	2.52129
ENSDARG00000056453	afap1l1b	21	30418034	30467905	actin filament associated protein 1-like 1b	65.0121	53.4241	51.1097	87.9975	238.914	190.168	114.438	0.415134	3.86533	1.60463	0.000110941	0.00304486	2.51643
ENSDARG00000056502	si:ch73-334d15.4	24	36636208	36638807	si:ch73-334d15.4	17.5915	15.6588	21.2957	49.8653	51.9859	60.6671	36.1774	0.409436	3.85689	1.57915	0.000114838	0.00313765	2.5034
ENSDARG00000040027	osbpl10b	16	39271123	39386073	oxysterol binding protein-like 10b	63.4824	35.9231	29.814	99.7305	133.836	134.168	82.8257	0.388012	3.85616	1.49624	0.000115182	0.00314234	2.50275
ENSDARG00000105358	si:dkeyp-32g11.8	7	8437206	8438657	si:dkeyp-32g11.8	156.029	193.432	19.1662	2581.26	1224.43	806.173	830.083	0.947745	3.84512	3.64419	0.000120495	0.00325801	2.48705
ENSDARG00000009653	lhfpl2a	21	301003	308852	LHFPL tetraspan subfamily member 2a	40.537	17.501	23.4253	74.309	97.3354	82.834	55.9903	0.42528	3.83356	1.63034	0.000126301	0.00339486	2.46918
ENSDARG00000030376	grin2bb	1	45372562	45553602	glutamate receptor, ionotropic, N-methyl D-aspartate 2B, genome duplicate b	16.8267	8.28995	7.4535	38.1323	42.0312	57.1671	28.3168	0.535322	3.82855	2.0495	0.000128903	0.00345968	2.46096
ENSDARG00000006923	cacna1ab	11	30981777	31021798	calcium channel, voltage-dependent, P/Q type, alpha 1A subunit, b	6.11879	12.8955	6.38872	31.288	35.3947	47.8337	23.3199	0.567969	3.82541	2.17271	0.000130553	0.00347329	2.45926
ENSDARG00000077641	thbs3a	16	42900238	42933332	thrombospondin 3a	280.699	99.4794	62.8224	444.876	661.438	550.671	349.998	0.496333	3.8261	1.89902	0.00013019	0.00347329	2.45926
ENSDARG00000011600	epha4b	2	40294313	40514151	eph receptor A4b	28.2994	16.5799	12.7774	52.7985	65.2589	79.334	42.508	0.458707	3.82676	1.75536	0.000129843	0.00347329	2.45926
ENSDARG00000090416	scpp1	1	37380662	37383539	secretory calcium-binding phosphoprotein 1	181.269	365.679	270.456	465.409	714.53	816.673	469.003	0.337865	3.81532	1.28907	0.000136004	0.00359208	2.44465
ENSDARG00000042115	tmem198a	9	7456174	7496722	transmembrane protein 198a	29.8291	18.4221	22.3605	59.6428	66.365	73.5006	45.02	0.390891	3.80813	1.48856	0.00014002	0.00367685	2.43452
ENSDARG00000055659	gpr161	9	34151367	34162047	G protein-coupled receptor 161	24.4751	16.5799	14.907	48.8875	67.4711	58.3338	38.4424	0.428073	3.80129	1.62723	0.000143943	0.00377441	2.42315
ENSDARG00000073933	gareml	20	47994741	48027526	GRB2 associated, regulator of MAPK1-like	13.0024	20.2643	8.51829	47.9098	42.0312	67.6672	33.2322	0.50278	3.79215	1.90662	0.000149347	0.0038937	2.40964
ENSDARG00000052625	fkbp1b	20	44464345	44496245	FKBP prolyl isomerase 1B	35.183	33.1598	29.814	73.3313	88.4867	74.6673	55.7737	0.334671	3.77691	1.26402	0.000158784	0.00408712	2.38858
ENSDARG00000113525	fgf12b	15	45414883	45510977	fibroblast growth factor 12b	9.94303	8.28995	15.9718	34.2213	54.1981	42.0003	27.4374	0.514823	3.77578	1.94385	0.000159511	0.00409506	2.38774
ENSDARG00000088073	fam110b	2	22208404	22230326	family with sequence similarity 110 member B	35.183	27.6332	14.907	56.7095	103.972	101.501	56.6509	0.460572	3.77573	1.73899	0.000159542	0.00409506	2.38774
ENSDARG00000077356	sypl1	4	3396464	3398207	synaptophysin-like 1	52.7745	40.5286	42.5915	78.22	188.034	126.001	88.025	0.405816	3.75718	1.52473	0.000171838	0.00435547	2.36097
ENSDARG00000077295	akap6	17	9040165	9266211	A kinase (PRKA) anchor protein 6	14.5321	11.0533	10.6479	48.8875	40.9251	36.167	27.0355	0.476514	3.75614	1.78985	0.000172555	0.00436755	2.35976
ENSDARG00000043806	postna	10	25771031	25817854	periostin, osteoblast specific factor a	509.389	384.101	163.977	571.984	2200	1241.34	845.132	0.512533	3.75196	1.92301	0.000175455	0.00442866	2.35373
ENSDARG00000017429	sphkap	18	46395909	46464501	SPHK1 interactor, AKAP domain containing	3.05939	1.84221	3.19436	22.4883	36.5008	11.6668	13.1253	0.835457	3.74324	3.12732	0.00018166	0.00456001	2.34103
ENSDARG00000027285	kcnf1b	13	32993962	32995324	potassium voltage-gated channel, subfamily F, member 1b	1.5297	1.84221	3.19436	14.6663	26.546	17.5001	10.8798	0.856974	3.72705	3.19398	0.000193735	0.00480356	2.31844
ENSDARG00000042090	si:ch73-55i23.1	5	1911814	1923875	si:ch73-55i23.1	20.6509	23.0276	22.3605	38.1323	79.638	154.001	56.3018	0.547057	3.72733	2.03906	0.00019352	0.00480356	2.31844
ENSDARG00000062251	fbxl7	2	21634128	21734733	F-box and leucine-rich repeat protein 7	28.2994	40.5286	29.814	59.6428	120.563	102.667	63.5859	0.408942	3.71341	1.51857	0.000204485	0.00504951	2.29675
ENSDARG00000034181	esr2b	13	37040789	37072556	estrogen receptor 2b	26.7697	27.6332	23.4253	70.398	59.7285	66.5005	45.7425	0.359775	3.70941	1.33455	0.000207746	0.00510301	2.29217
ENSDARG00000006288	prdm5	23	1927352	2037566	PR domain containing 5	78.0145	35.9231	47.9154	118.308	134.942	196.002	101.851	0.396172	3.69777	1.46495	0.000217503	0.00532767	2.27346
ENSDARG00000019646	twist3	23	2669	9339	twist3	316.647	169.483	220.411	406.744	825.139	522.671	410.182	0.35458	3.69606	1.31055	0.000218971	0.00535642	2.27113
ENSDARG00000111728	tmem198b	CHR_ALT_CTG6_1_6	13852245	13868810	transmembrane protein 198b	42.8315	38.6864	26.6197	91.9085	74.1076	110.834	64.1647	0.364489	3.69533	1.34691	0.000219598	0.00535737	2.27105
ENSDARG00000045444	fzd8a	24	4447635	4450238	frizzled class receptor 8a	8.41333	7.36884	17.0366	35.199	36.5008	68.8339	28.8921	0.574465	3.68049	2.11431	0.000232782	0.005604	2.2515
ENSDARG00000078428	si:ch211-256e16.4	3	58119571	58131524	si:ch211-256e16.4	22.9454	19.3432	27.6844	45.9543	96.2293	72.3339	47.4151	0.44102	3.66787	1.6176	0.000244575	0.00582633	2.23461
ENSDARG00000077275	crispld1a	24	14859238	14884543	cysteine-rich secretory protein LCCL domain containing 1a	19.8861	31.3176	30.8788	63.5538	67.4711	88.6674	50.2958	0.390071	3.66	1.42766	0.000252211	0.00597697	2.22352
ENSDARG00000002656	stxbp5a	20	31786665	31808779	syntaxin binding protein 5a (tomosyn)	18.3564	24.8699	14.907	41.0655	73.0015	71.1672	40.5612	0.455176	3.65883	1.66541	0.000253374	0.00599674	2.22208
ENSDARG00000013293	crispld1b	2	30379650	30395993	cysteine-rich secretory protein LCCL domain containing 1b	2.29454	3.68442	0	24.4438	13.273	25.6669	11.5604	0.92004	3.65415	3.36196	0.000258038	0.00608853	2.21549
ENSDARG00000103775	thbs1a	KN150104.1	1741	17962		1278.83	703.725	523.875	1596.67	1962.19	2993.69	1509.83	0.379423	3.65173	1.38555	0.000260482	0.00612519	2.21288
ENSDARG00000095833	alk	17	47193206	47220934	ALK receptor tyrosine kinase	19.1212	30.3965	24.4901	136.885	53.092	65.3339	54.8864	0.491488	3.64898	1.79343	0.000263288	0.00617524	2.20935
ENSDARG00000036036	mdka	7	39166462	39174557	midkine a	2105.63	1083.22	632.483	3693.94	4311.51	2781.36	2434.69	0.410657	3.64441	1.4966	0.000268011	0.00626184	2.2033
ENSDARG00000037879	lfng	3	41922114	41923048	LFNG O-fucosylpeptide 3-beta-N-acetylglucosaminyltransferase	521.626	242.251	235.318	666.826	936.853	854.007	576.147	0.355997	3.64116	1.29624	0.00027141	0.00633314	2.19838
ENSDARG00000055229	ncs1a	5	32402887	32424402	neuronal calcium sensor 1a	4.58909	11.0533	1.06479	25.4215	38.7129	42.0003	20.4737	0.732488	3.61819	2.65028	0.000296668	0.00682636	2.16581
ENSDARG00000011166	cahz	2	29477602	29485335	carbonic anhydrase	98.6654	55.2663	57.4985	206.305	109.502	465.504	165.457	0.520336	3.6168	1.88195	0.000298272	0.00683736	2.16511
ENSDARG00000027360	si:ch211-106h11.3	3	5575313	5611867	si:ch211-106h11.3	17.5915	13.8166	6.38872	39.11	50.8799	49.0004	29.4645	0.514391	3.60474	1.85424	0.000312471	0.00711809	2.14764
ENSDARG00000016934	ttyh2	12	38563073	38673376	tweety family member 2	16.8267	19.3432	6.38872	47.9098	44.2434	65.3339	33.3409	0.519866	3.59722	1.87007	0.000321634	0.00729038	2.13725
ENSDARG00000010083	rbfox3a	12	32729470	33245236	RNA binding fox-1 homolog 3a	10.7079	10.1322	10.6479	31.288	54.1981	31.5003	24.7457	0.526597	3.59319	1.89216	0.000326655	0.0073858	2.1316
ENSDARG00000102793	slc16a6a	KN150708.1	15753	31870	solute carrier family 16 member 6a	8.41333	9.21106	3.19436	21.5105	37.6069	44.3337	20.7116	0.637128	3.59084	2.28783	0.000329611	0.0074342	2.12877
ENSDARG00000087517	btbd3b	13	35041892	35051897	BTB (POZ) domain containing 3b	3.82424	0.921106	0	28.3548	29.8643	9.33341	12.0496	1.0445	3.57633	3.73547	0.000348452	0.0078108	2.1073
ENSDARG00000045316	map7d2b	24	24120772	24163201	MAP7 domain containing 2b	7.64848	0.921106	6.38872	20.5328	28.7582	53.6671	19.6527	0.775549	3.57198	2.77025	0.00035429	0.00792218	2.10116
ENSDARG00000104077	fcer1gl	2	58077662	58085444	Fc receptor, IgE, high affinity I, gamma polypeptide like	109.373	104.085	97.9603	175.995	377.175	197.168	176.959	0.354825	3.57166	1.26731	0.000354731	0.00792232	2.10115
ENSDARG00000088816	trabd2b	8	19801865	19904124	TraB domain containing 2B	13.0024	7.36884	12.7774	36.1768	51.9859	32.6669	25.6631	0.522167	3.57018	1.86423	0.000356729	0.00794748	2.09977
ENSDARG00000071863	itgb1a	24	1110138	1151483	integrin, beta 1a	653.18	998.478	527.069	1074.55	2743.09	1785.01	1296.9	0.382102	3.56541	1.36235	0.000363294	0.00805435	2.09397
ENSDARG00000079917	rassf7a	25	25464630	25488152	Ras association domain family member 7a	36.7127	96.7161	58.5632	112.441	243.338	233.335	130.184	0.4546	3.56161	1.61911	0.000368587	0.00814197	2.08927
ENSDARG00000018065	ntm	10	30498081	30541081	neurotrimin	33.6533	44.2131	56.4337	81.1533	113.927	141.168	78.4246	0.373407	3.56056	1.32954	0.000370058	0.00815534	2.08856
ENSDARG00000016856	pon2	16	24669883	24672919	paraoxonase 2	37.4776	33.1598	39.3971	63.5538	131.624	91.0007	66.0355	0.393229	3.5037	1.37776	0.000458841	0.00977186	2.01002
ENSDARG00000042559	tnni1c	18	6625427	6633984	troponin I, skeletal, slow c	0.764848	0.921106	3.19436	6.84425	14.3791	47.8337	12.3229	1.10966	3.49316	3.87622	0.000477336	0.0100916	1.99604
ENSDARG00000114204	fras1	CHR_ALT_CTG5_1_37	38884289	39075776	Fraser extracellular matrix complex subunit 1	43.5963	13.8166	30.8788	72.3535	129.412	87.5007	62.9263	0.488273	3.49177	1.70494	0.000479832	0.0101092	1.99528
ENSDARG00000024030	angptl2a	5	4806851	4830356	angiopoietin-like 2a	140.732	65.3985	69.2111	261.059	207.944	203.002	157.891	0.367722	3.48535	1.28164	0.000491491	0.0102835	1.98786
ENSDARG00000078582	myo16	9	7909490	8024196	myosin XVI	33.6533	27.6332	23.4253	70.398	65.2589	67.6672	48.006	0.360285	3.48196	1.2545	0.000497753	0.0103788	1.98385
ENSDARG00000044895	fmoda	11	21025895	21031773	fibromodulin a	3.05939	17.501	9.58308	60.6205	49.7738	32.6669	28.8674	0.653135	3.46623	2.26392	0.00052781	0.0109305	1.96136
ENSDARG00000089177	cyp46a1.3	20	5272655	5291012	cytochrome P450, family 46, subfamily A, polypeptide 1, tandem duplicate 3	7.64848	9.21106	10.6479	21.5105	59.7285	35.0003	23.9578	0.603191	3.45674	2.08508	0.000546751	0.0112046	1.9506
ENSDARG00000028222	itgb8	19	2279051	2307283	integrin, beta 8	7.64848	7.36884	2.12957	25.4215	33.1825	25.6669	16.903	0.65578	3.45488	2.26564	0.000550539	0.0112263	1.94976
ENSDARG00000100781	col28a2b	6	3640381	3675797	collagen, type XXVIII, alpha 2b	2.29454	0.921106	2.12957	15.644	25.4399	10.5001	9.48821	0.944987	3.454	3.26398	0.000552343	0.0112343	1.94946
ENSDARG00000079502	gal3st2	15	40271177	40286196	galactose-3-O-sulfotransferase 2	26.0048	42.3709	22.3605	68.4425	70.7894	105.001	55.8282	0.415201	3.432	1.42497	0.00059914	0.0120782	1.918
ENSDARG00000021339	cpa5	25	18459924	18470695	carboxypeptidase A5	9.94303	7.36884	15.9718	34.2213	42.0312	37.3336	24.4783	0.520582	3.4291	1.78513	0.00060559	0.0121679	1.91479
ENSDARG00000008450	pcolce2a	2	8045416	8047257	procollagen C-endopeptidase enhancer 2a	4.58909	10.1322	3.19436	12.7108	42.0312	57.1671	21.6374	0.7702	3.42085	2.63474	0.000624254	0.0124767	1.9039
ENSDARG00000115496	myl6	CHR_ALT_CTG6_3_6	39874668	39882568	myosin, light chain 6, alkali, smooth muscle and non-muscle	34.4182	42.3709	37.2675	56.7095	155.958	112.001	73.1208	0.441152	3.41869	1.50816	0.000629243	0.01256	1.90101
ENSDARG00000103129	nid1b	11	44579865	44603123		45.126	23.9487	22.3605	87.0198	61.9407	119.001	59.8995	0.450251	3.41759	1.53877	0.000631791	0.0125971	1.89973
ENSDARG00000002582	tbx15	9	21034888	21067971	T-box transcription factor 15	32.1236	15.6588	20.2309	53.7763	67.4711	70.0006	43.2102	0.432734	3.41576	1.47811	0.000636051	0.0126544	1.89776
ENSDARG00000039949	fibina	25	35502552	35503237	fin bud initiation factor a	26.7697	18.4221	21.2957	46.932	88.4867	54.8338	42.79	0.444537	3.39631	1.50979	0.000683002	0.0133552	1.87435
ENSDARG00000090833	igfbp6b	23	36601984	36605837	insulin-like growth factor binding protein 6b	93.3115	37.7653	8.51829	199.461	222.323	196.002	126.23	0.629633	3.39284	2.13625	0.000691718	0.0134534	1.87117
ENSDARG00000088072	usp43b	3	25546672	25646149	ubiquitin specific peptidase 43b	3.82424	5.52663	3.19436	12.7108	27.6521	31.5003	14.0681	0.739591	3.3922	2.50884	0.000693346	0.0134564	1.87107
ENSDARG00000068401	yap1	18	37283765	37355666	Yes-associated protein 1	4.58909	13.8166	8.51829	87.0198	7.74259	100.334	37.0034	0.846305	3.38447	2.8643	0.000713149	0.0137095	1.86298
ENSDARG00000015252	st3gal3b	2	17267660	17393216	ST3 beta-galactoside alpha-2,3-sialyltransferase 3b	19.1212	11.9744	14.907	43.021	36.5008	61.8338	31.2264	0.478174	3.36678	1.60991	0.000760503	0.0145125	1.83826
ENSDARG00000051914	slc14a2	5	52167986	52177850	solute carrier family 14 member 2	7.64848	0.921106	5.32393	23.466	24.3338	32.6669	15.7267	0.747759	3.36155	2.51363	0.000775064	0.0147133	1.83229
ENSDARG00000043257	ckbb	20	20816928	20821783	creatine kinase, brain b	1479.98	614.377	515.357	2066.96	2980.9	1782.68	1573.38	0.413886	3.35203	1.38736	0.000802209	0.0151463	1.81969
ENSDARG00000007788	atp2b1b	25	19646388	19666107	ATPase plasma membrane Ca2+ transporting 1b	16.0618	15.6588	10.6479	40.0878	50.8799	36.167	28.2505	0.470087	3.3502	1.57489	0.000807527	0.0152029	1.81807
ENSDARG00000100255	si:ch73-29l19.1	6	36807861	36819371	si:ch73-29l19.1	5.35394	4.60553	7.4535	20.5328	27.6521	25.6669	15.2108	0.627764	3.33699	2.09484	0.000846902	0.0158135	1.80097
ENSDARG00000087341	unc5c	10	1052591	1107558		111.668	29.4754	78.7942	200.439	203.519	213.502	139.566	0.446718	3.32638	1.48595	0.000879805	0.0163266	1.7871
ENSDARG00000056653	fhl1b	10	26597990	26621189	four and a half LIM domains 1b	175.915	109.612	106.479	243.46	476.722	227.502	223.282	0.382528	3.32153	1.27058	0.000895265	0.0165638	1.78084
ENSDARG00000039273	fbln5	13	33155428	33170733	fibulin 5	44.3612	28.5543	24.4901	74.309	121.669	66.5005	59.9807	0.427904	3.31879	1.42012	0.00090408	0.0166761	1.77791
ENSDARG00000069951	eef1a1l2	1	31113951	31129604	eukaryotic translation elongation factor 1 alpha 1b	98.6654	130.797	157.588	459.543	136.048	585.671	261.385	0.4859	3.31583	1.61116	0.000913715	0.0167858	1.77506
ENSDARG00000062592	myl10	10	33171501	33179988	myosin, light chain 10, regulatory	5.35394	5.52663	3.19436	11.733	105.078	11.6668	23.7588	0.961363	3.30813	3.18031	0.000939211	0.0171234	1.76641
ENSDARG00000098526	gpr75	13	35746440	35748092	G protein-coupled receptor 75	6.11879	25.791	13.8422	46.932	60.8346	57.1671	35.1143	0.564372	3.29546	1.85987	0.000982596	0.0177628	1.75049
ENSDARG00000095170	lrrfip1b	6	15527603	15604417	leucine rich repeat (in FLII) interacting protein 1b	32.8885	19.3432	19.1662	53.7763	50.8799	143.501	53.2592	0.543873	3.28542	1.78685	0.0010183	0.0182833	1.73795
ENSDARG00000039133	lamb4	25	31633322	31698550	laminin, beta 4	17.5915	11.0533	15.9718	49.8653	64.1529	29.1669	31.3003	0.511836	3.28403	1.68088	0.00102335	0.0183199	1.73708
ENSDARG00000089362	grn1	19	40187528	40191358	granulin 1	21.4158	11.9744	19.1662	27.377	70.7894	92.1674	40.4817	0.564338	3.27897	1.85045	0.00104187	0.0185783	1.73099
ENSDARG00000077826	efcc1	11	26619133	26666627	EF-hand and coiled-coil domain containing 1	14.5321	4.60553	7.4535	31.288	42.0312	31.5003	21.9018	0.600954	3.25425	1.95566	0.0011369	0.0198648	1.70192
ENSDARG00000034941	si:dkey-224e22.2	18	44750170	44755708	si:dkey-224e22.2	21.4158	16.5799	20.2309	31.288	67.4711	80.5006	39.5811	0.497769	3.24817	1.61684	0.00116149	0.0201976	1.6947
ENSDARG00000007302	sh3gl3b	25	19530017	19535811	SH3-domain GRB2-like 3b	44.3612	38.6864	31.9436	65.5093	84.0624	158.668	70.5385	0.436345	3.24389	1.41546	0.00117908	0.0204254	1.68983
ENSDARG00000042515	gpr176	20	28960340	28974309	G protein-coupled receptor 176	2.29454	0.921106	0	12.7108	12.1669	16.3335	7.40446	1.10177	3.24249	3.57249	0.00118488	0.0205065	1.68811
ENSDARG00000089943	npy2rl	1	10221568	10235337	neuropeptide Y receptor Y2, like	3.05939	4.60553	1.06479	13.6885	25.4399	17.5001	10.893	0.828321	3.22508	2.6714	0.00125937	0.0215933	1.66568
ENSDARG00000009281	dnm1b	5	63668735	63735611	dynamin 1b	13.0024	9.21106	8.51829	34.2213	35.3947	29.1669	21.5858	0.518987	3.22076	1.67153	0.00127852	0.0218777	1.66
ENSDARG00000029019	epb41b	16	26456210	26457614	erythrocyte membrane protein band 4.1b	55.8339	19.3432	34.0732	119.286	51.9859	242.669	87.1984	0.59925	3.19783	1.9163	0.00138465	0.0233336	1.63202
ENSDARG00000027582	angptl7	8	46217861	46221296	angiopoietin-like 7	0.764848	1.84221	0	0.97775	38.7129	23.3335	10.9385	1.43086	3.1884	4.56216	0.0014306	0.0239626	1.62047
ENSDARG00000099554	sec16b	6	23909011	23930080	SEC16 homolog B, endoplasmic reticulum export factor	9.94303	5.52663	33.0084	44.9765	76.3198	80.5006	41.7125	0.651084	3.18764	2.07542	0.0014344	0.0240041	1.61971
ENSDARG00000068372	zgc:158427	18	40633527	40636178	zgc:158427	0	3.68442	0	21.5105	3.31825	51.3337	13.3078	1.3734	3.18616	4.37587	0.00144172	0.0241046	1.6179
ENSDARG00000061682	bicc1a	17	20983798	21049260	BicC family RNA binding protein 1a	7.64848	5.52663	6.38872	26.3993	18.8034	31.5003	16.0445	0.616761	3.18297	1.96313	0.00145774	0.0243277	1.6139
ENSDARG00000100560	zfpm2b	19	13193215	13286722	zinc finger protein, FOG family member 2b	31.3588	19.3432	10.6479	38.1323	87.3806	78.1673	44.1717	0.543078	3.1547	1.71325	0.00160663	0.0262358	1.58111
ENSDARG00000079191	zgc:172122	1	34763543	34807059	zgc:172122	21.4158	9.21106	17.0366	31.288	60.8346	59.5005	33.2144	0.52845	3.14128	1.66001	0.00168211	0.0272244	1.56504
ENSDARG00000109310	im:7150988	14	3367694	3381303	im:7150988	29.0642	26.7121	39.3971	81.1533	119.457	49.0004	57.464	0.446623	3.12724	1.3967	0.00176456	0.0282329	1.54924
ENSDARG00000038386	ascl1a	4	17417111	17419193	achaete-scute family bHLH transcription factor 1a	6.88363	4.60553	3.19436	22.4883	25.4399	17.5001	13.352	0.683972	3.11415	2.12999	0.00184473	0.0292588	1.53374
ENSDARG00000003399	fgf8a	13	28495983	28500944	fibroblast growth factor 8a	15.297	8.28995	7.4535	18.5773	46.4555	59.5005	25.9289	0.637031	3.11371	1.98353	0.00184754	0.0292779	1.53346
ENSDARG00000070710	prss60.3	6	39108858	39112234	serine protease 60.3	0	4.60553	17.0366	24.4438	82.9563	61.8338	31.8127	0.966213	3.10411	2.99923	0.00190852	0.0300194	1.5226
ENSDARG00000013687	cilp2	22	18469004	18485470	cartilage intermediate layer protein 2	28.2994	59.8719	15.9718	149.596	80.7441	91.0007	70.9139	0.523109	3.10421	1.62384	0.00190788	0.0300194	1.5226
ENSDARG00000008287	fam114a1	1	18575747	18592068	family with sequence similarity 114 member A1	34.4182	15.6588	9.58308	49.8653	59.7285	88.6674	42.9869	0.551945	3.10083	1.71149	0.00192978	0.0302914	1.51868
ENSDARG00000023713	aqp1a.1	2	2737422	2749333	aquaporin 1a (Colton blood group), tandem duplicate 1	6.11879	4.60553	11.7126	28.3548	16.5913	56.0004	20.5639	0.705108	3.0977	2.18422	0.00195027	0.0305078	1.51559
ENSDARG00000078415	lrrc3	9	42157578	42164744	leucine rich repeat containing 3	2.29454	3.68442	2.12957	17.5995	13.273	16.3335	9.21909	0.823053	3.0885	2.542	0.00201171	0.0311217	1.50694
ENSDARG00000060885	znf592	18	26800061	26811959	zinc finger protein 592	2.29454	0.921106	2.12957	24.4438	2.21217	33.8336	10.9725	1.13553	3.07765	3.49477	0.00208638	0.0320592	1.49405
ENSDARG00000056725	hmgb3a	7	25915089	25917390	high mobility group box 3a	64.2473	106.848	66.0168	120.263	380.493	155.168	148.839	0.477193	3.07555	1.46763	0.00210115	0.0322589	1.49135
ENSDARG00000098365	lrrc74b	5	12065957	12093618	leucine rich repeat containing 74B	0	0.921106	5.32393	1.9555	45.3494	45.5004	16.5084	1.2897	3.06813	3.95697	0.002154	0.0329317	1.48239
ENSDARG00000086851	si:dkey-264d12.5	11	40148181	40168378	si:dkey-264d12.5	52.7745	24.8699	58.5632	76.2645	146.003	123.668	80.3571	0.438463	3.06588	1.34427	0.00217032	0.0330978	1.4802
ENSDARG00000005343	ccdc85al	6	6736925	6775821	coiled-coil domain containing 85A, like	0.764848	0.921106	2.12957	5.8665	19.9095	14.0001	7.26527	1.12183	3.05498	3.42718	0.00225079	0.0341535	1.46656
ENSDARG00000058011	arxa	24	23936829	23942722	aristaless related homeobox a	2.29454	1.84221	0	6.84425	14.3791	23.3335	8.1156	1.10107	3.04692	3.35486	0.00231197	0.0348208	1.45816
ENSDARG00000043085	alox5b.1	15	942531	952891	arachidonate 5-lipoxygenase b, tandem duplicate 1	48.1854	94.8739	25.5549	171.106	210.156	103.834	108.952	0.499731	3.04668	1.52252	0.00231387	0.0348208	1.45816
ENSDARG00000013441	hey2	20	39588897	39596338	hes-related family bHLH transcription factor with YRPW motif 2	40.537	35.002	36.2027	48.8875	126.094	107.334	65.6762	0.438328	3.04063	1.33279	0.00236084	0.0353815	1.45122
ENSDARG00000005364	grin3ba	2	26060528	26156784	glutamate receptor, ionotropic, N-methyl-D-aspartate 3Ba	6.88363	8.28995	4.25915	21.5105	30.9703	21.0002	15.4856	0.630531	3.02278	1.90596	0.00250466	0.0370796	1.43087
ENSDARG00000092722	unc5da	21	16335789	16399778	unc-5 netrin receptor Da	8.41333	4.60553	10.6479	21.5105	56.4103	21.0002	20.4313	0.684652	3.02082	2.06821	0.00252087	0.0371987	1.42947
ENSDARG00000031283	vamp1	19	9460432	9472935	vesicle-associated membrane protein 1	10.7079	14.7377	9.58308	24.4438	47.5616	36.167	23.8668	0.538211	3.01332	1.6218	0.00258407	0.0380368	1.4198
ENSDARG00000007697	fabp7a	17	15433526	15435628	fatty acid binding protein 7, brain, a	91.7818	92.1106	243.836	270.837	475.616	322.003	249.364	0.439514	3.01309	1.3243	0.00258602	0.0380368	1.4198
ENSDARG00000078754	gra	16	16223676	16225260	granulito	3.05939	5.52663	0	12.7108	21.0156	25.6669	11.3299	0.916531	3.00576	2.75487	0.00264917	0.0387157	1.41211
ENSDARG00000031126	notum1a	3	57948377	57979190	notum, palmitoleoyl-protein carboxylesterase a	12.2376	24.8699	12.7774	72.3535	39.819	37.3336	33.2318	0.532282	2.98478	1.58874	0.00283783	0.0407218	1.39017
ENSDARG00000095698	si:dkey-228a15.1	19	42560842	42566545	si:dkey-228a15.1	20.6509	20.2643	13.8422	43.9988	34.2886	75.8339	34.8131	0.497536	2.98037	1.48284	0.002879	0.0411506	1.38562
ENSDARG00000059751	abtb2a	7	49272702	49320952	ankyrin repeat and BTB (POZ) domain containing 2a	4.58909	6.44774	8.51829	22.4883	30.9703	18.6668	15.2801	0.63915	2.97769	1.90319	0.00290426	0.0414465	1.38251
ENSDARG00000060243	enox1	9	18310228	18424844	ecto-NOX disulfide-thiol exchanger 1	32.1236	13.8166	14.907	35.199	76.3198	74.6673	41.1722	0.53867	2.96477	1.59703	0.00302912	0.0426739	1.36984
ENSDARG00000077547	tmlhe	21	43669943	43695816	trimethyllysine hydroxylase, epsilon	15.297	12.8955	7.4535	28.3548	34.2886	45.5004	23.9649	0.533525	2.96312	1.5809	0.00304539	0.0428234	1.36832
ENSDARG00000056628	tmem170a	18	22405707	22414565	transmembrane protein 170A	0.764848	0	2.12957	25.4215	1.10608	24.5002	8.98703	1.41872	2.95645	4.19437	0.00311202	0.0435153	1.36136
ENSDARG00000037390	gsg1l	3	28718817	28750495	gsg1-like	18.3564	12.8955	13.8422	29.3325	48.6677	44.3337	27.9047	0.484314	2.94961	1.42854	0.00318177	0.0442292	1.35429
ENSDARG00000102234	si:ch211-71n6.4	18	44886077	44888375	si:ch211-71n6.4	49.7151	79.2151	34.0732	92.8863	117.245	184.335	92.9116	0.431644	2.94402	1.27077	0.00323981	0.044763	1.34908
ENSDARG00000062900	si:ch211-81a5.1	19	9004256	9017648	si:ch211-81a5.1	33.6533	18.4221	21.2957	50.843	82.9563	51.3337	43.084	0.450957	2.93761	1.32474	0.0033075	0.0454227	1.34273
ENSDARG00000103663	si:ch1073-278o19.1	11	37105640	37120954	si:ch1073-278o19.1	27.5345	32.2387	10.6479	49.8653	78.532	65.3339	44.0254	0.49366	2.93188	1.44735	0.00336913	0.0460263	1.33699
ENSDARG00000053190	galnt16	17	50127648	50186571	UDP-N-acetyl-alpha-D-galactosamine:polypeptide N-acetylgalactosaminyltransferase 16	23.7103	35.9231	8.51829	51.8208	61.9407	98.0008	46.6523	0.556425	2.92107	1.62536	0.00348833	0.0473352	1.32482
ENSDARG00000038786	smarcd3a	2	32515846	32558795	SWI/SNF related, matrix associated, actin dependent regulator of chromatin, subfamily d, member 3a	3.82424	2.76332	5.32393	16.6218	23.2278	14.0001	10.9602	0.750297	2.91841	2.18968	0.00351821	0.0476697	1.32176
ENSDARG00000090268	krtt1c19e	19	5344513	5345932	keratin type 1 c19e	71.1309	66.3196	60.6928	100.708	305.279	108.501	118.772	0.471454	2.91648	1.37499	0.00354001	0.0478584	1.32004
ENSDARG00000092240	si:ch211-243a20.3	1	45351890	45366422	si:ch211-243a20.3	94.0763	49.7397	79.859	102.664	318.552	156.335	133.538	0.468816	2.91481	1.36651	0.00355902	0.0480086	1.31868
ENSDARG00000040156	grm4	6	46981486	47246948	glutamate receptor, metabotropic 4	12.2376	7.36884	5.32393	17.5995	59.7285	25.6669	21.3209	0.697363	2.90523	2.026	0.00366978	0.0491102	1.30883
ENSDARG00000068621	si:ch211-181d7.3	15	42749287	42759005	si:ch211-181d7.3	1255.12	1512.46	1458.76	12.7108	13.273	12.8334	710.858	0.31463	-21.5077	-6.76695	1.32006e-102	2.40568e-98	97.6188
ENSDARG00000088274	si:ch211-181d7.1	15	42709109	42719796	si:ch211-181d7.1	208.039	218.302	162.912	6.84425	5.53042	11.6668	102.216	0.432022	-10.7177	-4.6303	8.40291e-27	6.06053e-24	23.2175
ENSDARG00000038941	ppp1r1c	9	44430974	44486087	protein phosphatase 1, regulatory (inhibitor) subunit 1C	206.509	139.087	175.69	25.4215	14.3791	15.1668	96.0422	0.381543	-8.47696	-3.23433	2.31156e-17	5.61679e-15	14.2505
ENSDARG00000075541	si:ch73-236c18.3	1	58424507	58434252	si:ch73-236c18.3	135.378	280.937	360.963	4.88875	18.8034	2.33335	133.884	0.625331	-7.83863	-4.90174	4.5549e-15	9.02266e-13	12.0447
ENSDARG00000092500	si:dkey-222h21.1	1	58360935	58367172	si:dkey-222h21.1	279.17	436.604	393.971	21.5105	42.0312	81.6673	209.159	0.449616	-6.54079	-2.94084	6.11963e-11	6.92697e-09	8.15946
ENSDARG00000112386	si:ch73-236c18.2	4	39244401	39265279		171.326	201.722	202.309	68.4425	66.365	45.5004	125.944	0.286374	-5.82759	-1.66887	5.62324e-09	4.36076e-07	6.36044
ENSDARG00000086739	si:ch1073-513e17.1	19	43753995	43768721	si:ch1073-513e17.1	267.697	318.703	336.472	134.93	111.714	114.334	213.975	0.234169	-5.76935	-1.35101	7.95773e-09	6.0175e-07	6.22058
ENSDARG00000089042	foxb1a	25	34154171	34156152	forkhead box B1a	185.858	245.014	171.431	68.4425	42.0312	59.5005	128.713	0.316498	-5.75967	-1.82293	8.42765e-09	6.3465e-07	6.19747
ENSDARG00000074526	zbtb16b	15	18253542	18361475	zinc finger and BTB domain containing 16b	208.039	236.724	423.785	72.3535	45.3494	82.834	178.181	0.385535	-5.48106	-2.11314	4.22795e-08	2.86432e-06	5.54298
ENSDARG00000040553	tmem97	15	23792650	23793280	transmembrane protein 97	2176.76	5408.73	4448.68	798.822	217.899	931.007	2330.32	0.50441	-5.20847	-2.6272	1.90409e-07	1.14145e-05	4.94254
ENSDARG00000027744	gadd45ba	11	6456148	6457303	growth arrest and DNA-damage-inducible, beta a	3238.37	1377.97	2131.7	487.897	847.26	522.671	1434.31	0.362155	-5.13916	-1.86117	2.75972e-07	1.58653e-05	4.79955
ENSDARG00000069377	si:dkey-242g16.2	10	17988134	17988749		4147.77	3210.97	2438.36	963.084	1091.7	1620.51	2245.4	0.294538	-4.80404	-1.41497	1.55494e-06	7.43758e-05	4.12857
ENSDARG00000076624	ptprb	4	74271103	74367912	protein tyrosine phosphatase receptor type b	204.979	161.193	183.143	58.665	54.1981	89.834	125.336	0.308343	-4.67868	-1.44264	2.88726e-06	0.000131873	3.87984
ENSDARG00000078770	si:ch73-21k16.5	20	46924390	46946574	si:ch73-21k16.5	374.011	643.853	449.34	189.684	89.5928	200.668	324.525	0.368601	-4.37223	-1.61161	1.22984e-05	0.000476862	3.32161
ENSDARG00000104815	lmx1ba	5	5035526	5147041	LIM homeobox transcription factor 1, beta a	91.7818	155.667	93.7012	43.9988	17.6973	23.3335	71.0299	0.457352	-4.36385	-1.99582	1.27793e-05	0.000492366	3.30771
ENSDARG00000059001	pim2	8	8927890	8929793	Pim-2 proto-oncogene, serine/threonine kinase	315.882	489.107	611.187	201.417	188.034	200.668	334.383	0.293628	-4.29543	-1.26126	1.74355e-05	0.000645822	3.18989
ENSDARG00000007184	zbtb16a	21	23159385	23331619	zinc finger and BTB domain containing 16a	620.292	831.758	2734.37	250.304	267.672	406.003	851.734	0.512074	-4.25666	-2.17973	2.07501e-05	0.000756299	3.12131
ENSDARG00000028163	prg4b	20	34029820	34039638	proteoglycan 4b	97.9006	187.906	101.155	25.4215	22.1217	51.3337	80.973	0.464808	-4.24642	-1.97377	2.17216e-05	0.000783872	3.10576
ENSDARG00000088022	mhc1zfa	3	325757	336299	major histocompatibility complex class I ZFA	100.96	147.377	145.876	43.9988	57.5164	26.8335	87.0935	0.380789	-4.23948	-1.61435	2.24038e-05	0.000803713	3.0949
ENSDARG00000075833	lyve1a	7	66822229	66833588	lymphatic vessel endothelial hyaluronic receptor 1a	104.784	66.3196	83.0533	6.84425	29.8643	7.00006	49.6443	0.603918	-4.21425	-2.54506	2.50607e-05	0.000883377	3.05385
ENSDARG00000099336	mvda	18	31056645	31068755	mevalonate (diphospho) decarboxylase a	2085.74	3717.58	3222.04	1051.08	335.143	1142.18	1925.63	0.435662	-4.21347	-1.83565	2.51474e-05	0.000884722	3.05319
ENSDARG00000074258	gramd1bb	18	46840797	46881108	GRAM domain containing 1Bb	55.8339	156.588	81.9885	26.3993	9.95475	24.5002	59.2108	0.549198	-4.13442	-2.27061	3.55855e-05	0.00119211	2.92368
ENSDARG00000018856	dclk1a	10	34738130	34870667	doublecortin-like kinase 1a	73.4254	236.724	130.969	43.9988	14.3791	36.167	89.2772	0.548913	-4.04121	-2.21827	5.3175e-05	0.0016622	2.77932
ENSDARG00000080675	si:dkey-71b5.7	16	21946091	22006996	si:dkey-71b5.7	171.326	104.085	243.836	71.3758	53.092	38.5003	113.703	0.415493	-4.01094	-1.66652	6.04775e-05	0.00185546	2.73155
ENSDARG00000088255	smoc1	17	48314724	48368231	SPARC related modular calcium binding 1	67.3066	63.5563	66.0168	22.4883	21.0156	26.8335	44.5362	0.371055	-4.00938	-1.4877	6.08774e-05	0.00186459	2.72942
ENSDARG00000025428	socs3a	3	57423137	57425961	suppressor of cytokine signaling 3a	3593.26	1180.86	1241.54	530.918	613.877	707.006	1311.24	0.428057	-3.97208	-1.70027	7.12483e-05	0.00213207	2.6712
ENSDARG00000004130	mvk	5	19494198	19509695	mevalonate kinase	468.852	1008.61	482.348	229.771	66.365	221.668	412.936	0.486844	-3.94335	-1.91979	8.03528e-05	0.00235426	2.62815
ENSDARG00000113989	socs1b	CHR_ALT_CTG1_1_2	8963423	8964004	suppressor of cytokine signaling 1b	120.081	76.4518	77.7294	23.466	37.6069	33.8336	61.5281	0.393189	-3.9152	-1.53941	9.03302e-05	0.00258427	2.58766
ENSDARG00000043128	cldne	15	2638884	2640966	claudin e	12463.2	5418.86	8767.45	4268.86	3777.28	2580.69	6212.72	0.340001	-3.90108	-1.32637	9.57653e-05	0.00269741	2.56905
ENSDARG00000116332	dlc	CHR_ALT_CTG15_1_15	20501900	20505118	deltaC	104.784	52.503	59.628	15.644	25.4399	22.1668	46.6943	0.467029	-3.82711	-1.78737	0.000129655	0.00347329	2.45926
ENSDARG00000002509	zgc:153911	13	35974362	35976986	zgc:153911	2014.61	553.584	933.818	497.675	176.973	161.001	722.944	0.540071	-3.82628	-2.06646	0.000130096	0.00347329	2.45926
ENSDARG00000058237	ssbp3a	2	10935273	11027365	single stranded DNA binding protein 3a	565.988	787.545	1120.16	388.167	196.883	379.17	572.985	0.358431	-3.78967	-1.35833	0.000150848	0.00392721	2.40592
ENSDARG00000058791	zgc:171887	22	6096303	6099424	zgc:171887	64.2473	84.7417	122.45	36.1768	29.8643	29.1669	61.1079	0.397008	-3.78746	-1.50365	0.000152193	0.0039566	2.40268
ENSDARG00000095940	si:dkey-19a16.12	22	6434672	6445861	si:dkey-19a16.12	314.353	726.752	474.895	253.237	172.549	164.501	351.048	0.359738	-3.77788	-1.35905	0.000158167	0.00408252	2.38907
ENSDARG00000005913	tgm1l3	23	40234602	40250886	transglutaminase 1 like 3	29.8291	67.2407	186.338	21.5105	13.273	14.0001	55.3652	0.671734	-3.76633	-2.52997	0.000165665	0.00422249	2.37443
ENSDARG00000103226	dhcr7	2	28648888	28682476	7-dehydrocholesterol reductase	3401.28	6888.03	6003.27	1458.8	263.248	1982.18	3332.8	0.571286	-3.74061	-2.13696	0.000183573	0.00459537	2.33768
ENSDARG00000036186	mbpa	19	21815014	21832470	myelin basic protein a	88.7224	125.27	105.414	7.822	17.6973	46.667	65.2655	0.578048	-3.73032	-2.1563	0.000191238	0.00476574	2.32187
ENSDARG00000071656	si:dkey-19a16.5	22	6149121	6160080	si:dkey-19a16.5	172.091	243.172	385.453	105.597	122.775	70.0006	183.181	0.382444	-3.71535	-1.42091	0.000202923	0.00501773	2.29949
ENSDARG00000103277	cyp24a1	6	55852274	55864687	cytochrome P450, family 24, subfamily A, polypeptide 1	59.6582	51.5819	110.738	5.8665	17.6973	25.6669	45.2014	0.589191	-3.70405	-2.18239	0.000212188	0.00520446	2.28362
ENSDARG00000092361	si:dkey-79f11.7	1	7968092	7975755	si:dkey-79f11.7	1473.86	731.358	1399.13	456.609	651.483	312.669	837.519	0.364188	-3.68753	-1.34296	0.000226441	0.00548479	2.26084
ENSDARG00000008788	camk1gb	23	39558508	39597901	calcium/calmodulin-dependent protein kinase IGb	81.0739	57.1085	79.859	31.288	25.4399	26.8335	50.2672	0.374956	-3.68382	-1.38127	0.000229762	0.0055386	2.2566
ENSDARG00000074640	si:dkeyp-51b7.3	8	12451739	12468744		39.7721	36.8442	48.9802	13.6885	13.273	7.00006	26.593	0.510014	-3.67642	-1.87503	0.000236526	0.00566889	2.2465
ENSDARG00000042545	sema3ga	8	25650229	25665761	sema domain, immunoglobulin domain (Ig), short basic domain, secreted, (semaphorin) 3Ga	121.611	191.59	239.577	59.6428	30.9703	88.6674	122.01	0.442785	-3.66816	-1.6242	0.000244306	0.00582633	2.23461
ENSDARG00000038095	socs1a	3	26813058	26814953	suppressor of cytokine signaling 1a	1707.14	382.259	786.877	269.859	359.477	224.002	621.603	0.480867	-3.64633	-1.7534	0.000266013	0.00622314	2.20599
ENSDARG00000060532	adam22	16	43152727	43284939	ADAM metallopeptidase domain 22	99.4303	203.564	143.746	47.9098	51.9859	72.3339	103.162	0.378758	-3.63386	-1.37635	0.000279216	0.00648209	2.18828
ENSDARG00000033684	oxgr1a.1	1	2048047	2051599	oxoglutarate (alpha-ketoglutarate) receptor 1a, tandem duplicate 1	675.361	561.874	1459.82	301.147	237.808	438.67	612.447	0.406723	-3.59907	-1.46383	0.000319357	0.0072568	2.13925
ENSDARG00000024771	slc24a5	18	5213338	5227420	solute carrier family 24 member 5	44.3612	295.675	70.2759	21.5105	11.0608	36.167	79.8417	0.722334	-3.57097	-2.57943	0.000355664	0.00793343	2.10054
ENSDARG00000058606	sik1	9	9118553	9119247	salt-inducible kinase 1	1860.88	981.899	800.719	594.472	356.159	540.171	855.716	0.365267	-3.53052	-1.28958	0.000414745	0.00895535	2.04792
ENSDARG00000075271	rapgef5a	19	2726819	2753877	Rap guanine nucleotide exchange factor (GEF) 5a	481.854	1307.05	878.449	324.613	258.824	455.004	617.632	0.388648	-3.50183	-1.36098	0.000462079	0.00982605	2.00762
ENSDARG00000031683	fosab	20	46552437	46554440	v-fos FBJ murine osteosarcoma viral oncogene homolog Ab	4396.35	2431.72	1161.68	982.639	337.356	992.841	1717.1	0.511113	-3.49942	-1.7886	0.000466266	0.00990354	2.00421
ENSDARG00000061621	them4	16	17763895	17797950	thioesterase superfamily member 4	139.202	240.409	119.256	61.5983	51.9859	84.0007	116.075	0.383148	-3.49273	-1.33824	0.000478102	0.0100943	1.99592
ENSDARG00000097485	cfap99	17	43595692	43613566	cilia and flagella associated protein 99	31.3588	14.7377	30.8788	2.93325	6.6365	1.16668	14.6186	0.812885	-3.49247	-2.83898	0.000478573	0.0100943	1.99592
ENSDARG00000042577	batf3	20	37812699	37813863	basic leucine zipper transcription factor, ATF-like 3	93.3115	41.4498	101.155	30.3103	23.2278	22.1668	51.9368	0.472626	-3.46098	-1.63575	0.000538219	0.0110956	1.95485
ENSDARG00000030630	mfsd2aa	13	35925490	35953596	major facilitator superfamily domain containing 2aa	129.259	193.432	101.155	68.4425	33.1825	59.5005	97.4953	0.406346	-3.43082	-1.3941	0.000601751	0.0121041	1.91707
ENSDARG00000060682	agr1	9	45597470	45602978	anterior gradient 1	8498.23	3324.27	6038.4	3441.68	1896.93	1617.01	4136.09	0.399751	-3.40325	-1.36045	0.000665897	0.0131051	1.88256
ENSDARG00000052575	arl13a	14	41300428	41308501	ADP-ribosylation factor-like 13A	87.1927	27.6332	26.6197	7.822	5.53042	14.0001	28.133	0.702157	-3.39464	-2.38357	0.000687186	0.0134226	1.87216
ENSDARG00000032816	tm7sf2	10	26973601	26976954	transmembrane 7 superfamily member 2	158.324	209.091	226.799	93.864	13.273	50.1671	125.253	0.563639	-3.39369	-1.91282	0.00068958	0.0134405	1.87158
ENSDARG00000087131	ifnlr1	16	52343905	52371175	interferon lambda receptor 1	415.313	166.72	217.216	123.197	109.502	67.6672	183.269	0.416343	-3.39091	-1.41178	0.000696604	0.0134909	1.86996
ENSDARG00000073896	cx47.1	2	3472832	3498451	connexin 47.1	33.6533	55.2663	15.9718	3.911	4.42434	10.5001	20.6211	0.736941	-3.38605	-2.49532	0.000709054	0.0136594	1.86457
ENSDARG00000100515	dusp1	14	15761493	15762963	dual specificity phosphatase 1	2368.73	1153.22	1013.68	869.22	421.418	464.337	1048.44	0.407223	-3.36353	-1.3697	0.000769532	0.0146388	1.83449
ENSDARG00000063097	scube1	4	8906893	9008851	signal peptide, CUB domain, EGF-like 1	128.495	459.632	305.594	138.841	47.5616	78.1673	193.048	0.521949	-3.35895	-1.7532	0.000782387	0.0148214	1.82911
ENSDARG00000069375	zgc:162608	15	21875790	21877812	zgc:162608	28.2994	62.6352	76.6646	10.7553	5.53042	22.1668	34.3419	0.637553	-3.33604	-2.1269	0.000849815	0.0158516	1.79993
ENSDARG00000019207	abo	5	25032274	25037458	ABO blood group (transferase A, alpha 1-3-N-acetylgalactosaminyltransferase; transferase B, alpha 1-3-galactosyltransferase)	201.92	172.247	90.5068	72.3535	16.5913	9.33341	93.8253	0.672623	-3.32103	-2.2338	0.000896863	0.0165765	1.78051
ENSDARG00000012446	zgc:113057	7	9041174	9046299	zgc:113057	71.8957	111.454	54.3041	23.466	37.6069	12.8334	51.9267	0.507647	-3.31731	-1.68402	0.00090888	0.0167307	1.77649
ENSDARG00000043442	zgc:153665	11	30626768	30634286	zgc:153665	5385.3	1412.05	2913.26	1569.29	793.062	1067.51	2190.08	0.455216	-3.29818	-1.50138	0.000973151	0.0176289	1.75377
ENSDARG00000092379	si:dkeyp-51b9.3	8	2478862	2481965		353.36	172.247	169.301	122.219	84.0624	84.0007	164.198	0.385051	-3.27206	-1.25991	0.00106766	0.0189272	1.72291
ENSDARG00000011418	sigmar1	10	14488625	14494239	sigma non-opioid intracellular receptor 1	1335.43	3537.05	2246.7	1042.28	366.114	1108.34	1605.98	0.461574	-3.24981	-1.50003	0.0011548	0.0201196	1.69638
ENSDARG00000038489	b3gnt7	22	36656698	36661461	UDP-GlcNAc:betaGal beta-1,3-N-acetylglucosaminyltransferase 7	418.372	162.115	496.19	179.906	94.0171	124.834	245.906	0.443333	-3.22893	-1.43149	0.00124253	0.0213823	1.66995
ENSDARG00000057013	cadm3	2	44049081	44183613	cell adhesion molecule 3	38.2424	61.7141	79.859	21.5105	17.6973	24.5002	40.5872	0.462162	-3.22775	-1.49174	0.00124768	0.0214304	1.66897
ENSDARG00000103025	hmgcs1	10	6024189	6033094	3-hydroxy-3-methylglutaryl-CoA synthase 1 (soluble)	31525.5	57688.8	37786.1	16666.7	2351.53	16674.1	27115.5	0.572354	-3.19931	-1.83114	0.00137758	0.0232669	1.63326
ENSDARG00000045131	id4	16	9977858	9980402	inhibitor of DNA binding 4	182.034	91.1895	191.662	85.0643	32.0764	50.1671	105.365	0.459702	-3.19824	-1.47023	0.00138271	0.0233319	1.63205
ENSDARG00000071086	gpr155b	6	10758181	10780698	G protein-coupled receptor 155b	100.195	319.624	128.839	49.8653	2.21217	45.5004	107.706	0.779901	-3.19225	-2.48964	0.00141169	0.0236893	1.62545
ENSDARG00000091234	si:ch73-335l21.4	7	20239922	20241413	si:ch73-335l21.4	3437.23	1781.42	1806.94	885.842	538.663	1450.18	1650.05	0.405733	-3.17838	-1.28957	0.00148102	0.024626	1.60861
ENSDARG00000040266	sox19b	7	26494583	26497947	SRY-box transcription factor 19b	230.984	191.59	399.295	160.351	84.0624	51.3337	186.269	0.463552	-3.17145	-1.47013	0.00151678	0.0250248	1.60163
ENSDARG00000104453	flt4	14	15817054	15956657	fms-related tyrosine kinase 4	93.3115	69.0829	68.1463	20.5328	27.6521	44.3337	53.8432	0.420146	-3.16028	-1.32778	0.00157615	0.0258307	1.58786
ENSDARG00000017320	f11r.1	5	29831195	29847899	F11 receptor, tandem duplicate 1	588.168	378.574	346.056	220.972	27.6521	123.668	280.848	0.580629	-3.12927	-1.81694	0.00175243	0.0280708	1.55175
ENSDARG00000100185	elovl7b	KN150589.1	3626	5397		2005.43	395.154	679.334	419.455	338.462	175.001	668.806	0.551715	-3.12298	-1.72299	0.00179031	0.0285448	1.54447
ENSDARG00000058389	ccl19a.1	5	13353866	13392579	chemokine (C-C motif) ligand 19a, tandem duplicate 1	256.989	75.5307	19.1662	9.7775	37.6069	9.33341	68.0673	0.852435	-3.0928	-2.63642	0.00198275	0.0308044	1.51139
ENSDARG00000004187	zgc:122979	21	5169154	5174054	zgc:122979	34.4182	28.5543	14.907	2.93325	8.84867	4.6667	15.7213	0.730937	-3.09207	-2.26011	0.00198764	0.0308541	1.51069
ENSDARG00000059558	tecta	5	63184844	63218919	tectorin alpha	16.8267	21.1854	23.4253	2.93325	2.21217	7.00006	12.2638	0.763901	-3.08	-2.35282	0.00207	0.0318613	1.49674
ENSDARG00000101826	zwi	3	21025153	21030873	zwilling	48.1854	58.0297	54.3041	14.6663	11.0608	30.3336	36.0966	0.495488	-3.07815	-1.52519	0.00208291	0.0320329	1.4944
ENSDARG00000089156	egr3	8	50727220	50733508	early growth response 3	510.919	203.564	162.912	143.729	92.911	43.167	192.867	0.537111	-3.06784	-1.64777	0.00215611	0.0329363	1.48232
ENSDARG00000040965	zgc:101731	15	29123046	29138108	zgc:101731	28.2994	58.9508	59.628	22.4883	11.0608	11.6668	32.0157	0.552109	-3.05145	-1.68473	0.00227736	0.0344707	1.46255
ENSDARG00000007975	fth1b	25	3058924	3066067	ferritin, heavy polypeptide 1b	112.433	338.967	290.687	94.8418	23.2278	106.168	161.054	0.573992	-3.00594	-1.72539	0.00264763	0.0387157	1.41211
ENSDARG00000073912	si:ch211-202h22.7	1	54655160	54659806	si:ch211-202h22.7	330.414	281.858	459.988	56.7095	22.1217	207.668	226.46	0.637055	-2.99173	-1.90589	0.00277403	0.0400586	1.3973
ENSDARG00000010276	ptgs2b	20	34121818	34127415	prostaglandin-endoperoxide synthase 2b	632.529	211.854	327.954	187.728	185.822	103.834	274.954	0.436572	-2.96927	-1.2963	0.00298504	0.0422355	1.37432
ENSDARG00000073876	si:ch1073-165f9.2	11	42474694	42477289	si:ch1073-165f9.2	89.4872	40.5286	112.867	38.1323	19.9095	28.0002	54.8209	0.502771	-2.9675	-1.49197	0.00300229	0.042445	1.37217
ENSDARG00000010407	ppp4r4	20	27298783	27371963	protein phosphatase 4, regulatory subunit 4	118.551	73.6884	45.7858	36.1768	11.0608	29.1669	52.405	0.555811	-2.95023	-1.63977	0.00317537	0.044174	1.35483
ENSDARG00000109900	timm50	CHR_ALT_CTG15_1_15	20513661	20564260	translocase of inner mitochondrial membrane 50 homolog (S. cerevisiae)	45.126	49.7397	71.3407	17.5995	30.9703	15.1668	38.3238	0.470879	-2.92904	-1.37922	0.00340013	0.0463455	1.33399
ENSDARG00000070502	si:dkey-31e10.5	1	10667447	10669436		110.138	16.5799	43.6562	19.555	11.0608	5.83338	34.4706	0.763892	-2.90519	-2.21925	0.00367033	0.0491102	1.30883

## Sheet: Sheet3
Version:
Ensembl release 99
