# Supplementary material for: Regenerating zebrafish scales express a subset of evolutionary conserved genes involved in human skeletal disease
Source: BMC Biol. 2022 Jan 21;20:21. doi: 10.1186/s12915-021-01209-8 (PMC8780716; doi:10.1186/s12915-021-01209-8)
Supplement: Supplementary file 4 — Additional file 4. Gene Ontology data file of DEG using GOrilla. Excel file with several tabs containing outputs from GOrilla GO analyses. [file 12915_2021_1209_MOESM4_ESM.xlsx]

## Sheet: ReadMe
Descriptors from Gorilla website					http://cbl-gorilla.cs.technion.ac.il/
'P-value' is the enrichment p-value computed according to the mHG or HG model. This p-value is not corrected for multiple testing of 7782 GO terms.
'FDR q-value' is the correction of the above p-value for multiple testing using the Benjamini and Hochberg (1995) method.
Namely, for the ith term (ranked according to p-value) the FDR q-value is (p-value * number of GO terms) / i.
Enrichment (N, B, n, b) is defined as follows:
N - is the total number of genes
B - is the total number of genes associated with a specific GO term
n - is the number of genes in the top of the user's input list or in the target set when appropriate
b - is the number of genes in the intersection
Enrichment = (b/n) / (B/N)
Genes: For each GO term you can see the list of associated genes that appear in the optimal top of the list.
Each gene name is specified by gene symbol followed by a short description of the gene
The system has recognized 10945 genes out of 13774 gene terms entered by the user.
10945 genes were recognized by gene symbol and 0 genes by other gene IDs .
484 duplicate genes were removed (keeping the highest ranking instance of each gene) leaving a total of 10461 genes.
Only 9870 of these genes are associated with a GO term.

## Sheet: GOPROCESS_Log2-1.25foldDE
GO Term	Description	P-value	FDR q-value	Enrichment	N	B	n	b	Genes
GO:0030198	extracellular matrix organization	8.57e-28	6.67e-24	9.26	9870	89	455	38	[hmcn2 - hemicentin 2, serpinh1a - serpin peptidase inhibitor, clade h (heat shock protein 47), member 1a, mmp17a - matrix metallopeptidase 17a, col1a1b - collagen, type i, alpha 1b, fbln5 - fibulin 5, si:dkey-32e6.6 - si:dkey-32e6.6, loxl4 - lysyl oxidase-like 4, lum - lumican, col4a5 - collagen, type iv, alpha 5 (alport syndrome), col1a2 - collagen, type i, alpha 2, col11a1b - collagen, type xi…
GO:0043062	extracellular structure organization	3.82e-27	1.49e-23	8.96	9870	92	455	38	[hmcn2 - hemicentin 2, serpinh1a - serpin peptidase inhibitor, clade h (heat shock protein 47), member 1a, mmp17a - matrix metallopeptidase 17a, col1a1b - collagen, type i, alpha 1b, fbln5 - fibulin 5, si:dkey-32e6.6 - si:dkey-32e6.6, loxl4 - lysyl oxidase-like 4, lum - lumican, col4a5 - collagen, type iv, alpha 5 (alport syndrome), col1a2 - collagen, type i, alpha 2, col11a1b - collagen, type xi…
GO:0032963	collagen metabolic process	1.28e-13	3.31e-10	18.36	9870	13	455	11	[mmp2 - matrix metalloproteinase 2, mmp9 - matrix metalloproteinase 9, mmp23bb - matrix metallopeptidase 23bb, mmp14b - matrix metalloproteinase 14b (membrane-inserted), mmp17a - matrix metallopeptidase 17a, mmp11b - matrix metallopeptidase 11b (stromelysin 3), mmp15a - matrix metallopeptidase 15a, mmp13a - matrix metalloproteinase 13a, plod2 - procollagen-lysine, 2-oxoglutarate 5-dioxygenase 2, …
GO:0030199	collagen fibril organization	6.29e-12	1.22e-08	14.91	9870	16	455	11	[loxl4 - lysyl oxidase-like 4, loxl3b - lysyl oxidase-like 3b, lum - lumican, serpinh1b - serpin peptidase inhibitor, clade h (heat shock protein 47), member 1b, serpinh1a - serpin peptidase inhibitor, clade h (heat shock protein 47), member 1a, mmp9 - matrix metalloproteinase 9, crtap - cartilage associated protein, col11a2 - collagen type xi alpha-2, loxl2b - lysyl oxidase-like 2b, plod2 - proc…
GO:0032502	developmental process	1.7e-11	1.89e-08	1.59	9870	2247	455	165	[tnc - tenascin c, yap1 - yes-associated protein 1, sh3gl3b - sh3-domain grb2-like 3b, ifnlr1 - interferon lambda receptor 1, ptprsa - protein tyrosine phosphatase, receptor type, s, a, snai1b - snail homolog 1b (drosophila), fstl1b - follistatin-like 1b, sp7 - sp7 transcription factor, olfml3b - olfactomedin-like 3b, hoxa13b - homeo box a13b, bmp1a - bone morphogenetic protein 1a, tmod4 - tropom…
GO:0007155	cell adhesion	1.47e-11	1.9e-08	3.52	9870	228	455	37	[tnc - tenascin c, ptprsa - protein tyrosine phosphatase, receptor type, s, a, fbn2b - fibrillin 2b, thbs4b - thrombospondin 4b, thbs3a - thrombospondin 3a, nid1b - nidogen 1b, itga4 - integrin alpha 4, nid2b - nidogen 2b (osteonidogen), itgb8 - integrin, beta 8, pdgfra - platelet derived growth factor receptor alpha, cd99l2 - cd99 antigen-like 2, si:ch211-106h11.3 - si:ch211-106h11.3, itgb1a - i…
GO:0022610	biological adhesion	1.47e-11	2.29e-08	3.52	9870	228	455	37	[tnc - tenascin c, ptprsa - protein tyrosine phosphatase, receptor type, s, a, fbn2b - fibrillin 2b, thbs4b - thrombospondin 4b, thbs3a - thrombospondin 3a, nid1b - nidogen 1b, itga4 - integrin alpha 4, nid2b - nidogen 2b (osteonidogen), itgb8 - integrin, beta 8, pdgfra - platelet derived growth factor receptor alpha, cd99l2 - cd99 antigen-like 2, si:ch211-106h11.3 - si:ch211-106h11.3, itgb1a - i…
GO:0030574	collagen catabolic process	4.41e-11	4.29e-08	17.75	9870	11	455	9	[mmp2 - matrix metalloproteinase 2, mmp9 - matrix metalloproteinase 9, mmp23bb - matrix metallopeptidase 23bb, mmp14b - matrix metalloproteinase 14b (membrane-inserted), mmp17a - matrix metallopeptidase 17a, mmp11b - matrix metallopeptidase 11b (stromelysin 3), mmp15a - matrix metallopeptidase 15a, mmp13a - matrix metalloproteinase 13a, mmp13b - matrix metalloproteinase 13b]
GO:0048856	anatomical structure development	1.19e-10	1.03e-07	1.7	9870	1663	455	130	[tnc - tenascin c, yap1 - yes-associated protein 1, ifnlr1 - interferon lambda receptor 1, ptprsa - protein tyrosine phosphatase, receptor type, s, a, snai1b - snail homolog 1b (drosophila), fstl1b - follistatin-like 1b, olfml3b - olfactomedin-like 3b, hoxa13b - homeo box a13b, bmp1a - bone morphogenetic protein 1a, rhoua - ras homolog gene family, member ua, myo6b - myosin vib, sox19b - sry-box …
GO:0007411	axon guidance	3.06e-09	2.17e-06	3.81	9870	148	455	26	[tnc - tenascin c, chad - chondroadherin, efnb3b - ephrin b3b, col4a5 - collagen, type iv, alpha 5 (alport syndrome), unc5c - unc-5 homolog c (c. elegans), dpysl5a - dihydropyrimidinase-like 5a, unc5b - unc-5 homolog b (c. elegans), lamb1a - laminin, beta 1a, plod3 - procollagen-lysine, 2-oxoglutarate 5-dioxygenase 3, sema3ga - semaphorin 3ga, ptch2 - patched 2, pcdh17 - protocadherin 17, unc5da …
GO:0097485	neuron projection guidance	3.06e-09	2.38e-06	3.81	9870	148	455	26	[tnc - tenascin c, chad - chondroadherin, efnb3b - ephrin b3b, col4a5 - collagen, type iv, alpha 5 (alport syndrome), unc5c - unc-5 homolog c (c. elegans), dpysl5a - dihydropyrimidinase-like 5a, unc5b - unc-5 homolog b (c. elegans), lamb1a - laminin, beta 1a, plod3 - procollagen-lysine, 2-oxoglutarate 5-dioxygenase 3, sema3ga - semaphorin 3ga, ptch2 - patched 2, pcdh17 - protocadherin 17, tmeff1b…
GO:0009653	anatomical structure morphogenesis	2.14e-08	1.39e-05	1.95	9870	803	455	72	[cx43 - connexin 43, yap1 - yes-associated protein 1, sh3gl3b - sh3-domain grb2-like 3b, sox11a - sry-box containing gene 11a, sp7 - sp7 transcription factor, smoc1 - sparc related modular calcium binding 1, myo6b - myosin vib, sox19b - sry-box containing gene 19b, ncs1a - neuronal calcium sensor 1a, btbd3b - btb (poz) domain containing 3b, unc5b - unc-5 homolog b (c. elegans), ihha - indian hedg…
GO:0048731	system development	2.01e-07	0.00012	2.51	9870	320	455	37	[alk - anaplastic lymphoma kinase (ki-1), enox1 - ecto-nox disulfide-thiol exchanger 1, yap1 - yes-associated protein 1, col1a1b - collagen, type i, alpha 1b, lfng - lunatic fringe homolog, smpd3 - sphingomyelin phosphodiesterase 3, neutral, intu - inturned planar cell polarity effector homolog (drosophila), bmp1a - bone morphogenetic protein 1a, slc2a10 - solute carrier family 2 (facilitated glu…
GO:0048869	cellular developmental process	2.72e-06	0.00151	1.69	9870	960	455	75	[cx43 - connexin 43, alk - anaplastic lymphoma kinase (ki-1), yap1 - yes-associated protein 1, tbx15 - t-box 15, sox11a - sry-box containing gene 11a, fstl1b - follistatin-like 1b, sp7 - sp7 transcription factor, thbs3a - thrombospondin 3a, id4 - inhibitor of dna binding 4, myo6b - myosin vib, sox19b - sry-box containing gene 19b, btbd3b - btb (poz) domain containing 3b, ihha - indian hedgehog ho…
GO:0006928	movement of cell or subcellular component	7.45e-06	0.00387	1.93	9870	539	455	48	[cx43 - connexin 43, tnc - tenascin c, hmcn2 - hemicentin 2, chad - chondroadherin, snai1b - snail homolog 1b (drosophila), efnb3b - ephrin b3b, rhoua - ras homolog gene family, member ua, myo6b - myosin vib, col4a5 - collagen, type iv, alpha 5 (alport syndrome), itgb8 - integrin, beta 8, unc5c - unc-5 homolog c (c. elegans), dpysl5a - dihydropyrimidinase-like 5a, pdgfra - platelet derived growth…
GO:0009888	tissue development	1.28e-05	0.00623	2.33	9870	279	455	30	[cx43 - connexin 43, tnc - tenascin c, popdc3 - popeye domain containing 3, yap1 - yes-associated protein 1, ctcf - ccctc-binding factor (zinc finger protein), thbs4b - thrombospondin 4b, lfng - lunatic fringe homolog, thbs3a - thrombospondin 3a, fam20a - family with sequence similarity 20, member a, mybpc2b - myosin binding protein c, fast type b, fscn1a - fascin homolog 1, actin-bundling protei…
GO:0048679	regulation of axon regeneration	2.2e-05	0.00951	12.05	9870	9	455	5	[tnc - tenascin c, socs3a - suppressor of cytokine signaling 3a, epha4a - eph receptor a4a, epha4b - eph receptor a4b, col12a1a - collagen, type xii, alpha 1a]
GO:0070570	regulation of neuron projection regeneration	2.2e-05	0.0101	12.05	9870	9	455	5	[tnc - tenascin c, socs3a - suppressor of cytokine signaling 3a, epha4a - eph receptor a4a, epha4b - eph receptor a4b, col12a1a - collagen, type xii, alpha 1a]
GO:0031099	regeneration	3.4e-05	0.0139	3.35	9870	97	455	15	[hapln1a - hyaluronan and proteoglycan link protein 1a, tnc - tenascin c, ascl1a - achaete-scute complex-like 1a (drosophila), cx43 - connexin 43, mdka - midkine-related growth factor, yap1 - yes-associated protein 1, lfng - lunatic fringe homolog, fhl1b - four and a half lim domains 1b, col12a1a - collagen, type xii, alpha 1a, tubb5 - tubulin, beta 5, serpinh1b - serpin peptidase inhibitor, clad…
GO:0097435	supramolecular fiber organization	3.93e-05	0.0153	2.41	9870	225	455	25	[serpinh1a - serpin peptidase inhibitor, clade h (heat shock protein 47), member 1a, evla - enah/vasp-like a, fbln5 - fibulin 5, tmod4 - tropomodulin 4 (muscle), loxl4 - lysyl oxidase-like 4, lum - lumican, myo6b - myosin vib, rhoua - ras homolog gene family, member ua, tpm4a - tropomyosin 4a, efemp2a - egf-containing fibulin-like extracellular matrix protein 2a, fscn1a - fascin homolog 1, actin-…
GO:0007166	cell surface receptor signaling pathway	4.64e-05	0.0172	1.8	9870	578	455	48	[alk - anaplastic lymphoma kinase (ki-1), yap1 - yes-associated protein 1, grm4 - glutamate receptor, metabotropic 4, adam8a - a disintegrin and metalloproteinase domain 8a, ifnlr1 - interferon lambda receptor 1, fgf12b - fibroblast growth factor 12b, bambib - bmp and activin membrane-bound inhibitor homolog (xenopus laevis) b, efnb3b - ephrin b3b, fcer1gl - fc receptor, ige, high affinity i, gam…
GO:0018126	protein hydroxylation	5.01e-05	0.0177	8.13	9870	16	455	6	[plod1a - procollagen-lysine 1, 2-oxoglutarate 5-dioxygenase 1a, plod3 - procollagen-lysine, 2-oxoglutarate 5-dioxygenase 3, p4ha2 - procollagen-proline, 2-oxoglutarate 4-dioxygenase (proline 4-hydroxylase), alpha polypeptide 2, crtap - cartilage associated protein, p4ha1b - prolyl 4-hydroxylase, alpha polypeptide i b, plod2 - procollagen-lysine, 2-oxoglutarate 5-dioxygenase 2]
GO:1903034	regulation of response to wounding	5.44e-05	0.0184	6.6	9870	23	455	7	[tnc - tenascin c, lgals2a - lectin, galactoside-binding, soluble, 2a, pros1 - protein s (alpha), socs3a - suppressor of cytokine signaling 3a, epha4a - eph receptor a4a, epha4b - eph receptor a4b, col12a1a - collagen, type xii, alpha 1a]
GO:0030154	cell differentiation	7.1e-05	0.023	1.75	9870	621	455	50	[cx43 - connexin 43, yap1 - yes-associated protein 1, sox11a - sry-box containing gene 11a, fstl1b - follistatin-like 1b, sp7 - sp7 transcription factor, thbs3a - thrombospondin 3a, id4 - inhibitor of dna binding 4, myo6b - myosin vib, sox19b - sry-box containing gene 19b, btbd3b - btb (poz) domain containing 3b, ihha - indian hedgehog homolog a, ascl1a - achaete-scute complex-like 1a (drosophila…
GO:0030903	notochord development	9.84e-05	0.0306	6.07	9870	25	455	7	[slc2a10 - solute carrier family 2 (facilitated glucose transporter), member 10, egfl6 - egf-like-domain, multiple 6, fstl1b - follistatin-like 1b, lama1 - laminin, alpha 1, plod2 - procollagen-lysine, 2-oxoglutarate 5-dioxygenase 2, lamb1a - laminin, beta 1a, fgf8a - fibroblast growth factor 8a]
GO:0048568	embryonic organ development	0.000106	0.0318	3.2	9870	95	455	14	[cx43 - connexin 43, ascl1a - achaete-scute complex-like 1a (drosophila), socs1a - suppressor of cytokine signaling 1a, yap1 - yes-associated protein 1, fstl1b - follistatin-like 1b, lfng - lunatic fringe homolog, epb41b - erythrocyte membrane protein band 4.1b (elliptocytosis 1, rh-linked), egfl6 - egf-like-domain, multiple 6, slc2a10 - solute carrier family 2 (facilitated glucose transporter), …
GO:0009887	animal organ morphogenesis	0.000123	0.0355	2.29	9870	227	455	24	[cx43 - connexin 43, col6a2 - collagen, type vi, alpha 2, mylk3 - myosin light chain kinase 3, hmcn2 - hemicentin 2, prdm5 - pr domain containing 5, sox11a - sry-box containing gene 11a, fbn2b - fibrillin 2b, sp7 - sp7 transcription factor, tmeff1b - transmembrane protein with egf-like and two follistatin-like domains 1b, col12a1a - collagen, type xii, alpha 1a, smoc2 - secreted modular calcium b…
GO:1903035	negative regulation of response to wounding	0.00014	0.0388	12.4	9870	7	455	4	[pros1 - protein s (alpha), socs3a - suppressor of cytokine signaling 3a, epha4a - eph receptor a4a, epha4b - eph receptor a4b]
GO:0048646	anatomical structure formation involved in morphogenesis	0.000149	0.0399	1.92	9870	395	455	35	[yap1 - yes-associated protein 1, efnb3b - ephrin b3b, sp7 - sp7 transcription factor, ptprb - protein tyrosine phosphatase, receptor type, b, tmod4 - tropomodulin 4 (muscle), itgb8 - integrin, beta 8, tpm4a - tropomyosin 4a, mef2cb - myocyte enhancer factor 2cb, dusp1 - dual specificity phosphatase 1, ldb2a - lim-domain binding factor 2a, pald1a - phosphatase domain containing, paladin 1a, lamb1…
GO:0032501	multicellular organismal process	0.000182	0.0473	1.55	9870	923	455	66	[cx43 - connexin 43, alk - anaplastic lymphoma kinase (ki-1), yap1 - yes-associated protein 1, fstl1b - follistatin-like 1b, olfml3b - olfactomedin-like 3b, hoxa13b - homeo box a13b, crip2 - cysteine-rich protein 2, id4 - inhibitor of dna binding 4, bmp1a - bone morphogenetic protein 1a, tmod4 - tropomodulin 4 (muscle), panx3 - pannexin 3, tpm4a - tropomyosin 4a, sox19b - sry-box containing gene …
GO:0051241	negative regulation of multicellular organismal process	0.000359	0.0848	2.73	9870	119	455	15	[tnc - tenascin c, loxl3b - lysyl oxidase-like 3b, pros1 - protein s (alpha), sema3ga - semaphorin 3ga, ptch2 - patched 2, lfng - lunatic fringe homolog, loxl2b - lysyl oxidase-like 2b, gpr161 - g protein-coupled receptor 161, socs3a - suppressor of cytokine signaling 3a, epha4a - eph receptor a4a, epha4b - eph receptor a4b, tyrobp - tyro protein tyrosine kinase binding protein, unc5b - unc-5 hom…
GO:0017185	peptidyl-lysine hydroxylation	0.000376	0.0861	16.27	9870	4	455	3	[plod1a - procollagen-lysine 1, 2-oxoglutarate 5-dioxygenase 1a, plod3 - procollagen-lysine, 2-oxoglutarate 5-dioxygenase 3, plod2 - procollagen-lysine, 2-oxoglutarate 5-dioxygenase 2]
GO:0007154	cell communication	0.000359	0.0874	2.73	9870	119	455	15	[cx43 - connexin 43, frem1a - fras1 related extracellular matrix 1a, cx47.1 - connexin 47.1, fras1 - fraser syndrome 1, cacna1ab - calcium channel, voltage-dependent, p/q type, alpha 1a subunit, b, dlc - deltac, chrm4a - cholinergic receptor, muscarinic 4a, cspg5a - chondroitin sulfate proteoglycan 5a, cyp2r1 - cytochrome p450, family 2, subfamily r, polypeptide 1, col4a5 - collagen, type iv, alp…
GO:0060429	epithelium development	0.000354	0.0889	3	9870	94	455	13	[cx43 - connexin 43, ascl1a - achaete-scute complex-like 1a (drosophila), loxl3b - lysyl oxidase-like 3b, mdka - midkine-related growth factor, yap1 - yes-associated protein 1, thbs3a - thrombospondin 3a, tbx3a - t-box 3a, mmp9 - matrix metalloproteinase 9, epha4a - eph receptor a4a, lama1 - laminin, alpha 1, lamb1a - laminin, beta 1a, cdh2 - cadherin 2, neuronal, fgf8a - fibroblast growth factor…
GO:0042246	tissue regeneration	0.000419	0.0931	3.31	9870	72	455	11	[hapln1a - hyaluronan and proteoglycan link protein 1a, ascl1a - achaete-scute complex-like 1a (drosophila), cx43 - connexin 43, serpinh1b - serpin peptidase inhibitor, clade h (heat shock protein 47), member 1b, mdka - midkine-related growth factor, mmp9 - matrix metalloproteinase 9, yap1 - yes-associated protein 1, lfng - lunatic fringe homolog, tubb5 - tubulin, beta 5, cdh2 - cadherin 2, neuro…
GO:0051093	negative regulation of developmental process	0.000462	0.0998	2.79	9870	109	455	14	[tnc - tenascin c, loxl3b - lysyl oxidase-like 3b, sema3ga - semaphorin 3ga, ptch2 - patched 2, lfng - lunatic fringe homolog, loxl2b - lysyl oxidase-like 2b, gpr161 - g protein-coupled receptor 161, socs3a - suppressor of cytokine signaling 3a, epha4a - eph receptor a4a, epha4b - eph receptor a4b, enpp1 - ectonucleotide pyrophosphatase/phosphodiesterase 1, unc5b - unc-5 homolog b (c. elegans), t…
GO:0001568	blood vessel development	0.000533	0.109	3.22	9870	74	455	11	[apln - apelin, itgb8 - integrin, beta 8, bmper - bmp binding endothelial regulator, lama1 - laminin, alpha 1, col5a2b - collagen, type v, alpha 2b, mfap2 - microfibrillar-associated protein 2, dlc - deltac, ptprb - protein tyrosine phosphatase, receptor type, b, flt4 - fms-related tyrosine kinase 4, hey2 - hairy/enhancer-of-split related with yrpw motif 2, sox18 - sry-box containing gene 18]
GO:2000026	regulation of multicellular organismal development	0.000526	0.111	1.82	9870	406	455	34	[alk - anaplastic lymphoma kinase (ki-1), tnc - tenascin c, fbn2b - fibrillin 2b, lfng - lunatic fringe homolog, grn1 - granulin 1, id4 - inhibitor of dna binding 4, egfl6 - egf-like-domain, multiple 6, socs3a - suppressor of cytokine signaling 3a, pdgfra - platelet derived growth factor receptor alpha, enpp1 - ectonucleotide pyrophosphatase/phosphodiesterase 1, zbtb16a - zinc finger and btb doma…
GO:0061053	somite development	0.000614	0.123	5.42	9870	24	455	6	[loxl3b - lysyl oxidase-like 3b, epha4a - eph receptor a4a, lama1 - laminin, alpha 1, thbs3a - thrombospondin 3a, lamb1a - laminin, beta 1a, fgf8a - fibroblast growth factor 8a]
GO:0048736	appendage development	0.00063	0.123	3.68	9870	53	455	9	[tcf7 - transcription factor 7 (t-cell specific, hmg-box), plod1a - procollagen-lysine 1, 2-oxoglutarate 5-dioxygenase 1a, cx43 - connexin 43, frem1a - fras1 related extracellular matrix 1a, osr2 - odd-skipped related 2 (drosophila), fras1 - fraser syndrome 1, hoxa13b - homeo box a13b, intu - inturned planar cell polarity effector homolog (drosophila), bmp1a - bone morphogenetic protein 1a]
GO:0035107	appendage morphogenesis	0.000669	0.127	4.04	9870	43	455	8	[plod1a - procollagen-lysine 1, 2-oxoglutarate 5-dioxygenase 1a, cx43 - connexin 43, hmcn2 - hemicentin 2, mmp9 - matrix metalloproteinase 9, frem1a - fras1 related extracellular matrix 1a, etv5b - ets variant 5b, fras1 - fraser syndrome 1, cdh2 - cadherin 2, neuronal]
GO:0048592	eye morphogenesis	0.000777	0.144	5.21	9870	25	455	6	[lum - lumican, sox11a - sry-box containing gene 11a, lama1 - laminin, alpha 1, mfap2 - microfibrillar-associated protein 2, cdh2 - cadherin 2, neuronal, lamb1a - laminin, beta 1a]
GO:0007275	multicellular organism development	0.000919	0.152	1.76	9870	419	455	34	[alk - anaplastic lymphoma kinase (ki-1), cx43 - connexin 43, fstl1b - follistatin-like 1b, lfng - lunatic fringe homolog, hoxa13b - homeo box a13b, olfml3b - olfactomedin-like 3b, ddr2b - discoidin domain receptor family, member 2b, intu - inturned planar cell polarity effector homolog (drosophila), arxa - aristaless related homeobox a, sox19b - sry-box containing gene 19b, pdgfra - platelet der…
GO:0019755	one-carbon compound transport	0.000908	0.154	13.02	9870	5	455	3	[aqp1a.1 - aquaporin 1a, tandem duplicate 1, slc14a2 - solute carrier family 14 (urea transporter), member 2, cahz - carbonic anhydrase]
GO:0051239	regulation of multicellular organismal process	0.00095	0.154	1.67	9870	520	455	40	[alk - anaplastic lymphoma kinase (ki-1), tnc - tenascin c, yap1 - yes-associated protein 1, fbn2b - fibrillin 2b, lfng - lunatic fringe homolog, grn1 - granulin 1, id4 - inhibitor of dna binding 4, egfl6 - egf-like-domain, multiple 6, panx3 - pannexin 3, socs3a - suppressor of cytokine signaling 3a, pdgfra - platelet derived growth factor receptor alpha, enpp1 - ectonucleotide pyrophosphatase/ph…
GO:0048513	animal organ development	0.000981	0.156	1.55	9870	729	455	52	[cx43 - connexin 43, ifnlr1 - interferon lambda receptor 1, yap1 - yes-associated protein 1, sox11a - sry-box containing gene 11a, snai1b - snail homolog 1b (drosophila), fstl1b - follistatin-like 1b, crip2 - cysteine-rich protein 2, smoc1 - sparc related modular calcium binding 1, slc2a10 - solute carrier family 2 (facilitated glucose transporter), member 10, egfl6 - egf-like-domain, multiple 6,…
GO:0048681	negative regulation of axon regeneration	0.000908	0.157	13.02	9870	5	455	3	[socs3a - suppressor of cytokine signaling 3a, epha4a - eph receptor a4a, epha4b - eph receptor a4b]
GO:0038007	netrin-activated signaling pathway	0.000908	0.161	13.02	9870	5	455	3	[unc5c - unc-5 homolog c (c. elegans), unc5da - unc-5 homolog da (c. elegans), unc5b - unc-5 homolog b (c. elegans)]
GO:0070571	negative regulation of neuron projection regeneration	0.000908	0.164	13.02	9870	5	455	3	[socs3a - suppressor of cytokine signaling 3a, epha4a - eph receptor a4a, epha4b - eph receptor a4b]

## Sheet: GOFUNCTION_Log2-1.25foldDE
GO Term	Description	P-value	FDR q-value	Enrichment	N	B	n	b	Genes
GO:0004222	metalloendopeptidase activity	3.61e-10	1.04e-06	6.47	9870	57	455	17	[adam8a - a disintegrin and metalloproteinase domain 8a, mmp14b - matrix metalloproteinase 14b (membrane-inserted), adam19a - a disintegrin and metalloproteinase domain 19a, mmp17a - matrix metallopeptidase 17a, mmp23bb - matrix metallopeptidase 23bb, mmp11b - matrix metallopeptidase 11b (stromelysin 3), bmp1a - bone morphogenetic protein 1a, adamts18 - adam metallopeptidase with thrombospondin t…
GO:0005201	extracellular matrix structural constituent	8.39e-10	1.2e-06	7.79	9870	39	455	14	[col1a1b - collagen, type i, alpha 1b, fbn2b - fibrillin 2b, col5a2b - collagen, type v, alpha 2b, emid1 - emi domain containing 1, col5a1 - procollagen, type v, alpha 1, col5a2a - collagen, type v, alpha 2a, col4a5 - collagen, type iv, alpha 5 (alport syndrome), col11a1a - collagen, type xi, alpha 1a, col1a2 - collagen, type i, alpha 2, col11a1b - collagen, type xi, alpha 1b, col11a2 - collagen …
GO:0008237	metallopeptidase activity	2.08e-09	1.99e-06	4.93	9870	88	455	20	[si:ch1073-459j12.1 - si:ch1073-459j12.1, cpz - carboxypeptidase z, adam8a - a disintegrin and metalloproteinase domain 8a, mmp23bb - matrix metallopeptidase 23bb, mmp14b - matrix metalloproteinase 14b (membrane-inserted), adam19a - a disintegrin and metalloproteinase domain 19a, mmp17a - matrix metallopeptidase 17a, mmp11b - matrix metallopeptidase 11b (stromelysin 3), bmp1a - bone morphogenetic…
GO:0005509	calcium ion binding	9.86e-09	7.07e-06	2.72	9870	311	455	39	[hmcn2 - hemicentin 2, fstl1b - follistatin-like 1b, fbn2b - fibrillin 2b, thbs4b - thrombospondin 4b, thbs3a - thrombospondin 3a, nid1b - nidogen 1b, fbln5 - fibulin 5, aspn - asporin (lrr class 1), smoc1 - sparc related modular calcium binding 1, fkbp7 - fk506 binding protein 7, smoc2 - secreted modular calcium binding protein 2, bmp1a - bone morphogenetic protein 1a, egfl6 - egf-like-domain, m…
GO:0005518	collagen binding	1.52e-08	8.72e-06	11.48	9870	17	455	9	[serpinh1b - serpin peptidase inhibitor, clade h (heat shock protein 47), member 1b, serpinh1a - serpin peptidase inhibitor, clade h (heat shock protein 47), member 1a, sparc - secreted acidic cysteine rich glycoprotein, crtap - cartilage associated protein, ddr2b - discoidin domain receptor family, member 2b, itgb1a - integrin, beta 1a, aspn - asporin (lrr class 1), tgfbi - transforming growth f…
GO:0050840	extracellular matrix binding	3.23e-07	0.000155	10.21	9870	17	455	8	[lgals2a - lectin, galactoside-binding, soluble, 2a, sparc - secreted acidic cysteine rich glycoprotein, bmper - bmp binding endothelial regulator, hm:gc12 - hm:gc12, itgb1a - integrin, beta 1a, lgals1l1 - lectin, galactoside-binding, soluble, 1 (galectin 1)-like 1, smoc1 - sparc related modular calcium binding 1, tgfbi - transforming growth factor, beta-induced]
GO:0050839	cell adhesion molecule binding	7.01e-07	0.000288	5.22	9870	54	455	13	[itgbl1 - integrin, beta-like 1, ptprb - protein tyrosine phosphatase, receptor type, b, tgfbi - transforming growth factor, beta-induced, egfl6 - egf-like-domain, multiple 6, itgb8 - integrin, beta 8, postna - periostin, osteoblast specific factor a, si:ch211-106h11.3 - si:ch211-106h11.3, cdh11 - cadherin 11, osteoblast, itgb1a - integrin, beta 1a, postnb - periostin, osteoblast specific factor …
GO:0030246	carbohydrate binding	4.1e-06	0.00147	4.22	9870	72	455	14	[si:dkey-242g16.2 - si:dkey-242g16.2, plod1a - procollagen-lysine 1, 2-oxoglutarate 5-dioxygenase 1a, plod3 - procollagen-lysine, 2-oxoglutarate 5-dioxygenase 3, galnt14 - udp-n-acetyl-alpha-d-galactosamine:polypeptide n-acetylgalactosaminyltransferase 14 (galnac-t14), lman1 - lectin, mannose-binding, 1, lgals1l1 - lectin, galactoside-binding, soluble, 1 (galectin 1)-like 1, colec12 - collectin s…
GO:0005178	integrin binding	1.96e-05	0.00625	6.43	9870	27	455	8	[egfl6 - egf-like-domain, multiple 6, itgb8 - integrin, beta 8, itgbl1 - integrin, beta-like 1, si:ch211-106h11.3 - si:ch211-106h11.3, fermt3b - fermitin family member 3b, itgb1a - integrin, beta 1a, tgfbi - transforming growth factor, beta-induced, lamb1a - laminin, beta 1a]
GO:0005102	signaling receptor binding	5.02e-05	0.0144	2.08	9870	344	455	33	[chad - chondroadherin, fgf12b - fibroblast growth factor 12b, bambib - bmp and activin membrane-bound inhibitor homolog (xenopus laevis) b, efnb3b - ephrin b3b, thbs4b - thrombospondin 4b, egfl6 - egf-like-domain, multiple 6, itgb8 - integrin, beta 8, zgc:153911 - zgc:153911, fscn1a - fascin homolog 1, actin-bundling protein a (strongylocentrotus purpuratus), grp - gastrin-releasing peptide, si:…
GO:0031418	L-ascorbic acid binding	7.47e-05	0.0179	9.86	9870	11	455	5	[plod1a - procollagen-lysine 1, 2-oxoglutarate 5-dioxygenase 1a, plod3 - procollagen-lysine, 2-oxoglutarate 5-dioxygenase 3, p4ha2 - procollagen-proline, 2-oxoglutarate 4-dioxygenase (proline 4-hydroxylase), alpha polypeptide 2, p4ha1b - prolyl 4-hydroxylase, alpha polypeptide i b, plod2 - procollagen-lysine, 2-oxoglutarate 5-dioxygenase 2]
GO:0004175	endopeptidase activity	6.86e-05	0.0179	2.43	9870	205	455	23	[furinb - furin (paired basic amino acid cleaving enzyme) b, adam8a - a disintegrin and metalloproteinase domain 8a, mmp23bb - matrix metallopeptidase 23bb, mmp14b - matrix metalloproteinase 14b (membrane-inserted), adam19a - a disintegrin and metalloproteinase domain 19a, mmp17a - matrix metallopeptidase 17a, slc14a2 - solute carrier family 14 (urea transporter), member 2, mmp11b - matrix metall…
GO:0008201	heparin binding	9.84e-05	0.0202	6.07	9870	25	455	7	[chad - chondroadherin, aplp1 - amyloid beta (a4) precursor-like protein 1, thbs3a - thrombospondin 3a, si:ch211-106h11.3 - si:ch211-106h11.3, col5a1 - procollagen, type v, alpha 1, lpl - lipoprotein lipase, si:dkey-32e6.6 - si:dkey-32e6.6]
GO:0008475	procollagen-lysine 5-dioxygenase activity	9.74e-05	0.0215	21.69	9870	3	455	3	[plod1a - procollagen-lysine 1, 2-oxoglutarate 5-dioxygenase 1a, plod3 - procollagen-lysine, 2-oxoglutarate 5-dioxygenase 3, plod2 - procollagen-lysine, 2-oxoglutarate 5-dioxygenase 2]
GO:0005044	scavenger receptor activity	0.000151	0.0288	6.85	9870	19	455	6	[loxl4 - lysyl oxidase-like 4, loxl3b - lysyl oxidase-like 3b, si:ch211-136a13.1 - si:ch211-136a13.1, hhipl1 - hhip-like 1, loxl2b - lysyl oxidase-like 2b, prg4b - proteoglycan 4b]
GO:0004888	transmembrane signaling receptor activity	0.000276	0.0496	2.14	9870	254	455	25	[alk - anaplastic lymphoma kinase (ki-1), gpr1 - g protein-coupled receptor 1, ifnlr1 - interferon lambda receptor 1, grm4 - glutamate receptor, metabotropic 4, fcer1gl - fc receptor, ige, high affinity i, gamma polypeptide like, ddr2b - discoidin domain receptor family, member 2b, crlf1b - cytokine receptor-like factor 1b, unc5c - unc-5 homolog c (c. elegans), pdgfra - platelet derived growth fa…
GO:0031406	carboxylic acid binding	0.000344	0.0581	3.98	9870	49	455	9	[hapln1a - hyaluronan and proteoglycan link protein 1a, plod1a - procollagen-lysine 1, 2-oxoglutarate 5-dioxygenase 1a, plod3 - procollagen-lysine, 2-oxoglutarate 5-dioxygenase 3, bckdhbl - branched chain keto acid dehydrogenase e1, beta polypeptide, like, fabp1b.2 - fatty acid binding protein 1b, tandem duplicate 2, p4ha2 - procollagen-proline, 2-oxoglutarate 4-dioxygenase (proline 4-hydroxylase…
GO:0070815	peptidyl-lysine 5-dioxygenase activity	0.000376	0.06	16.27	9870	4	455	3	[plod1a - procollagen-lysine 1, 2-oxoglutarate 5-dioxygenase 1a, plod3 - procollagen-lysine, 2-oxoglutarate 5-dioxygenase 3, plod2 - procollagen-lysine, 2-oxoglutarate 5-dioxygenase 2]
GO:0043177	organic acid binding	0.000469	0.0673	3.83	9870	51	455	9	[hapln1a - hyaluronan and proteoglycan link protein 1a, plod1a - procollagen-lysine 1, 2-oxoglutarate 5-dioxygenase 1a, plod3 - procollagen-lysine, 2-oxoglutarate 5-dioxygenase 3, bckdhbl - branched chain keto acid dehydrogenase e1, beta polypeptide, like, fabp1b.2 - fatty acid binding protein 1b, tandem duplicate 2, p4ha2 - procollagen-proline, 2-oxoglutarate 4-dioxygenase (proline 4-hydroxylase…
GO:0043236	laminin binding	0.000467	0.0705	9.64	9870	9	455	4	[lgals2a - lectin, galactoside-binding, soluble, 2a, hm:gc12 - hm:gc12, lgals1l1 - lectin, galactoside-binding, soluble, 1 (galectin 1)-like 1, itgb1a - integrin, beta 1a]
GO:0005539	glycosaminoglycan binding	0.000567	0.0775	4.13	9870	42	455	8	[hapln1a - hyaluronan and proteoglycan link protein 1a, chad - chondroadherin, aplp1 - amyloid beta (a4) precursor-like protein 1, thbs3a - thrombospondin 3a, si:ch211-106h11.3 - si:ch211-106h11.3, col5a1 - procollagen, type v, alpha 1, lpl - lipoprotein lipase, si:dkey-32e6.6 - si:dkey-32e6.6]
GO:0008233	peptidase activity	0.000646	0.0843	1.93	9870	315	455	28	[adam8a - a disintegrin and metalloproteinase domain 8a, mmp17a - matrix metallopeptidase 17a, adam19a - a disintegrin and metalloproteinase domain 19a, pcsk5b - proprotein convertase subtilisin/kexin type 5b, bmp1a - bone morphogenetic protein 1a, c6ast1 - six-cysteine containing astacin protease 1, mmp15a - matrix metallopeptidase 15a, mmp13a - matrix metalloproteinase 13a, ihha - indian hedgeh…
GO:0070011	peptidase activity, acting on L-amino acid peptides	0.000699	0.0872	1.95	9870	301	455	27	[adam8a - a disintegrin and metalloproteinase domain 8a, mmp17a - matrix metallopeptidase 17a, adam19a - a disintegrin and metalloproteinase domain 19a, pcsk5b - proprotein convertase subtilisin/kexin type 5b, bmp1a - bone morphogenetic protein 1a, c6ast1 - six-cysteine containing astacin protease 1, mmp15a - matrix metallopeptidase 15a, mmp13a - matrix metalloproteinase 13a, furinb - furin (pair…
GO:0016706	oxidoreductase activity, acting on paired donors, with incorporation or reduction of molecular oxygen, 2-oxoglutarate as one donor, and incorporation of one atom each of oxygen into both donors	0.000777	0.0893	5.21	9870	25	455	6	[plod1a - procollagen-lysine 1, 2-oxoglutarate 5-dioxygenase 1a, plod3 - procollagen-lysine, 2-oxoglutarate 5-dioxygenase 3, p4ha2 - procollagen-proline, 2-oxoglutarate 4-dioxygenase (proline 4-hydroxylase), alpha polypeptide 2, tmlhe - trimethyllysine hydroxylase, epsilon, p4ha1b - prolyl 4-hydroxylase, alpha polypeptide i b, plod2 - procollagen-lysine, 2-oxoglutarate 5-dioxygenase 2]
GO:0048029	monosaccharide binding	0.000777	0.093	5.21	9870	25	455	6	[plod1a - procollagen-lysine 1, 2-oxoglutarate 5-dioxygenase 1a, plod3 - procollagen-lysine, 2-oxoglutarate 5-dioxygenase 3, p4ha2 - procollagen-proline, 2-oxoglutarate 4-dioxygenase (proline 4-hydroxylase), alpha polypeptide 2, lman1 - lectin, mannose-binding, 1, p4ha1b - prolyl 4-hydroxylase, alpha polypeptide i b, plod2 - procollagen-lysine, 2-oxoglutarate 5-dioxygenase 2]
GO:0005042	netrin receptor activity	0.000908	0.1	13.02	9870	5	455	3	[unc5c - unc-5 homolog c (c. elegans), unc5da - unc-5 homolog da (c. elegans), unc5b - unc-5 homolog b (c. elegans)]

## Sheet: GOCOMPONENT_Log2-1.25foldDE
GO Term	Description	P-value	FDR q-value	Enrichment	N	B	n	b	Genes
GO:0044421	extracellular region part	8.59e-41	1.08e-37	5.09	9870	388	455	91	[tnc - tenascin c, bgnb - biglycan b, vasnb - vasorin b, col1a1b - collagen, type i, alpha 1b, thbs4b - thrombospondin 4b, thbs3a - thrombospondin 3a, aspn - asporin (lrr class 1), ckbb - creatine kinase, brain b, fbln5 - fibulin 5, si:dkey-32e6.6 - si:dkey-32e6.6, crispld1a - cysteine-rich secretory protein lccl domain containing 1a, crispld1b - cysteine-rich secretory protein lccl domain contai…
GO:0031012	extracellular matrix	4.6e-34	2.88e-31	8.26	9870	134	455	51	[tnc - tenascin c, vasnb - vasorin b, col1a1b - collagen, type i, alpha 1b, thbs4b - thrombospondin 4b, thbs3a - thrombospondin 3a, si:dkey-32e6.6 - si:dkey-32e6.6, col11a1b - collagen, type xi, alpha 1b, mmp15a - matrix metallopeptidase 15a, angptl7 - angiopoietin-like 7, si:ch211-106h11.3 - si:ch211-106h11.3, lamb4 - laminin, beta 4, col6a2 - collagen, type vi, alpha 2, mmp14b - matrix metallop…
GO:0005615	extracellular space	2.65e-30	1.11e-27	4.86	9870	317	455	71	[bgnb - biglycan b, vasnb - vasorin b, col1a1b - collagen, type i, alpha 1b, thbs4b - thrombospondin 4b, fbln5 - fibulin 5, ckbb - creatine kinase, brain b, aspn - asporin (lrr class 1), crispld1a - cysteine-rich secretory protein lccl domain containing 1a, crispld1b - cysteine-rich secretory protein lccl domain containing 1b, col11a1b - collagen, type xi, alpha 1b, mmp15a - matrix metallopeptida…
GO:0062023	collagen-containing extracellular matrix	9.57e-14	3e-11	7.12	9870	67	455	22	[tnc - tenascin c, col6a2 - collagen, type vi, alpha 2, si:ch211-106n13.3 - si:ch211-106n13.3, thbs4b - thrombospondin 4b, thbs3a - thrombospondin 3a, tmeff1b - transmembrane protein with egf-like and two follistatin-like domains 1b, col12a1a - collagen, type xii, alpha 1a, loxl2b - lysyl oxidase-like 2b, mfap4 - microfibrillar-associated protein 4, smoc2 - secreted modular calcium binding protei…
GO:0005581	collagen trimer	1.68e-13	4.21e-11	9.7	9870	38	455	17	[plod1a - procollagen-lysine 1, 2-oxoglutarate 5-dioxygenase 1a, c1qtnf6a - c1q and tumor necrosis factor related protein 6a, plod3 - procollagen-lysine, 2-oxoglutarate 5-dioxygenase 3, col1a1b - collagen, type i, alpha 1b, col12a1a - collagen, type xii, alpha 1a, col5a2b - collagen, type v, alpha 2b, cthrc1a - collagen triple helix repeat containing 1a, col5a1 - procollagen, type v, alpha 1, col…
GO:0005576	extracellular region	8.59e-12	1.79e-09	3.51	9870	235	455	38	[bgnb - biglycan b, thbs4b - thrombospondin 4b, thbs3a - thrombospondin 3a, olfml3b - olfactomedin-like 3b, grn1 - granulin 1, aspn - asporin (lrr class 1), kazald3 - kazal-type serine peptidase inhibitor domain 3, crispld1a - cysteine-rich secretory protein lccl domain containing 1a, crispld1b - cysteine-rich secretory protein lccl domain containing 1b, fbln2 - fibulin 2, mmp13a - matrix metallo…
GO:0044420	extracellular matrix component	1.23e-09	2.21e-07	12.05	9870	18	455	10	[col5a2a - collagen, type v, alpha 2a, col4a5 - collagen, type iv, alpha 5 (alport syndrome), col1a2 - collagen, type i, alpha 2, col11a1b - collagen, type xi, alpha 1b, col1a1b - collagen, type i, alpha 1b, col5a2b - collagen, type v, alpha 2b, mfap2 - microfibrillar-associated protein 2, col5a1 - procollagen, type v, alpha 1, lamb1a - laminin, beta 1a, lamb4 - laminin, beta 4]
GO:0005583	fibrillar collagen trimer	9.3e-09	1.46e-06	21.69	9870	6	455	6	[col5a2a - collagen, type v, alpha 2a, col1a2 - collagen, type i, alpha 2, col11a1b - collagen, type xi, alpha 1b, col1a1b - collagen, type i, alpha 1b, col5a2b - collagen, type v, alpha 2b, col5a1 - procollagen, type v, alpha 1]
GO:0016021	integral component of membrane	7.41e-07	0.000103	1.4	9870	2445	455	158	[ttyh2 - tweety homolog 2 (drosophila), ifnlr1 - interferon lambda receptor 1, adam8a - a disintegrin and metalloproteinase domain 8a, grm4 - glutamate receptor, metabotropic 4, ptprsa - protein tyrosine phosphatase, receptor type, s, a, kcnk6 - potassium channel, subfamily k, member 6, pcsk5b - proprotein convertase subtilisin/kexin type 5b, golim4b - golgi integral membrane protein 4b, slc1a4 -…
GO:0031224	intrinsic component of membrane	1.16e-06	0.000145	1.39	9870	2462	455	158	[ttyh2 - tweety homolog 2 (drosophila), adam8a - a disintegrin and metalloproteinase domain 8a, ifnlr1 - interferon lambda receptor 1, grm4 - glutamate receptor, metabotropic 4, ptprsa - protein tyrosine phosphatase, receptor type, s, a, kcnk6 - potassium channel, subfamily k, member 6, pcsk5b - proprotein convertase subtilisin/kexin type 5b, golim4b - golgi integral membrane protein 4b, slc1a4 -…
GO:0044425	membrane part	5.66e-05	0.00644	1.28	9870	2888	455	171	[ttyh2 - tweety homolog 2 (drosophila), ifnlr1 - interferon lambda receptor 1, adam8a - a disintegrin and metalloproteinase domain 8a, grm4 - glutamate receptor, metabotropic 4, ptprsa - protein tyrosine phosphatase, receptor type, s, a, kcnk6 - potassium channel, subfamily k, member 6, pcsk5b - proprotein convertase subtilisin/kexin type 5b, golim4b - golgi integral membrane protein 4b, slc1a4 -…
GO:0016020	membrane	6.66e-05	0.00695	1.26	9870	3202	455	186	[ttyh2 - tweety homolog 2 (drosophila), adam8a - a disintegrin and metalloproteinase domain 8a, grm4 - glutamate receptor, metabotropic 4, ifnlr1 - interferon lambda receptor 1, ptprsa - protein tyrosine phosphatase, receptor type, s, a, kcnk6 - potassium channel, subfamily k, member 6, pcsk5b - proprotein convertase subtilisin/kexin type 5b, golim4b - golgi integral membrane protein 4b, myo6b - …
