# Supplementary material for: Regenerating zebrafish scales express a subset of evolutionary conserved genes involved in human skeletal disease
Source: BMC Biol. 2022 Jan 21;20:21. doi: 10.1186/s12915-021-01209-8 (PMC8780716; doi:10.1186/s12915-021-01209-8)
Supplement: Supplementary file 5 — Additional file 5. Data output files of PANTHER Overrepresentation Test of process / function / component GO accession numbers and PANTHER Pathway analysis of DEGs. Excel file with several tabs containing outputs of various PANTHER analyses. [file 12915_2021_1209_MOESM5_ESM.xlsx]

## Sheet: READ_ME-pathways
Analysis Type:	PANTHER Overrepresentation Test (Released 20200407)
Annotation Version and Release Date:	PANTHER version 15.0 Released 2020-02-14
Analyzed List:	upload_1 (Danio rerio)
Reference List:	Danio rerio (all genes in database)
Test Type:	FISHER
Correction:	FDR
DEG	Differentially Expressed Gene list

## Sheet: READ-ME-GO
Analysis Type:	PANTHER Overrepresentation Test (Released 20200407)
Annotation Version and Release Date:	GO Ontology database DOI: 10.5281/zenodo.3873405 Released 2020-06-01
Analyzed List:	upload_1 (Danio rerio)
Reference List:	Danio rerio (all genes in database)
Test Type:	FISHER
Correction:	FDR
DEG	Differentially Expressed Gene list

## Sheet: DE-expressed-biological process
GO biological process complete	Danio rerio - REFLIST (25888)	DEG_1 (595)	DEG_1 (expected)	DEG_1 (over/under)	DEG_1 (fold Enrichment)	DEG_1 (raw P-value)	DEG_1 (FDR)
peptidyl-lysine hydroxylation (GO:0017185)	6	4	0.14	+	29.01	4.76e-05	0.00527
collagen fibril organization (GO:0030199)	27	13	0.62	+	20.95	2.25e-12	1.91e-09
collagen metabolic process (GO:0032963)	34	14	0.78	+	17.92	1.71e-12	1.6e-09
collagen catabolic process (GO:0030574)	27	11	0.62	+	17.73	4.66e-10	2.71e-07
peptidyl-lysine oxidation (GO:0018057)	10	4	0.23	+	17.4	0.000211	0.0183
regulation of neuron projection regeneration (GO:0070570)	11	4	0.25	+	15.82	0.000283	0.0231
regulation of axon regeneration (GO:0048679)	11	4	0.25	+	15.82	0.000283	0.0229
protein oxidation (GO:0018158)	12	4	0.28	+	14.5	0.00037	0.0289
protein hydroxylation (GO:0018126)	25	7	0.57	+	12.18	5.76e-06	0.000825
regulation of biomineralization (GO:0110149)	20	5	0.46	+	10.88	0.000206	0.0184
regulation of biomineral tissue development (GO:0070167)	20	5	0.46	+	10.88	0.000206	0.0183
regulation of bone mineralization (GO:0030500)	20	5	0.46	+	10.88	0.000206	0.0181
extracellular structure organization (GO:0043062)	214	52	4.92	+	10.57	1.88e-33	1.75e-29
extracellular matrix organization (GO:0030198)	214	52	4.92	+	10.57	1.88e-33	8.74e-30
regulation of response to wounding (GO:1903034)	38	6	0.87	+	6.87	0.000428	0.0327
embryonic eye morphogenesis (GO:0048048)	52	8	1.2	+	6.69	5.67e-05	0.00599
endoderm development (GO:0007492)	53	8	1.22	+	6.57	6.4e-05	0.00647
embryonic camera-type eye morphogenesis (GO:0048596)	41	6	0.94	+	6.37	0.000616	0.0427
ossification (GO:0001503)	72	10	1.65	+	6.04	1.52e-05	0.00194
appendage morphogenesis (GO:0035107)	62	8	1.42	+	5.61	0.000172	0.0157
fin regeneration (GO:0031101)	78	10	1.79	+	5.58	2.85e-05	0.00353
integrin-mediated signaling pathway (GO:0007229)	55	7	1.26	+	5.54	0.000471	0.035
vasculogenesis (GO:0001570)	55	7	1.26	+	5.54	0.000471	0.0347
cell-matrix adhesion (GO:0007160)	63	8	1.45	+	5.52	0.00019	0.0172
appendage development (GO:0048736)	103	13	2.37	+	5.49	2.17e-06	0.000354
tissue regeneration (GO:0042246)	122	15	2.8	+	5.35	4.9e-07	9.71e-05
fin morphogenesis (GO:0033334)	58	7	1.33	+	5.25	0.000629	0.043
cardiocyte differentiation (GO:0035051)	70	8	1.61	+	4.97	0.000365	0.0288
fin development (GO:0033333)	97	11	2.23	+	4.93	3.24e-05	0.00381
notochord development (GO:0030903)	72	8	1.65	+	4.83	0.000434	0.0328
regeneration (GO:0031099)	175	19	4.02	+	4.72	9.1e-08	2.42e-05
cell-substrate adhesion (GO:0031589)	98	10	2.25	+	4.44	0.000164	0.0151
steroid metabolic process (GO:0008202)	94	9	2.16	+	4.17	0.000529	0.0376
connective tissue development (GO:0061448)	140	13	3.22	+	4.04	4.43e-05	0.00496
cartilage development (GO:0051216)	133	12	3.06	+	3.93	0.000111	0.0106
glial cell differentiation (GO:0010001)	122	11	2.8	+	3.92	0.000214	0.0184
gliogenesis (GO:0042063)	132	11	3.03	+	3.63	0.000401	0.031
skeletal system development (GO:0001501)	353	29	8.11	+	3.57	1.42e-08	5.27e-06
axon guidance (GO:0007411)	280	23	6.44	+	3.57	4.45e-07	9.2e-05
neuron projection guidance (GO:0097485)	281	23	6.46	+	3.56	4.72e-07	9.54e-05
axonogenesis (GO:0007409)	397	31	9.12	+	3.4	1.35e-08	5.22e-06
growth (GO:0040007)	269	21	6.18	+	3.4	2.96e-06	0.000475
developmental growth (GO:0048589)	269	21	6.18	+	3.4	2.96e-06	0.000467
muscle organ development (GO:0007517)	168	13	3.86	+	3.37	0.000242	0.0205
camera-type eye morphogenesis (GO:0048593)	169	13	3.88	+	3.35	0.000256	0.0214
axon development (GO:0061564)	418	32	9.61	+	3.33	1.22e-08	5.14e-06
cell adhesion (GO:0007155)	602	46	13.84	+	3.32	7.65e-12	5.47e-09
biological adhesion (GO:0022610)	602	46	13.84	+	3.32	7.65e-12	5.08e-09
negative regulation of developmental process (GO:0051093)	198	15	4.55	+	3.3	0.000103	0.0099
eye morphogenesis (GO:0048592)	212	16	4.87	+	3.28	6.39e-05	0.00653
cell morphogenesis involved in neuron differentiation (GO:0048667)	429	32	9.86	+	3.25	2.15e-08	7.14e-06
cell projection morphogenesis (GO:0048858)	458	34	10.53	+	3.23	8.67e-09	3.84e-06
cell part morphogenesis (GO:0032990)	466	34	10.71	+	3.17	1.29e-08	5.23e-06
neuron projection morphogenesis (GO:0048812)	454	33	10.43	+	3.16	2.31e-08	7.15e-06
plasma membrane bounded cell projection morphogenesis (GO:0120039)	454	33	10.43	+	3.16	2.31e-08	6.92e-06
sensory organ morphogenesis (GO:0090596)	290	21	6.67	+	3.15	8.75e-06	0.00118
ameboidal-type cell migration (GO:0001667)	235	17	5.4	+	3.15	6.24e-05	0.00645
negative regulation of multicellular organismal process (GO:0051241)	224	16	5.15	+	3.11	0.000117	0.011
cellular component morphogenesis (GO:0032989)	562	40	12.92	+	3.1	1.28e-09	6.64e-07
cell morphogenesis involved in differentiation (GO:0000904)	502	35	11.54	+	3.03	2.29e-08	7.35e-06
muscle tissue development (GO:0060537)	202	14	4.64	+	3.02	0.000407	0.0313
skeletal system morphogenesis (GO:0048705)	204	14	4.69	+	2.99	0.000446	0.0335
striated muscle cell differentiation (GO:0051146)	207	14	4.76	+	2.94	0.000511	0.0366
chemotaxis (GO:0006935)	427	28	9.81	+	2.85	1.82e-06	0.000307
taxis (GO:0042330)	444	29	10.2	+	2.84	1.28e-06	0.000225
muscle structure development (GO:0061061)	338	22	7.77	+	2.83	2.54e-05	0.0032
retina development in camera-type eye (GO:0060041)	263	17	6.04	+	2.81	0.000222	0.019
blood vessel morphogenesis (GO:0048514)	343	22	7.88	+	2.79	3.13e-05	0.00374
mesenchyme development (GO:0060485)	234	15	5.38	+	2.79	0.000555	0.0391
cell morphogenesis (GO:0000902)	582	37	13.38	+	2.77	8.39e-08	2.3e-05
supramolecular fiber organization (GO:0097435)	488	31	11.22	+	2.76	9.63e-07	0.000172
neuron projection development (GO:0031175)	545	34	12.53	+	2.71	4.25e-07	8.99e-05
cardiovascular system development (GO:0072358)	481	30	11.06	+	2.71	2.04e-06	0.00034
anatomical structure formation involved in morphogenesis (GO:0048646)	786	49	18.07	+	2.71	1.16e-09	6.32e-07
vasculature development (GO:0001944)	473	29	10.87	+	2.67	4.13e-06	0.00061
blood vessel development (GO:0001568)	401	24	9.22	+	2.6	3.96e-05	0.0045
embryonic organ development (GO:0048568)	605	36	13.91	+	2.59	5.63e-07	0.000107
tissue development (GO:0009888)	1456	86	33.46	+	2.57	5.78e-15	5.97e-12
embryonic organ morphogenesis (GO:0048562)	425	25	9.77	+	2.56	3.6e-05	0.00413
neuron development (GO:0048666)	699	41	16.07	+	2.55	1.7e-07	4.16e-05
animal organ morphogenesis (GO:0009887)	799	46	18.36	+	2.5	4.04e-08	1.18e-05
anatomical structure morphogenesis (GO:0009653)	2029	115	46.63	+	2.47	1.17e-18	1.81e-15
neuron differentiation (GO:0030182)	861	46	19.79	+	2.32	3.05e-07	6.91e-05
embryonic morphogenesis (GO:0048598)	712	38	16.36	+	2.32	3.83e-06	0.000575
camera-type eye development (GO:0043010)	432	23	9.93	+	2.32	0.000319	0.0256
eye development (GO:0001654)	508	27	11.68	+	2.31	9.59e-05	0.00939
visual system development (GO:0150063)	508	27	11.68	+	2.31	9.59e-05	0.00929
regionalization (GO:0003002)	396	21	9.1	+	2.31	0.000621	0.0428
circulatory system development (GO:0072359)	921	48	21.17	+	2.27	3.65e-07	8.07e-05
morphogenesis of an epithelium (GO:0002009)	463	24	10.64	+	2.26	0.000487	0.0354
cell migration (GO:0016477)	638	33	14.66	+	2.25	2.94e-05	0.0036
tube morphogenesis (GO:0035239)	580	30	13.33	+	2.25	7.28e-05	0.00728
locomotion (GO:0040011)	910	47	20.92	+	2.25	5.98e-07	0.000111
epithelium development (GO:0060429)	858	44	19.72	+	2.23	1.7e-06	0.000292
tube development (GO:0035295)	741	38	17.03	+	2.23	1.07e-05	0.00141
regulation of multicellular organismal development (GO:2000026)	762	39	17.51	+	2.23	8.02e-06	0.0011
embryo development (GO:0009790)	1132	57	26.02	+	2.19	1.01e-07	2.61e-05
neurogenesis (GO:0022008)	1180	59	27.12	+	2.18	6.24e-08	1.76e-05
localization of cell (GO:0051674)	682	34	15.67	+	2.17	5.1e-05	0.00558
cell motility (GO:0048870)	682	34	15.67	+	2.17	5.1e-05	0.00551
cell development (GO:0048468)	1309	65	30.09	+	2.16	1.76e-08	6.29e-06
cell projection organization (GO:0030030)	870	43	20	+	2.15	6.05e-06	0.000853
tissue morphogenesis (GO:0048729)	549	27	12.62	+	2.14	0.000489	0.0352
generation of neurons (GO:0048699)	1063	52	24.43	+	2.13	7.64e-07	0.000139
sensory organ development (GO:0007423)	677	33	15.56	+	2.12	9.04e-05	0.00894
plasma membrane bounded cell projection organization (GO:0120036)	844	41	19.4	+	2.11	1.4e-05	0.0018
sensory system development (GO:0048880)	609	29	14	+	2.07	0.000356	0.0283
nervous system development (GO:0007399)	1752	82	40.27	+	2.04	2.27e-09	1.06e-06
central nervous system development (GO:0007417)	687	32	15.79	+	2.03	0.00028	0.023
regulation of developmental process (GO:0050793)	931	43	21.4	+	2.01	3.38e-05	0.00393
movement of cell or subcellular component (GO:0006928)	1102	50	25.33	+	1.97	9.48e-06	0.00126
animal organ development (GO:0048513)	2540	115	58.38	+	1.97	6.04e-12	4.68e-09
anatomical structure development (GO:0048856)	4356	195	100.12	+	1.95	8.36e-21	2.59e-17
multicellular organism development (GO:0007275)	4023	180	92.46	+	1.95	5.91e-19	1.1e-15
system development (GO:0048731)	3583	160	82.35	+	1.94	1.76e-16	2.05e-13
cell surface receptor signaling pathway (GO:0007166)	1296	57	29.79	+	1.91	7.22e-06	0.001
developmental process (GO:0032502)	4549	200	104.55	+	1.91	1.46e-20	3.39e-17
regulation of multicellular organismal process (GO:0051239)	1048	46	24.09	+	1.91	5.92e-05	0.00619
cellular developmental process (GO:0048869)	2349	103	53.99	+	1.91	4.55e-10	2.82e-07
cell differentiation (GO:0030154)	2330	101	53.55	+	1.89	1.51e-09	7.4e-07
multicellular organismal process (GO:0032501)	4814	198	110.64	+	1.79	3.69e-17	4.9e-14
proteolysis (GO:0006508)	1032	42	23.72	+	1.77	0.000486	0.0356
response to chemical (GO:0042221)	1492	58	34.29	+	1.69	0.000134	0.0125
cellular component organization (GO:0016043)	3739	138	85.94	+	1.61	2.01e-08	6.92e-06
cellular component organization or biogenesis (GO:0071840)	3906	138	89.77	+	1.54	2.54e-07	6.05e-05
cellular process (GO:0009987)	14546	379	334.32	+	1.13	0.00027	0.0224
biological_process (GO:0008150)	19205	490	441.4	+	1.11	3.79e-06	0.000587
Unclassified (UNCLASSIFIED)	6683	105	153.6	-	0.68	3.79e-06	0.000578
organic cyclic compound metabolic process (GO:1901360)	1969	21	45.25	-	0.46	5.56e-05	0.00594
cellular nitrogen compound metabolic process (GO:0034641)	2284	23	52.49	-	0.44	4.34e-06	0.000631
cellular nitrogen compound biosynthetic process (GO:0044271)	917	7	21.08	-	0.33	0.000634	0.043
heterocycle metabolic process (GO:0046483)	1846	14	42.43	-	0.33	5.44e-07	0.000105
cellular aromatic compound metabolic process (GO:0006725)	1864	13	42.84	-	0.3	1.05e-07	2.64e-05
nucleobase-containing compound metabolic process (GO:0006139)	1739	12	39.97	-	0.3	2.57e-07	5.98e-05
RNA metabolic process (GO:0016070)	950	5	21.83	-	0.23	3e-05	0.00363
nucleic acid metabolic process (GO:0090304)	1352	7	31.07	-	0.23	4.05e-07	8.77e-05
RNA processing (GO:0006396)	628	3	14.43	-	0.21	0.000584	0.0408

## Sheet: DE-expressed-cellular component
GO cellular component complete	Danio rerio - REFLIST (25888)	DEG_1 (595)	DEG_1 (expected)	DEG_1 (over/under)	DEG_1 (fold Enrichment)	DEG_1 (raw P-value)	DEG_1 (FDR)
collagen type V trimer (GO:0005588)	3	3	0.07	+	43.51	0.000215	0.0109
fibrillar collagen trimer (GO:0005583)	6	5	0.14	+	36.26	2.33e-06	0.000188
banded collagen fibril (GO:0098643)	6	5	0.14	+	36.26	2.33e-06	0.000178
complex of collagen trimers (GO:0098644)	10	5	0.23	+	21.75	1.4e-05	0.000919
collagen trimer (GO:0005581)	73	20	1.68	+	11.92	1.81e-14	4.99e-12
collagen-containing extracellular matrix (GO:0062023)	167	33	3.84	+	8.6	3.05e-19	1.05e-16
extracellular matrix (GO:0031012)	361	68	8.3	+	8.2	1.8e-37	2.48e-34
extracellular region (GO:0005576)	1528	130	35.12	+	3.7	4.31e-37	2.96e-34
extracellular space (GO:0005615)	1052	89	24.18	+	3.68	6.05e-25	2.77e-22
integral component of membrane (GO:0016021)	6359	201	146.15	+	1.38	6.79e-07	6.67e-05
intrinsic component of membrane (GO:0031224)	6398	202	147.05	+	1.37	7.14e-07	6.55e-05
membrane (GO:0016020)	8367	243	192.3	+	1.26	1.68e-05	0.00105
cellular anatomical entity (GO:0110165)	18095	483	415.89	+	1.16	7.66e-10	1.76e-07
cellular_component (GO:0005575)	19313	506	443.88	+	1.14	1.38e-09	2.72e-07
intracellular (GO:0005622)	11784	212	270.84	-	0.78	1.56e-06	0.000134
organelle (GO:0043226)	9740	173	223.86	-	0.77	1.75e-05	0.001
intracellular organelle (GO:0043229)	9405	166	216.16	-	0.77	1.85e-05	0.00102
membrane-bounded organelle (GO:0043227)	8420	143	193.52	-	0.74	8.8e-06	0.000638
intracellular membrane-bounded organelle (GO:0043231)	7876	133	181.02	-	0.73	1.71e-05	0.00102
Unclassified (UNCLASSIFIED)	6575	89	151.12	-	0.59	1.38e-09	2.38e-07
nucleus (GO:0005634)	5262	65	120.94	-	0.54	2.11e-09	3.22e-07
cytosol (GO:0005829)	1100	10	25.28	-	0.4	0.000852	0.0419
organelle lumen (GO:0043233)	1377	7	31.65	-	0.22	1.96e-07	2.69e-05
intracellular organelle lumen (GO:0070013)	1377	7	31.65	-	0.22	1.96e-07	2.45e-05
membrane-enclosed lumen (GO:0031974)	1377	7	31.65	-	0.22	1.96e-07	2.24e-05
nuclear lumen (GO:0031981)	1159	5	26.64	-	0.19	4.93e-07	5.22e-05
nucleoplasm (GO:0005654)	726	2	16.69	-	0.12	1.86e-05	0.000985
ribonucleoprotein complex (GO:1990904)	508	0	11.68	-	< 0.01	1.39e-05	0.000954

## Sheet: DE-expressed-molecular function
GO molecular function complete	Danio rerio - REFLIST (25888)	DEG_1 (595)	DEG_1 (expected)	DEG_1 (over/under)	DEG_1 (fold Enrichment)	DEG_1 (raw P-value)	DEG_1 (FDR)
procollagen-lysine 5-dioxygenase activity (GO:0008475)	4	3	0.09	+	32.63	0.000369	0.0461
protein-lysine 6-oxidase activity (GO:0004720)	10	4	0.23	+	17.4	0.000211	0.0285
collagen binding (GO:0005518)	26	10	0.6	+	16.73	4.57e-09	3.08e-06
extracellular matrix binding (GO:0050840)	26	10	0.6	+	16.73	4.57e-09	2.57e-06
L-ascorbic acid binding (GO:0031418)	21	5	0.48	+	10.36	0.00025	0.0325
metalloendopeptidase activity (GO:0004222)	128	25	2.94	+	8.5	8.58e-15	1.45e-11
integrin binding (GO:0005178)	51	9	1.17	+	7.68	7.32e-06	0.0019
extracellular matrix structural constituent (GO:0005201)	105	18	2.41	+	7.46	3.25e-10	2.74e-07
heparin binding (GO:0008201)	59	9	1.36	+	6.64	2.08e-05	0.00438
metallopeptidase activity (GO:0008237)	199	30	4.57	+	6.56	8.55e-15	2.88e-11
glycosaminoglycan binding (GO:0005539)	94	11	2.16	+	5.09	2.48e-05	0.00492
cell adhesion molecule binding (GO:0050839)	140	14	3.22	+	4.35	1.06e-05	0.00238
carbohydrate binding (GO:0030246)	234	19	5.38	+	3.53	5.16e-06	0.00145
calcium ion binding (GO:0005509)	707	49	16.25	+	3.02	3.95e-11	4.43e-08
endopeptidase activity (GO:0004175)	489	33	11.24	+	2.94	1.18e-07	5.69e-05
peptidase activity, acting on L-amino acid peptides (GO:0070011)	675	40	15.51	+	2.58	2.15e-07	8.07e-05
peptidase activity (GO:0008233)	698	41	16.04	+	2.56	1.66e-07	7.01e-05
protein-containing complex binding (GO:0044877)	546	31	12.55	+	2.47	1.01e-05	0.00244
transition metal ion binding (GO:0046914)	1025	44	23.56	+	1.87	0.000124	0.02
metal ion binding (GO:0046872)	3849	127	88.46	+	1.44	2.77e-05	0.00519
cation binding (GO:0043169)	3934	127	90.42	+	1.4	8.58e-05	0.0152
binding (GO:0005488)	12288	331	282.42	+	1.17	9.26e-05	0.0156
molecular_function (GO:0003674)	19039	488	437.59	+	1.12	1.8e-06	0.000551
organic cyclic compound binding (GO:0097159)	6424	109	147.65	-	0.74	0.000207	0.0291
heterocyclic compound binding (GO:1901363)	6359	107	146.15	-	0.73	0.000162	0.0237
Unclassified (UNCLASSIFIED)	6849	107	157.41	-	0.68	1.8e-06	0.000606
nucleic acid binding (GO:0003676)	3661	53	84.14	-	0.63	0.00016	0.0246

## Sheet: panther-pathways-v2
PANTHER Pathways	Danio rerio - REFLIST (25888)	DEG_1 (595)	DEG_1 (expected)	DEG_1 (over/under)	DEG_1 (fold Enrichment)	DEG_1 (raw P-value)	DEG_1 (FDR)
Integrin signalling pathway (P00034)	221	16	5.08	+	3.15	0.000101	0.016
Unclassified (UNCLASSIFIED)	22884	497	525.96	-	0.94	0.000479	0.0381

## Sheet: Unmapped_gene.symbol
Unmapped gene.symbol		From DEG
ism2b
si:ch211-120e1
si:ch73-55i23
ttyh3b
msx3
eef1a1l2
ptch2
pald1a
zwi
f11r
mvda
