# Supplementary material for: Regenerating zebrafish scales express a subset of evolutionary conserved genes involved in human skeletal disease
Source: BMC Biol. 2022 Jan 21;20:21. doi: 10.1186/s12915-021-01209-8 (PMC8780716; doi:10.1186/s12915-021-01209-8)
Supplement: Supplementary file 6 — Additional file 6. Data file containing the PANTHER reactome of DEGs. Excel file with output from PANTHER reactome with DEGs. [file 12915_2021_1209_MOESM6_ESM.xlsx]

## Sheet: panther-reactome-pathway
Reactome pathways	Danio rerio - REFLIST (25888)	DEG_1 (595)	DEG_1 (expected)	DEG_1 (over/under)	DEG_1 (fold Enrichment)	DEG_1 (raw P-value)	DEG_1 (FDR)
NCAM1 interactions (R-DRE-419037)	15	8	0.34	+	23.2	2.26e-08	3.03e-06
Crosslinking of collagen fibrils (R-DRE-2243919)	14	7	0.32	+	21.75	2.47e-07	2.84e-05
Collagen biosynthesis and modifying enzymes (R-DRE-1650814)	55	25	1.26	+	19.78	4.29e-22	2.3e-19
Collagen chain trimerization (R-DRE-8948216)	25	11	0.57	+	19.14	2.43e-10	5.58e-08
Collagen formation (R-DRE-1474290)	85	33	1.95	+	16.89	5.36e-27	4.32e-24
MET activates PTK2 signaling (R-DRE-8874081)	25	9	0.57	+	15.66	4.36e-08	5.4e-06
Assembly of collagen fibrils and other multimeric structures (R-DRE-2022090)	58	20	1.33	+	15	4.61e-16	1.86e-13
Non-integrin membrane-ECM interactions (R-DRE-3000171)	22	7	0.51	+	13.84	2.83e-06	0.00024
Collagen degradation (R-DRE-1442490)	48	15	1.1	+	13.6	7.12e-12	1.91e-09
Elastic fibre formation (R-DRE-1566948)	39	11	0.9	+	12.27	1.13e-08	1.83e-06
Integrin cell surface interactions (R-DRE-216083)	68	19	1.56	+	12.16	6.08e-14	1.96e-11
ECM proteoglycans (R-DRE-3000178)	49	13	1.13	+	11.54	9.9e-10	1.99e-07
NCAM signaling for neurite out-growth (R-DRE-375165)	32	8	0.74	+	10.88	2.53e-06	0.000239
MET promotes cell motility (R-DRE-8875878)	37	9	0.85	+	10.58	7.21e-07	7.74e-05
O-glycosylation of TSR domain-containing proteins (R-DRE-5173214)	30	7	0.69	+	10.15	1.6e-05	0.00123
Signaling by PDGF (R-DRE-186797)	52	12	1.2	+	10.04	1.68e-08	2.46e-06
Molecules associated with elastic fibres (R-DRE-2129379)	32	7	0.74	+	9.52	2.3e-05	0.00168
Extracellular matrix organization (R-DRE-1474244)	302	56	6.94	+	8.07	1.19e-30	1.92e-27
O-linked glycosylation (R-DRE-5173105)	87	12	2	+	6	2.31e-06	0.000233
Degradation of the extracellular matrix (R-DRE-1474228)	148	20	3.4	+	5.88	1.45e-09	2.59e-07
Signaling by MET (R-DRE-6806834)	70	9	1.61	+	5.59	6.98e-05	0.00468
Regulation of Insulin-like Growth Factor (IGF) transport and uptake by Insulin-like Growth Factor Binding Proteins (IGFBPs) (R-DRE-381426)	141	15	3.24	+	4.63	2.57e-06	0.00023
Post-translational protein phosphorylation (R-DRE-8957275)	107	11	2.46	+	4.47	7.34e-05	0.00472
Axon guidance (R-DRE-422475)	260	18	5.98	+	3.01	6.52e-05	0.00456
Signaling by Receptor Tyrosine Kinases (R-DRE-9006934)	412	26	9.47	+	2.75	8.03e-06	0.000646
Developmental Biology (R-DRE-1266738)	347	21	7.98	+	2.63	0.000102	0.00611
Gene expression (Transcription) (R-DRE-74160)	806	5	18.52	-	0.27	0.000411	0.0236
Metabolism of RNA (R-DRE-8953854)	541	1	12.43	-	0.08	9.95e-05	0.00616

## Sheet: Unmapped_gene.symbol
Unmapped gene.symbol		From DEG
ism2b
si:ch211-120e1
si:ch73-55i23
ttyh3b
msx3
eef1a1l2
ptch2
pald1a
zwi
f11r
mvda

## Sheet: READ_ME
Analysis Type:	PANTHER Overrepresentation Test (Released 20200407)
Annotation Version and Release Date:	Reactome version 65 Released 2019-12-22
Analyzed List:	upload_1 (Danio rerio)
Reference List:	Danio rerio (all genes in database)
Test Type:	FISHER
Correction:	FDR
DEG	Differentially Expressed Gene list
