# Supplementary material for: Regenerating zebrafish scales express a subset of evolutionary conserved genes involved in human skeletal disease
Source: BMC Biol. 2022 Jan 21;20:21. doi: 10.1186/s12915-021-01209-8 (PMC8780716; doi:10.1186/s12915-021-01209-8)
Supplement: Supplementary file 7 — Additional file 7. Summary of results of gene-set enrichment analysis involving DEGs and human orthologues that cause different skeletal dysplasia subgroups in humans when mutated. Excel file containing a table with nosology enrichment analysis. [file 12915_2021_1209_MOESM7_ESM.xlsx]

## Sheet: ReadMe
KEY:
NOSOLOGY.GROUP	Monogenic skeletal disease nosology group as classified by the The Nosology Group of the International Skeletal Dysplasia Society in 2019
DESCRIPTION	Name of nosology group as defined by molecular, biochemical and/or radiographic criteria.
#KNOWN.HUMAN.DISEASE.CAUSING.GENES	Number of unique human genes that cause one or more skeletal diseases
#HUMAN.ORTHOLOGUES.OF.ZEBRAFISH.DEGS.THAT.CAUSE.DISEASE	Number of unique human genes that cause one or more skeletal diseases and that map to differentially expressed zebrafish scale regenerating genes
#HUMAN.ORTHOLOGUES.OF.ZEBRAFISH.DEGs	Number of unique human genes that map to differentially expressed zebrafish scale regenerating genes
#HUMAN.ORTHOLOGUES.OF.EXPRESSED.ZEBRAFISH.GENES.THAT.CAUSE.DISEASE	Number of unique human genes that cause skeletal disease and that map to zebrafish genes that are expressed in ontogenic and/or regenerating scales
#HUMAN.ORTHOLOGUES.OF.ALL.EXPRESSED.GENES.IN.ZEBRAFISH	Number of uniqie human genes that map to zebrafish genes that are expressed in ontogenic and or regenerating scales
#EXPECTED.ORTHOLOGUES.OF. DEGs.THAT.CAUSE.DISEASE	Expected number of human genes that cause disease and that map to differentially expressed zebrafish genes.
FOLD.ENRICHMENT	Magnitude of enrichment for human skeletal disease causing genes as estimated by a hypergeometric test
P.VALUE	Strength of evidence to reject the null hypothsis that human skeletal disease causing ortholgoues are not over-represented in the set of differentially expressed zebrafish genes as estimated by the hypergeometric test
HUMAN.ORTHOLOGUES.OF.DEGs.THAT.CAUSE.DISEASE	Identify of human genes that cause disease and that map to zebrafish differentially expressed genes
METHOD: Evidence of enrichment for human monogenic skeletal disease causing genes was examined using the hypergeometric test of enrichment, using the following parameters:
Successes in sample - the number of zebrafish genes that were differentially expressed and that map to unique human orthologues and cause one or more skeletal disorders (either total or within each individual nosology-defined skeletal disorder groups)
Sample size - the number of differentially expressed zebrafish genes within the population of genes that were expressed in ontogenic and/or regenerating genes that map to human orthologues
Successes in population - the number of zebrafish genes that were expressed in ontogenic and/or regenerating scales and that map to unique human orthologues and cause one or more skeletal disorders (either total or within each individual nosology-defined skeletal disorder groups)
Population - the number of zebrafish genes that are expressed in ontogenic and/or regenerating scales and that map to human orthologues

## Sheet: Nosology
			SUCCESSES.IN.SAMPLE	SIZE.OF.SAMPLE	SUCCESSES.IN.POPULATION	SIZE.OF.POPULATION	FISHER'S.EXACT.TEST
NOSOLOGY.GROUP	DESCRIPTION	#KNOWN.HUMAN.DISEASE.CAUSING.GENES	#HUMAN.ORTHOLOGUES.OF.ZEBRAFISH.DEGS.THAT.CAUSE.DISEASE	#HUMAN.ORTHOLOGUES.OF.ZEBRAFISH.DEGs	#HUMAN.ORTHOLOGUES.OF.EXPRESSED.ZEBRAFISH.GENES.THAT.CAUSE.DISEASE	#HUMAN.ORTHOLOGUES.OF.ALL.EXPRESSED.GENES.IN.ZEBRAFISH	#EXPECTED.ORTHOLOGUES.OF. DEGs.THAT.CAUSE.DISEASE	FOLD.ENRICHMENT	P.VALUE	HUMAN.ORTHOLOGUES.OF.DEGs.THAT.CAUSE.DISEASE
1	FGFR3 chondrodysplasia group	1	-	490	1	8751	-	-	-	-
2	Type 2 collagen group	1	-	490	1	8751	-	-	-	-
3	Type 11 collagen group	2	2	490	2	8751	0.111987	17.86	0.00312924	COL11A1,COL11A2
4	Sulphation disorders group	6	1	490	5	8751	0.279968	3.57	0.250373	CHST3
5	Perlecan group	1	-	490	1	8751	-	-	-	-
6	Aggrecan group	1	-	490	1	8751	-	-	-	-
7	Filamin group and related disorders	6	1	490	3	8751	0.167981	5.95	0.158768	SH3PXD2B
8	TRPV4 group	1	-	490	1	8751	-	-	-	-
9	Ciliopathies with major skeletal involvement	28	1	490	16	8751	0.895898	1.12	0.602584	INTU
10	Multiple epiphyseal dysplasia and pseudoachondroplasia group	5	-	490	2	8751	-	-	-	-
11	Metaphyseal dysplasias	11	3	490	8	8751	0.447949	6.7	0.00790706	MMP9,COL10A1,MMP13
12	Spondylometaphyseal dysplasias (SMD)	5	-	490	4	8751	-	-	-	-
13	Spondylo-epi-(meta)-physeal dysplasias (SE(M)D)	23	2	490	16	8751	0.895898	2.23	0.224735	DDR2,BGN
14	Severe spondylodysplastic dysplasias	6	-	490	5	8751	-	-	-	-
15	Acromelic dysplasias	16	2	490	10	8751	0.559936	3.57	0.104533	ADAMTS17,IHH
16	Acromesomelic dysplasias	3	-	490	2	8751	-	-	-	-
17	Mesomelic and rhizo-mesomelic dysplasias	13	1	490	7	8751	0.391955	2.55	0.332021	ID4
18	Bent bone dysplasia group	4	-	490	2	8751	-	-	-	-
19	Primordial dwarfism and slender bones group	20	1	490	9	8751	0.503942	1.98	0.404792	CDKN1C
20	Dysplasias with multiple joint dislocations	13	3	490	11	8751	0.61593	4.87	0.020546	PLOD1,XYLT1,FKBP14
21	Chondrodysplasia punctata (CDP) group	11	-	490	7	8751	-	-	-	-
22	Neonatal osteosclerotic dysplasias	5	1	490	3	8751	0.167981	5.95	0.158768	COL1A1
23	Osteopetrosis and related disorders	14	1	490	10	8751	0.559936	1.79	0.438155	FERMT3
24	Other sclerosing bone disorders	22	2	490	15	8751	0.839904	2.38	0.203731	GJA1,ANKH
25	Osteogenesis imperfecta and decreased bone density group	33	13	490	28	8751	1.56782	8.29	7.84971e-10	COL1A1,SPARC,LEPRE1,SERPINF1,FKBP10,SERPINH1,PLOD2,COL1A2,BMP1,CRTAP,SP7,ANO5,IFITM5
26	Abnormal mineralization group	18	4	490	10	8751	0.559936	7.14	0.00155535	PHEX,ANKH,CYP2R1,ENPP1
27	Lysosomal Storage Diseases with Skeletal Involvement (Dysostosis Multiplex group)	21	-	490	15	8751	-	-	-	-
28	Osteolysis group	7	2	490	6	8751	0.335962	5.95	0.0403814	MMP2,MMP14
29	Disorganized development of skeletal components group	14	1	490	12	8751	0.671923	1.49	0.499384	TYROBP
30	Overgrowth (tall stature) syndromes with skeletal involvement	21	2	490	14	8751	0.78391	2.55	0.182968	FBN2,BGN
31	Genetic inflammatory/rheumatoid-like osteoarthropathies	5	-	490	1	8751	-	-	-	-
32	Cleidocranial dysplasia and related disorders	6	-	490	4	8751	-	-	-	-
33	Craniosynostosis syndromes	12	-	490	11	8751	-	-	-	-
34	Dysostoses with predominant craniofacial involvement	21	-	490	12	8751	-	-	-	-
35	Dysostoses with predominant vertebral with and without costal involvement	16	2	490	7	8751	0.391955	5.1	0.0544721	LFNG,BMPER
36	Patellar dysostoses	10	1	490	7	8751	0.391955	2.55	0.332021	LMX1B
37	Brachydactylies (without extraskeletal manifestations)	10	2	490	4	8751	0.223974	8.93	0.0174083	BMP2,IHH
38	Brachydactylies (with extraskeletal manifestations)	14	1	490	13	8751	0.727917	1.37	0.527454	HOXA13
39	Limb hypoplasia-reduction defects group	26	2	490	13	8751	0.727917	2.75	0.162546	TBX15,TBX3
40	Ectrodactyly with and without other manifestations	8	-	490	7	8751	-	-	-	-
41	Polydactyly-Syndactyly-Triphalangism group	25	2	490	18	8751	1.00788	1.98	0.267107	GJA1,IHH
42	Defects in joint formation and synostoses	8	-	490	3	8751	-	-	-	-
