# Supplementary material for: Regenerating zebrafish scales express a subset of evolutionary conserved genes involved in human skeletal disease
Source: BMC Biol. 2022 Jan 21;20:21. doi: 10.1186/s12915-021-01209-8 (PMC8780716; doi:10.1186/s12915-021-01209-8)
Supplement: Supplementary file 8 — Additional file 8. MAGMA gene level analysis results quantifying the strength of association between human orthologues of DEG’s and estimated bone mineral density, height and osteoarthritis. [file 12915_2021_1209_MOESM8_ESM.xlsx]

## Sheet: ReadMe  key table 3
KEY:
GENE.SYMBOL	Gene symbol
ENTREZ.ID	Entres gene identifier
CHR	Human chromosome number
START	Co-ordinate for start of gene annotation when using a window that includes 2kb upstream from the start of gene
STOP	Co-ordinate for end of gene annotation when using a window that includes 1kb downstream from the end of gene
NSNPS	The number of SNPs annotated to thatgene that were found in the data and were not excluded based on internal SNP QC
NPARAM	The number of relevant parameters used in the model. For the SNP-wise models this is an approximate value; for the principal components regression (raw data default) this is set to the number of principal components retained after pruning; for the multi-models this is the mean NPARAM value of the component base models
N	The sample size used when analysing that gene; can differ for allosomal chromosomes or when analysing SNP p-value input with variable sample size by SNP (due to missingness or differences in coverage in meta-analysis)
ZSTAT	The Z-value for the gene, based on its (permutation) p-value; this is what is used as the measure of gene association in the gene-level analyses
P_SNPWISE_MEAN	P-value derived from SNP-wise mean χ2 model
P_SNPWISE_TOP1	P-value derived from SNP-wise top χ2 model
P_PCREG	P-value derived from principal components linear regression model
P_MULTI	Aggregate p-value derived from all three methods Top1, Mean and PcrReg [Gene-wide significance set at 2.6E-6 (shaded in red)]
KEY table 2:
MODEL	Description of model, where base refers to default competative gene set enrichment analysis corrected for gene size, gene density (representing the relative level of LD between SNPs in that gene) and the inverse of the mean minor allele count in the gene as well the log value of these three variables. Sensitivity analysis involved additional correction for any gene enrichment attributable to huma…
TRAIT	Outcome used for analysis
#GENES	The number of human orthologues that map to the set of differentially expressed zebrafish genes
#BETA	The regression co-efficient for gene set - indicates magnitude of enrichment
BETA_STD	The semi-standardizedregression coefficient (BETA), corresponding to the predicted change in Z-value given a change of one standard deviation in the predictor gene set (i.e. BETA divided by the variable’s standard deviation)
SE	The standard error of the regression coefficient (BETA)
P	Strength of evidence against the null hypothesis of no enrichment for the gene set.

## Sheet: eBMD
Table.X MAGMA gene-based tests of association for estimated bone mineral density
ENTREZ.ID	GENE.SYMBOL	CHR	START	STOP	NSNPS	NPARAM	N	ZSTAT	P_SNPWISE_MEAN	P_SNPWISE_TOP1	P_MULTI
ENSG00000188157	AGRN	1	953503	992496	232	38	448010	0.50294	0.3075	0.30049	0.30228
ENSG00000162576	MXRA8	1	1287069	1299157	59	13	448010	5.0451	2.2668e-07	0.00014435	2.655e-07
ENSG00000162413	KLHL21	1	6649784	6676667	104	38	448010	8.4248	1.8072e-17	5e-10	2.8575e-15
ENSG00000171819	ANGPTL7	1	11247398	11257038	27	9	448010	7.6214	1.2549e-14	3.846e-06	6.5978e-17
ENSG00000083444	PLOD1	1	11992262	12036595	159	22	448010	0.33283	0.36963	0.28345	0.44349
ENSG00000117122	MFAP2	1	17299997	17309330	30	11	448010	2.8331	0.0023049	0.0012425	0.01231
ENSG00000084628	NKAIN1	1	31651592	31714401	305	35	448010	1.2059	0.11393	0.45179	0.041972
ENSG00000160097	FNDC5	1	33326869	33340083	29	13	448010	2.0616	0.019624	0.037897	0.020137
ENSG00000183682	BMP8A	1	39955318	39992607	172	43	448010	5.1869	1.0692e-07	3.2819e-06	5.848e-07
ENSG00000168389	MFSD2A	1	40418802	40436638	38	17	448010	0.86132	0.19453	0.17889	0.22813
ENSG00000117385	LEPRE1	1	43211006	43234755	90	32	448010	1.0163	0.15474	0.16556	0.17333
ENSG00000126091	ST3GAL3	1	44169495	44397831	762	80	448010	3.7741	8.0302e-05	0.00045645	0.0014028
ENSG00000117425	PTCH2	1	45284516	45310735	111	30	448010	0.94602	0.17207	0.1189	0.28846
ENSG00000269113	TRABD2B	1	48225200	48464567	874	90	448010	6.7689	6.4883e-12	4.6157e-10	7.8121e-08
ENSG00000117862	TXNDC12	1	52484803	52523843	108	24	448010	2.1518	0.015707	0.28891	0.003142
ENSG00000116157	GPX7	1	53066044	53075723	36	10	448010	-0.48621	0.68659	0.51084	0.81971
ENSG00000157216	SSBP3	1	54690105	54881152	727	129	448010	1.6283	0.051726	0.064854	0.077775
ENSG00000184005	ST6GALNAC3	1	76538404	77101286	2180	206	448010	5.5675	1.292e-08	0.00024933	8.9803e-09
ENSG00000117114	LPHN2	1	81769845	82459120	3163	257	448010	2.4425	0.0072923	0.0029831	0.13355
ENSG00000137941	TTLL7	1	84329711	84466833	497	49	448010	2.3214	0.010131	0.2905	0.0032848
ENSG00000060718	COL11A1	1	103341023	103576052	1319	68	448010	9.4612	1.5224e-21	1.968e-13	9.3e-18
ENSG00000116774	OLFML3	1	114520063	114525876	26	16	448010	5.7246	5.1845e-09	2.606e-08	4.94e-07
ENSG00000092607	TBX15	1	119424669	119534179	412	68	448010	12.383	1.6127e-35	8.6597e-15	3.1e-37
ENSG00000143127	ITGA10	1	145522891	145544868	45	21	448010	0.16251	0.43545	0.25545	0.6667
ENSG00000163157	TMOD4	1	151141462	151150760	21	10	448010	1.8801	0.030047	0.18961	0.0067854
ENSG00000159445	THEM4	1	151845060	151884284	116	21	448010	2.5726	0.0050473	0.0023183	0.10583
ENSG00000169231	THBS3	1	155164379	155180842	40	22	448010	8.3128	4.673e-17	1.4877e-14	3.1752e-14
ENSG00000162706	CADM3	1	159139399	159174103	112	36	448010	-0.74499	0.77186	0.88295	0.57157
ENSG00000158769	F11R	1	160964001	160993138	114	26	448010	1.6935	0.045183	0.038692	0.1147
ENSG00000158869	FCER1G	1	161183024	161191489	36	19	448010	-0.39393	0.65318	0.71876	0.54089
ENSG00000162733	DDR2	1	162599163	162758190	602	77	448010	0.97873	0.16386	0.18099	0.18752
ENSG00000143147	GPR161	1	168052997	168108821	174	38	448010	2.2395	0.012563	0.041197	0.022772
ENSG00000198797	BRINP2	1	177138633	177252558	292	56	448010	-0.14309	0.55689	0.77176	0.32801
ENSG00000120341	SEC16B	1	177892091	177955438	311	62	448010	4.0609	2.4444e-05	0.00079398	4.1683e-05
ENSG00000058085	LAMC2	1	183153373	183215035	315	45	448010	5.235	8.2513e-08	5.2729e-05	3.8083e-07
ENSG00000116690	PRG4	1	186263405	186284694	60	21	448010	1.6526	0.049201	0.017535	0.24227
ENSG00000073756	PTGS2	1	186639923	186651559	39	17	448010	-0.50602	0.69358	0.46618	0.8515
ENSG00000122176	FMOD	1	203308756	203322617	67	19	448010	1.879	0.030123	0.15267	0.012625
ENSG00000058668	ATP2B4	1	203593689	203714209	355	54	448010	1.3802	0.083761	0.08047	0.14336
ENSG00000008118	CAMK1G	1	209755062	209788283	134	27	448010	2.884	0.0019631	0.0049241	0.0061614
ENSG00000123685	BATF3	1	212858760	212875327	89	27	448010	1.287	0.099052	0.039672	0.32214
ENSG00000198835	GJC2	1	228335553	228348527	27	13	448010	2.3313	0.0098689	0.0082208	0.046723
ENSG00000116574	RHOU	1	228868824	228883416	78	17	448010	0.95586	0.16957	0.25349	0.13683
ENSG00000116962	NID1	1	236138130	236230462	291	45	448010	1.3228	0.092947	0.088607	0.15929
ENSG00000176887	SOX11	2	5830799	5842516	30	14	448010	1.8952	0.02903	0.03617	0.045285
ENSG00000162975	KCNF1	2	11050063	11055350	13	9	448010	1.7891	0.036796	0.023208	0.079637
ENSG00000071575	TRIB2	2	12855015	12883860	94	28	448010	5.9773	1.134e-09	1.5121e-08	2.6593e-06
ENSG00000119782	FKBP1B	2	24270571	24287551	58	20	448010	2.8146	0.002442	0.0022491	0.032469
ENSG00000157833	GAREML	2	26393960	26413532	56	18	448010	0.795	0.21331	0.15953	0.30161
ENSG00000157851	DPYSL5	2	27068615	27174219	258	39	448010	3.7501	8.837e-05	0.01639	6.9135e-05
ENSG00000138028	CGREF1	2	27320757	27343995	67	23	448010	1.7881	0.036877	0.035855	0.074473
ENSG00000171094	ALK	2	29414640	30146432	3500	256	448010	1.5086	0.065706	0.018779	0.48419
ENSG00000158089	GALNT14	2	31132333	31380068	1168	116	448010	2.4841	0.0064934	0.023177	0.014817
ENSG00000119737	GPR75	2	54079050	54089126	35	15	448010	8.7044	1.5961e-18	6.1617e-15	7.7716e-15
ENSG00000055813	CCDC85A	2	56409258	56614308	878	120	448010	1.2041	0.11428	0.084794	0.22144
ENSG00000115902	SLC1A4	2	65213611	65251999	131	37	448010	0.4315	0.33305	0.19554	0.53242
ENSG00000115318	LOXL3	2	74758541	74784817	62	23	448010	1.2862	0.099183	0.1211	0.12188
ENSG00000172005	MAL	2	95689422	95720737	49	23	448010	1.44	0.074938	0.058143	0.15072
ENSG00000188886	ASTL	2	96788589	96806175	41	19	448010	5.975	1.1505e-09	1.2856e-07	2.7935e-07
ENSG00000119147	C2orf40	2	106677702	106695615	118	33	448010	0.97384	0.16507	0.34421	0.099335
ENSG00000157827	FMNL2	2	153189751	153507348	1417	114	448010	9.0645	6.2608e-20	6.3193e-15	3.1486e-13
ENSG00000163328	GPR155	2	175295966	175353822	156	37	448010	2.9191	0.001755	0.0029282	0.0106
ENSG00000079150	FKBP7	2	179327391	179345327	48	19	448010	0.13069	0.44801	0.42603	0.4236
ENSG00000115232	ITGA4	2	182319929	182401914	336	60	448010	-0.85541	0.80384	0.70211	0.72764
ENSG00000150722	PPP1R1C	2	182816968	182997125	620	87	448010	2.2043	0.013751	0.0095624	0.099755
ENSG00000162998	FRZB	2	183697002	183733890	135	29	448010	8.893	2.9746e-19	5e-10	4.3e-20
ENSG00000144366	GULP1	2	189154396	189461653	957	86	448010	3.1051	0.00095116	0.0033352	0.0085287
ENSG00000204262	COL5A2	2	189895622	190046605	510	43	448010	1.5846	0.056527	0.053179	0.11937
ENSG00000151689	INPP1	2	191206196	191237391	123	17	448010	0.77729	0.2185	0.18019	0.29026
ENSG00000128641	MYO1B	2	192107911	192291115	485	49	448010	3.9202	4.4243e-05	0.00023771	0.0015177
ENSG00000119042	SATB2	2	200133223	200337989	436	67	448010	11.559	3.3275e-31	1.41e-14	1.3033e-25
ENSG00000118257	NRP2	2	206544714	206663857	376	94	448010	-0.69005	0.75492	0.6871	0.6253
ENSG00000183671	GPR1	2	207039040	207084771	189	46	448010	1.3796	0.083858	0.02071	0.50177
ENSG00000163501	IHH	2	219918142	219927189	25	8	448010	3.1424	0.00083791	0.0035646	0.0012468
ENSG00000127824	TUBA4A	2	220113433	220144892	108	29	448010	2.2487	0.012267	0.030573	0.017233
ENSG00000123989	CHPF	2	220402669	220410509	24	9	448010	4.514	3.181e-06	1.4172e-05	3.3667e-05
ENSG00000188760	TMEM198	2	220406385	220416317	40	16	448010	4.4141	5.0717e-06	0.00011461	2.7305e-05
ENSG00000153820	SPHKAP	2	228843666	229048361	932	82	448010	2.1041	0.017686	0.93437	0.0013669
ENSG00000135916	ITM2C	2	231727354	231744963	91	27	448010	1.2045	0.1142	0.34351	0.054754
ENSG00000156966	B3GNT7	2	232258254	232266875	19	9	448010	-0.25782	0.60173	0.48799	0.64408
ENSG00000124831	LRRFIP1	2	238534219	238723325	884	84	448010	1.8131	0.034907	0.032933	0.0733
ENSG00000233608	TWIST2	2	239754673	239796893	34	10	448010	3.034	0.0012067	0.00078953	0.0067021
ENSG00000154252	GAL3ST2	2	242714240	242744623	99	21	448010	0.62505	0.26597	0.2279	0.31067
ENSG00000071282	LMCD1	3	8541393	8610805	356	52	448010	2.376	0.0087508	0.0044819	0.12305
ENSG00000163520	FBLN2	3	13571824	13680922	582	82	448010	3.0846	0.001019	0.21725	8.6986e-05
ENSG00000144645	OSBPL10	3	31698382	32121072	1706	202	448010	1.146	0.1259	0.17706	0.12027
ENSG00000170275	CRTAP	3	33153471	33190265	141	36	448010	5.0048	2.7961e-07	4.7351e-07	7.3461e-05
ENSG00000163815	CLEC3B	3	45041040	45078563	152	30	448010	0.94039	0.17351	0.14709	0.24734
ENSG00000114646	CSPG5	3	47602729	47624282	53	21	448010	7.0776	7.3359e-13	0.0017963	6.6466e-16
ENSG00000163637	PRICKLE2	3	64078543	64433152	1453	148	448010	0.67982	0.24831	0.57272	0.1101
ENSG00000044524	EPHA3	3	89154674	89532284	1176	80	448010	1.9858	0.02353	0.11047	0.019379
ENSG00000184500	PROS1	3	93590881	93694910	208	64	448010	5.3671	4e-08	2.246e-07	3.3279e-05
ENSG00000181458	TMEM45A	3	100209463	100297288	409	51	448010	3.0964	0.00097931	0.0071112	0.0036767
ENSG00000163430	FSTL1	3	120110140	120172100	279	56	448010	3.2693	0.00053911	0.00184	0.0056178
ENSG00000163406	SLC15A2	3	121610936	121663949	232	24	448010	4.4735	3.848e-06	3.8076e-05	0.00096227
ENSG00000114654	EFCC1	3	128718472	128760585	133	44	448010	2.1021	0.017774	0.064894	0.01862
ENSG00000206384	COL6A6	3	130277178	130397999	322	57	448010	1.5052	0.066131	0.26903	0.031198
ENSG00000168917	SLC35G2	3	136535489	136575734	149	25	448010	3.3436	0.00041351	0.0008452	0.020139
ENSG00000163710	PCOLCE2	3	142533764	142610045	275	56	448010	6.0143	9.0343e-10	4.8766e-09	3.8984e-07
ENSG00000152952	PLOD2	3	145786227	145883440	376	37	448010	-0.45219	0.67444	0.52408	0.67792
ENSG00000173905	GOLIM4	3	167725465	167815763	266	36	448010	5.1747	1.1414e-07	3.4989e-07	2.6717e-05
ENSG00000075420	FNDC3B	3	171755418	172120455	1099	107	448010	2.8069	0.0025011	0.0012062	0.038295
ENSG00000244405	ETV5	3	185763097	185830107	150	31	448010	2.5957	0.0047205	0.024362	0.0084956
ENSG00000188729	OSTN	3	190915030	190984404	300	51	448010	1.3361	0.090756	0.073667	0.15669
ENSG00000114279	FGF12	3	191856184	192487553	2255	199	448010	2.2609	0.011884	0.018749	0.057007
ENSG00000109625	CPZ	4	8592387	8622488	285	43	448010	-0.16119	0.56403	0.38927	0.71241
ENSG00000137441	FGFBP2	4	15960866	15972932	67	21	448010	3.092	0.00099416	0.0017059	0.0040066
ENSG00000169744	LDB2	4	16502164	16902432	1354	148	448010	2.1562	0.015533	0.009844	0.124
ENSG00000197712	FAM114A1	4	38867298	38948360	412	44	448010	0.86779	0.19275	0.37462	0.11445
ENSG00000128045	RASL11B	4	53726457	53734000	45	11	448010	2.3075	0.010513	0.0057399	0.066069
ENSG00000134853	PDGFRA	4	55093264	55165414	269	43	448010	2.6218	0.0043731	0.01216	0.012796
ENSG00000138759	FRAS1	4	78976724	79466423	2443	123	448010	2.6455	0.004079	0.016288	0.0092559
ENSG00000118785	SPP1	4	88894819	88905562	40	17	448010	9.636	2.8167e-22	1.0547e-14	6e-20
ENSG00000182168	UNC5C	4	96082655	96472357	1664	171	448010	2.7739	0.0027693	0.0073621	0.0088465
ENSG00000138738	PRDM5	4	121605074	121846025	1249	76	448010	2.5005	0.0062006	0.035774	0.010433
ENSG00000164066	INTU	4	128542426	128648892	354	60	448010	1.7897	0.03675	0.074837	0.058291
ENSG00000145423	SFRP2	4	154700744	154712272	45	17	448010	3.9578	3.7825e-05	0.0042386	6.7791e-06
ENSG00000185149	NPY2R	4	156127781	156139230	26	12	448010	2.3085	0.010487	0.0062344	0.03934
ENSG00000129116	PALLD	4	169416217	169850608	1867	191	448010	3.0961	0.00098033	0.0041803	0.0059162
ENSG00000112902	SEMA5A	5	9034138	9548187	2074	220	448010	2.0798	0.018771	0.020633	0.071797
ENSG00000154122	ANKH	5	14703910	14873887	567	83	448010	5.7558	4.311e-09	5.2033e-08	2.0749e-06
ENSG00000183580	FBXL7	5	15498305	15940900	1478	111	448010	3.6632	0.00012454	0.00040353	0.0033432
ENSG00000151388	ADAMTS12	5	33522640	33894297	1374	109	448010	2.0881	0.018393	0.15608	0.0078991
ENSG00000153071	DAB2	5	39370780	39464402	425	65	448010	9.9633	1.1032e-23	1.8985e-14	9.7182e-20
ENSG00000112972	HMGCS1	5	43288497	43315614	101	23	448010	0.79949	0.212	0.33634	0.14665
ENSG00000164294	GPX8	5	54453946	54463899	35	14	448010	6.7641	6.7068e-12	6.0792e-09	2.2e-09
ENSG00000164181	ELOVL7	5	60046618	60142216	382	56	448010	1.6576	0.048702	0.047385	0.12233
ENSG00000251493	FOXD1	5	72739654	72746352	14	8	448010	2.5984	0.0046828	0.022417	0.0028511
ENSG00000145685	LHFPL2	5	77780038	78067844	834	98	448010	3.9568	3.7984e-05	0.00023373	0.00086953
ENSG00000113296	THBS4	5	79285134	79380110	308	43	448010	1.7635	0.038904	0.020788	0.15447
ENSG00000145681	HAPLN1	5	82932624	83019432	295	61	448010	2.727	0.003196	0.026349	0.0052927
ENSG00000164176	EDIL3	5	83235373	83682611	1296	153	448010	0.91847	0.17919	0.24878	0.16026
ENSG00000081189	MEF2C	5	88012975	88201922	541	81	448010	4.39	5.6674e-06	0.011224	1.0772e-05
ENSG00000164199	GPR98	5	89823161	90461038	2427	149	448010	2.5281	0.0057346	0.10046	0.0024852
ENSG00000113083	LOX	5	121397890	121415980	44	14	448010	3.8793	5.2389e-05	0.0096193	7.2183e-06
ENSG00000145794	MEGF10	5	126624523	126802429	842	81	448010	3.6531	0.00012954	0.0049724	0.00012934
ENSG00000138829	FBN2	5	127592601	127996878	1870	123	448010	9.5982	4.0662e-22	7.7705e-15	4.4409e-16
ENSG00000072682	P4HA2	5	131526531	131633008	410	57	448010	2.5928	0.0047596	0.015689	0.0085039
ENSG00000081059	TCF7	5	133448402	133488556	156	30	448010	5.6564	7.73e-09	1.1061e-06	3.9e-06
ENSG00000120708	TGFBI	5	135362584	135400507	133	28	448010	8.3568	3.221e-17	2.1857e-10	1.0336e-13
ENSG00000157510	AFAP1L1	5	148649434	148722365	239	55	448010	4.7154	1.2062e-06	8.0798e-06	7.1309e-05
ENSG00000113140	SPARC	5	151039657	151068726	98	30	448010	4.7184	1.1885e-06	9.193e-05	5.1864e-06
ENSG00000174705	SH3PXD2B	5	171751185	171883527	660	62	448010	3.1999	0.00068745	0.0044625	0.001646
ENSG00000120129	DUSP1	5	172194093	172200198	31	12	448010	0.20479	0.41887	0.31393	0.52549
ENSG00000113758	DBN1	5	176882609	176903402	42	14	448010	2.2282	0.012935	0.0053767	0.079693
ENSG00000087116	ADAMTS2	5	178536852	178774431	1029	150	448010	3.4321	0.00029943	0.0018765	0.0025087
ENSG00000037280	FLT4	5	180027506	180078624	339	65	448010	2.656	0.0039535	0.020385	0.0039126
ENSG00000131446	MGAT1	5	180216541	180244652	173	16	448010	3.0775	0.0010438	0.0014634	0.0090017
ENSG00000124491	F13A1	6	6143318	6323246	805	129	448010	0.41807	0.33795	0.34781	0.30506
ENSG00000172201	ID4	6	19835617	19841915	35	16	448010	3.6079	0.00015432	0.00028654	0.0010071
ENSG00000204248	COL11A2	6	33129458	33162276	168	41	448010	2.393	0.0083559	0.011791	0.020038
ENSG00000124493	GRM4	6	33988628	34125399	1016	98	448010	3.4495	0.00028085	0.0039006	0.00039581
ENSG00000065308	TRAM2	6	52361200	52443713	457	69	448010	3.46	0.00027012	0.00012865	0.016743
ENSG00000124749	COL21A1	6	55920388	56260892	1756	121	448010	13.403	2.9178e-41	2.2689e-17	2.6e-39
ENSG00000156508	EEF1A1	6	74224473	74235520	39	11	448010	5.0833	1.8547e-07	9.8602e-07	5.6065e-06
ENSG00000111799	COL12A1	6	75793042	75917767	275	55	448010	2.918	0.0017614	0.003863	0.0062847
ENSG00000196586	MYO6	6	76456909	76630254	581	61	448010	3.8157	6.7892e-05	3.5592e-05	0.018337
ENSG00000132429	POPDC3	6	105605155	105629870	88	13	448010	1.8163	0.034664	0.032136	0.077474
ENSG00000123500	COL10A1	6	116439086	116481910	215	43	448010	0.039152	0.48438	0.48709	0.40395
ENSG00000152661	GJA1	6	121754838	121771873	65	20	448010	4.7436	1.0496e-06	1.7919e-05	5.6117e-05
ENSG00000164434	FABP7	6	123098620	123106219	21	11	448010	0.23649	0.40653	0.47879	0.31953
ENSG00000135547	HEY2	6	126066810	126083415	48	14	448010	3.1772	0.00074363	0.077245	0.00012988
ENSG00000079819	EPB41L2	6	131159487	131386462	1002	64	448010	9.5101	9.5256e-22	2.395e-11	1.7696e-21
ENSG00000197594	ENPP1	6	132127156	132217295	322	53	448010	3.6306	0.00014138	0.0013539	0.0006622
ENSG00000164506	STXBP5	6	147523561	147707866	453	65	448010	1.5178	0.064538	0.05284	0.17985
ENSG00000112562	SMOC2	6	168839831	169074984	1332	149	448010	5.1424	1.3564e-07	2.2098e-07	0.00042127
ENSG00000198719	DLL1	6	170590294	170601561	36	17	448010	0.29797	0.38286	0.26488	0.51245
ENSG00000136213	CHST12	7	2441223	2475242	87	24	448010	2.3398	0.0096459	0.010168	0.045041
ENSG00000106003	LFNG	7	2550163	2569811	74	30	448010	3.3666	0.00038045	0.0031225	0.00058049
ENSG00000136295	TTYH3	7	2669585	2705436	104	32	448010	0.76815	0.2212	0.18032	0.28835
ENSG00000146555	SDK1	7	3339080	4309632	6715	258	448010	1.8736	0.03049	0.10611	0.02834
ENSG00000075618	FSCN1	7	5630439	5647286	103	30	448010	2.7347	0.0031221	0.026121	0.0027726
ENSG00000105855	ITGB8	7	20368325	20456377	417	48	448010	7.8219	2.6019e-15	1.9281e-08	2.3e-14
ENSG00000136237	RAPGEF5	7	22156856	22398763	957	109	448010	-0.054466	0.52172	0.52168	0.44696
ENSG00000106031	HOXA13	7	27232122	27241725	27	15	448010	11.395	2.2031e-30	1.0159e-14	7.8e-35
ENSG00000106080	FKBP14	7	30049203	30068300	48	14	448010	1.2236	0.11055	0.067797	0.23642
ENSG00000240583	AQP1	7	30891010	30966131	252	50	448010	10.576	1.9269e-26	5e-10	9.4079e-31
ENSG00000122642	FKBP9	7	32995017	33047543	222	47	448010	2.1725	0.01491	0.039267	0.023054
ENSG00000164619	BMPER	7	33942523	34196484	726	98	448010	6.0735	6.2558e-10	3.7207e-08	4.1364e-05
ENSG00000164543	STK17A	7	43620357	43667385	173	27	448010	1.9116	0.027963	0.017548	0.12397
ENSG00000106624	AEBP1	7	44141960	44155161	45	21	448010	0.93357	0.17526	0.20324	0.17462
ENSG00000008277	ADAM22	7	87561458	87833204	604	68	448010	2.0427	0.020539	0.64922	0.0021566
ENSG00000164692	COL1A2	7	94021873	94061544	136	36	448010	4.9383	3.9402e-07	1.1276e-05	9.7627e-06
ENSG00000105854	PON2	7	95033175	95066510	141	31	448010	2.4958	0.0062832	0.066871	0.0037963
ENSG00000106333	PCOLCE	7	100197800	100206798	17	11	448010	4.1072	2.0027e-05	0.00029817	1.786e-05
ENSG00000106397	PLOD3	7	100848258	100863701	104	20	448010	2.5805	0.0049334	0.059293	0.003079
ENSG00000106436	MYL10	7	101255605	101274576	88	25	448010	3.0113	0.0013008	0.0039248	0.0073241
ENSG00000008282	SYPL1	7	105729949	105755022	111	32	448010	0.81855	0.20652	0.25982	0.17563
ENSG00000091136	LAMB1	7	107563244	107645700	224	51	448010	-0.75446	0.77471	0.64664	0.73129
ENSG00000091128	LAMB4	7	107662993	107772801	375	56	448010	0.33722	0.36798	0.18814	0.63614
ENSG00000091129	NRCAM	7	107787068	108099161	1511	113	448010	2.6054	0.0045888	0.0022204	0.054549
ENSG00000004059	ARF5	7	127226399	127232759	29	14	448010	2.1964	0.014033	0.11775	0.0046285
ENSG00000091704	CPA1	7	130018180	130028955	41	16	448010	4.7586	9.7448e-07	9.8956e-06	1.0338e-05
ENSG00000082014	SMARCD3	7	150934850	150976982	154	40	448010	8.0953	2.8551e-16	4.8205e-11	4.7e-14
ENSG00000175445	LPL	8	19757228	19825769	393	51	448010	2.3861	0.0085134	0.0099931	0.050195
ENSG00000168487	BMP1	8	22020249	22070839	167	35	448010	0.55351	0.28996	0.24641	0.33349
ENSG00000179388	EGR3	8	22544172	22552815	3	2	448010	-0.36777	0.64348	0.64969	0.63031
ENSG00000134013	LOXL2	8	23153702	23284841	972	99	448010	3.6937	0.00011049	0.00258	0.00016596
ENSG00000156687	UNC5D	8	35090975	35655068	1500	126	448010	-1.0462	0.85227	0.63079	0.86885
ENSG00000169122	FAM110B	8	58905068	59117838	767	105	448010	-1.308	0.90456	0.7612	0.8842
ENSG00000121005	CRISPLD1	8	75894750	75947793	257	43	448010	-0.65249	0.74296	0.58693	0.69725
ENSG00000164920	OSR2	8	99954631	99965332	22	16	448010	7.5873	1.6336e-14	7.8848e-13	7.7e-10
ENSG00000164932	CTHRC1	8	104381743	104396225	58	15	448010	-0.57905	0.71872	0.5572	0.80253
ENSG00000169946	ZFPM2	8	106328920	106817760	1547	170	448010	5.541	1.5039e-08	1.7575e-06	3.895e-06
ENSG00000164946	FREM1	9	14733664	14912993	963	129	448010	1.3889	0.082438	0.124	0.098062
ENSG00000165272	AQP3	9	33440152	33449609	30	17	448010	0.76637	0.22173	0.14438	0.35074
ENSG00000147955	SIGMAR1	9	34633719	34639806	16	7	448010	1.6285	0.051711	0.022477	0.15793
ENSG00000172724	CCL19	9	34688564	34693274	16	9	448010	2.2623	0.01184	0.0065905	0.04703
ENSG00000165072	MAMDC2	9	72656497	72842886	864	79	448010	-0.43927	0.66977	0.46788	0.78042
ENSG00000099139	PCSK5	9	78503560	78978255	2260	290	448010	0.17784	0.42943	0.38051	0.40588
ENSG00000135069	PSAT1	9	80910059	80946009	197	39	448010	-0.26796	0.60564	0.40726	0.75938
ENSG00000106819	ASPN	9	95217487	95246788	83	24	448010	3.8475	5.967e-05	0.0016855	0.00030892
ENSG00000131669	NINJ1	9	95882771	95898570	78	21	448010	3.7692	8.1886e-05	0.00089469	0.00016102
ENSG00000204291	COL15A1	9	101703461	101834069	551	93	448010	4.533	2.9075e-06	3.904e-05	6.4141e-05
ENSG00000241697	TMEFF1	9	103202560	103340918	500	62	448010	1.184	0.11821	0.039135	0.52512
ENSG00000041982	TNC	9	117781806	117882536	448	67	448010	2.355	0.0092616	0.022834	0.016171
ENSG00000136930	PSMB7	9	127114745	127179723	156	32	448010	7.7235	5.6577e-15	2.8576e-12	1.1388e-10
ENSG00000136944	LMX1B	9	129374722	129464311	374	73	448010	7.5798	1.7298e-14	8.3361e-07	6.3e-15
ENSG00000136859	ANGPTL2	9	129848611	129887162	109	37	448010	3.4221	0.00031073	0.0025732	0.0016444
ENSG00000167106	FAM102A	9	130701858	130744792	129	20	448010	0.40562	0.34251	0.6679	0.16338
ENSG00000106976	DNM1	9	130963658	131018527	166	39	448010	2.0336	0.020995	0.0068645	0.22384
ENSG00000107130	NCS1	9	132932857	133000583	262	48	448010	-0.49176	0.68856	0.54029	0.74452
ENSG00000148357	HMCN2	9	133044882	133310510	602	116	448010	1.8592	0.031502	0.070847	0.033409
ENSG00000130720	FIBCD1	9	133776825	133816673	202	36	448010	2.5287	0.0057245	0.0085655	0.01977
ENSG00000148288	GBGT1	9	136027340	136041332	73	27	448010	2.0566	0.019861	0.014988	0.066015
ENSG00000130635	COL5A1	9	137531620	137737686	1133	109	448010	2.5668	0.005132	0.011822	0.0085797
ENSG00000165661	QSOX2	9	139097179	139139687	199	39	448010	3.4411	0.00028963	0.00045937	0.0035722
ENSG00000148468	FAM171A1	10	15252642	15415061	725	92	448010	2.1297	0.016598	0.29612	0.0027518
ENSG00000165983	PTER	10	16476942	16556736	348	36	448010	-1.0206	0.84628	0.72279	0.83524
ENSG00000165996	PTPLA	10	17630958	17661376	141	28	448010	4.2382	1.1265e-05	8.3486e-06	0.0011171
ENSG00000095739	BAMBI	10	28964271	28972868	27	12	448010	4.5002	3.3945e-06	6.4856e-06	0.00041709
ENSG00000150093	ITGB1	10	33188247	33296720	456	68	448010	4.1817	1.4465e-05	2.0929e-05	0.0021678
ENSG00000177283	FZD8	10	35926177	35932362	11	7	448010	4.5307	2.9398e-06	2.3968e-06	3.3e-05
ENSG00000128805	ARHGAP22	10	49653077	49866310	1025	101	448010	1.5273	0.063339	0.34802	0.021466
ENSG00000165633	VSTM4	10	50221290	50325554	546	60	448010	6.3842	8.6134e-11	3.13e-08	2.457e-07
ENSG00000122870	BICC1	10	60270900	60592195	912	85	448010	12.055	9.0974e-34	8.2712e-15	1e-24
ENSG00000148730	EIF4EBP2	10	72162135	72189374	66	18	448010	2.1257	0.016766	0.031161	0.024949
ENSG00000107719	PALD1	10	72236577	72329205	486	68	448010	1.5138	0.065042	0.26092	0.028141
ENSG00000166228	PCBD1	10	72641037	72650541	41	18	448010	2.4236	0.0076844	0.032662	0.0067344
ENSG00000107731	UNC5B	10	72970327	73063621	380	67	448010	0.58227	0.28019	0.13539	0.5732
ENSG00000122863	CHST3	10	73722123	73774322	210	36	448010	1.2692	0.10218	0.042575	0.37454
ENSG00000122884	P4HA1	10	74765975	74858732	329	35	448010	1.7405	0.040887	0.018981	0.27648
ENSG00000095585	BLNK	10	97950458	98033344	393	83	448010	0.77567	0.21897	0.18699	0.27603
ENSG00000138131	LOXL4	10	100006447	100030007	85	24	448010	-1.4034	0.91975	0.90616	0.79013
ENSG00000107821	KAZALD1	10	102819598	102828888	28	13	448010	1.4837	0.068944	0.058622	0.10965
ENSG00000107831	FGF8	10	103528899	103537854	15	11	448010	4.8352	6.6498e-07	2.9552e-07	7.8025e-05
ENSG00000121898	CPXM2	10	125464723	125701783	1238	149	448010	-0.27026	0.60652	0.48328	0.60949
ENSG00000175029	CTBP2	10	126675421	126851739	875	119	448010	5.2933	6.0051e-08	3.084e-07	6.5789e-05
ENSG00000151651	ADAM8	10	135074907	135092372	81	19	448010	0.78357	0.21665	0.22759	0.22695
ENSG00000206013	IFITM5	11	297200	301526	12	9	448010	-0.93187	0.8243	0.80025	0.79258
ENSG00000099849	RASSF7	11	558404	565021	44	21	448010	1.2528	0.10514	0.29016	0.050822
ENSG00000214063	TSPAN4	11	840808	868116	87	29	448010	1.7733	0.038086	0.32001	0.0091761
ENSG00000110651	CD81	11	2395407	2419649	155	15	448010	0.8078	0.2096	0.17083	0.26933
ENSG00000129757	CDKN1C	11	2903443	2909111	15	9	448010	-0.68501	0.75333	0.62383	0.80779
ENSG00000132254	ARFIP2	11	6495910	6504666	20	12	448010	0.79517	0.21326	0.22479	0.21278
ENSG00000133800	LYVE1	11	10577513	10635236	231	47	448010	1.9957	0.022981	0.025585	0.076391
ENSG00000186104	CYP2R1	11	14898553	14915798	29	18	448010	1.4243	0.07718	0.14733	0.062924
ENSG00000165973	NELL1	11	20689117	21598227	4106	379	448010	1.0245	0.1528	0.089922	0.32692
ENSG00000171714	ANO5	11	22212722	22305903	298	42	448010	3.6879	0.00011307	0.000444	0.003058
ENSG00000176971	FIBIN	11	27013628	27019630	20	8	448010	1.7839	0.037222	0.13507	0.015257
ENSG00000049449	RCN1	11	31831939	32128301	982	124	448010	4.8734	5.4847e-07	1.9446e-06	0.00036517
ENSG00000166016	ABTB2	11	34171535	34381555	850	136	448010	1.9674	0.02457	0.016722	0.10194
ENSG00000149090	PAMR1	11	35452370	35553848	396	59	448010	2.2089	0.01359	0.26602	0.0021819
ENSG00000179431	FJX1	11	35637735	35643419	9	5	448010	1.8487	0.032254	0.020995	0.067169
ENSG00000135365	PHF21A	11	45949871	46144985	510	67	448010	5.9476	1.3609e-09	7.9052e-05	3.672e-09
ENSG00000110492	MDK	11	46400306	46406375	9	7	448010	10.104	2.6648e-24	5.046e-14	2.7e-27
ENSG00000180720	CHRM4	11	46405640	46410107	8	7	448010	10.201	9.8266e-25	1.1102e-16	1.7e-28
ENSG00000172247	C1QTNF4	11	47610216	47618211	20	10	448010	6.9278	2.1367e-12	7.357e-08	1.6409e-12
ENSG00000167996	FTH1	11	61726190	61737132	41	20	448010	1.6509	0.049383	0.36489	0.010325
ENSG00000168003	SLC3A2	11	62621518	62657352	81	35	448010	6.3245	1.2705e-10	0.00072427	2.8e-13
ENSG00000167771	RCOR2	11	63677693	63686316	20	8	448010	0.47078	0.3189	0.5819	0.16986
ENSG00000149781	FERMT3	11	63972150	63992354	74	30	448010	5.167	1.1896e-07	1.4534e-06	2.516e-06
ENSG00000149809	TM7SF2	11	64877317	64884856	19	8	448010	4.9807	3.1675e-07	5.8032e-07	2.7125e-05
ENSG00000172638	EFEMP2	11	65632912	65643063	26	11	448010	5.3746	3.8371e-08	5.0324e-05	3.64e-08
ENSG00000172893	DHCR7	11	71138239	71165914	84	13	448010	0.90462	0.18283	0.25965	0.14626
ENSG00000149257	SERPINH1	11	75271101	75284828	59	18	448010	1.6413	0.050363	0.063828	0.068363
ENSG00000165323	FAT3	11	92083262	92630618	1821	127	448010	8.9157	2.4241e-19	1.6114e-09	8.6946e-18
ENSG00000137693	YAP1	11	101979192	102105154	436	63	448010	6.7523	7.2741e-12	9.81e-07	7.6876e-10
ENSG00000137673	MMP7	11	102390239	102403484	52	17	448010	0.34041	0.36678	0.24044	0.51218
ENSG00000196611	MMP1	11	102659651	102670891	52	23	448010	-0.36667	0.64307	0.73936	0.49898
ENSG00000137745	MMP13	11	102812724	102828463	60	18	448010	2.2274	0.012961	0.02793	0.018751
ENSG00000150764	DIXDC1	11	111795868	111894308	241	42	448010	3.9982	3.1917e-05	0.23181	3.7735e-06
ENSG00000149294	NCAM1	11	112829997	113150158	1276	95	448010	15.112	6.7442e-52	9.3929e-16	3.1e-47
ENSG00000109906	ZBTB16	11	113928315	114122398	710	117	448010	4.3446	6.975e-06	8.897e-06	0.00083404
ENSG00000182985	CADM1	11	115038938	115377675	1008	112	448010	15.475	2.5653e-54	1.8487e-17	1e-50
ENSG00000019144	PHLDB1	11	118475155	118529741	130	37	448010	13.129	1.1271e-39	6.8279e-15	3.7e-43
ENSG00000223953	C1QTNF5	11	119208652	119219383	33	10	448010	0.62275	0.26672	0.18645	0.38277
ENSG00000109927	TECTA	11	120969882	121063202	362	46	448010	-0.041977	0.51674	0.38206	0.58245
ENSG00000023171	GRAMD1B	11	123394344	123499482	474	90	448010	5.3328	4.836e-08	1.2248e-06	3.5063e-06
ENSG00000154143	PANX3	11	124479386	124491252	17	8	448010	1.3881	0.082549	0.09366	0.095379
ENSG00000154146	NRGN	11	124607742	124618106	21	9	448010	1.2377	0.10791	0.13145	0.10677
ENSG00000166106	ADAMTS15	11	130316869	130347532	103	35	448010	-0.92317	0.82204	0.77522	0.73227
ENSG00000139190	VAMP1	12	6570403	6582153	62	17	448010	3.6215	0.00014645	0.0005913	0.00057568
ENSG00000139194	RBP5	12	7275280	7283538	27	12	448010	0.60575	0.27234	0.22039	0.33456
ENSG00000273079	GRIN2B	12	13692165	14135053	1984	183	448010	1.8937	0.029133	0.19753	0.013201
ENSG00000060982	BCAT1	12	24963295	25104393	647	82	448010	1.4981	0.067048	0.021562	0.38714
ENSG00000167552	TUBA1A	12	49577579	49585107	21	9	448010	2.8464	0.0022109	0.02178	0.0011709
ENSG00000167779	IGFBP6	12	53489220	53497129	15	10	448010	0.68935	0.2453	0.11345	0.53561
ENSG00000139631	CSAD	12	53550447	53577135	63	16	448010	2.3707	0.0088774	0.029407	0.0082567
ENSG00000170374	SP7	12	53719362	53741099	60	19	448010	8.7625	9.5526e-19	1.4266e-14	2.8638e-15
ENSG00000092841	MYL6	12	56549945	56558280	14	9	448010	1.1492	0.12523	0.15322	0.11703
ENSG00000257727	CNPY2	12	56702626	56712120	17	10	448010	0.19741	0.42175	0.30664	0.53903
ENSG00000196935	SRGAP1	12	64236073	64542613	786	117	448010	4.2421	1.107e-05	7.836e-05	0.00081152
ENSG00000127329	PTPRB	12	70909630	71033220	548	91	448010	2.1098	0.017439	0.11873	0.0099109
ENSG00000166006	KCNC2	12	75432857	75605648	621	67	448010	-0.92138	0.82157	0.75843	0.71988
ENSG00000111052	LIN7A	12	81185299	81333704	544	59	448010	0.39275	0.34725	0.52086	0.21481
ENSG00000179104	TMTC2	12	83078659	83529649	1454	111	448010	6.8764	3.0691e-12	3.0344e-06	2.5e-12
ENSG00000139329	LUM	12	91495406	91507608	62	12	448010	3.9641	3.6832e-05	0.0007638	4.5966e-05
ENSG00000180263	FGD6	12	95469525	95613258	619	70	448010	1.3718	0.085066	0.067063	0.20683
ENSG00000017427	IGF1	12	102788645	102876423	214	49	448010	4.7338	1.1018e-06	1.0577e-05	7.3013e-05
ENSG00000139352	ASCL1	12	103349464	103355294	23	12	448010	1.3317	0.091479	0.069622	0.15135
ENSG00000074590	NUAK1	12	106456118	106535811	250	51	448010	0.087357	0.46519	0.87897	0.20705
ENSG00000183160	TMEM119	12	108982622	108994096	53	22	448010	6.8613	3.4123e-12	4.6472e-06	2.5542e-12
ENSG00000110921	MVK	12	110009060	110036067	110	27	448010	2.0292	0.021221	0.016662	0.077081
ENSG00000135111	TBX3	12	115107059	115123969	41	19	448010	7.4062	6.4994e-14	5e-10	9.1038e-15
ENSG00000111452	GPR133	12	131436452	131627014	1078	99	448010	9.1919	1.9293e-20	2.8023e-16	2.9921e-13
ENSG00000198598	MMP17	12	132310938	132337328	166	44	448010	1.2617	0.10352	0.089179	0.15804
ENSG00000187676	B3GALTL	13	31772073	31907413	501	59	448010	5.2788	6.5016e-08	4.1454e-06	1.878e-06
ENSG00000133083	DCLK1	13	36344478	36707443	1434	150	448010	0.69368	0.24394	0.77195	0.079006
ENSG00000133110	POSTN	13	38135720	38174981	151	31	448010	1.6985	0.044704	0.15674	0.034636
ENSG00000120658	ENOX1	13	43786654	44363044	2020	161	448010	1.4517	0.073292	0.020888	0.49065
ENSG00000118946	PCDH17	13	58203944	58304445	297	50	448010	0.88777	0.18733	0.27135	0.15418
ENSG00000165621	OXGR1	13	97636973	97648984	61	19	448010	-0.50856	0.69447	0.43352	0.89366
ENSG00000198542	ITGBL1	13	102102966	102376456	1113	103	448010	1.1173	0.13193	0.31768	0.075055
ENSG00000041515	MYO16	13	109246500	109861355	3034	236	448010	2.0922	0.018209	0.18185	0.0075081
ENSG00000126218	F10	13	113775128	113804843	63	27	448010	1.6209	0.052525	0.031982	0.16368
ENSG00000165801	ARHGEF40	14	21536429	21559399	65	15	448010	0.67777	0.24896	0.27332	0.22939
ENSG00000157227	MMP14	14	23303766	23319236	55	24	448010	11.392	2.28e-30	2.3829e-12	4.8e-36
ENSG00000151320	AKAP6	14	32796479	33301567	1964	220	448010	0.5457	0.29264	0.24803	0.33643
ENSG00000087303	NID2	14	52470521	52537712	456	61	448010	3.5713	0.00017762	0.00021063	0.0044085
ENSG00000139970	RTN1	14	60061694	60339684	847	93	448010	4.525	3.0196e-06	0.00057497	2.6181e-05
ENSG00000140009	ESR2	14	64549950	64806830	892	98	448010	7.3143	1.2932e-13	9.7566e-11	1.9624e-09
ENSG00000033170	FUT8	14	65875310	66211839	1157	67	448010	3.7791	7.8688e-05	0.00015516	0.0029787
ENSG00000054690	PLEKHH1	14	67998018	68057329	254	60	448010	3.1941	0.00070133	0.016484	0.00056891
ENSG00000100626	GALNT16	14	69723994	69822183	411	69	448010	0.1228	0.45113	0.59549	0.29821
ENSG00000198732	SMOC1	14	70318848	70500083	846	118	448010	6.1058	5.1129e-10	1.7305e-09	6.2247e-06
ENSG00000100767	PAPLN	14	73702205	73742348	177	45	448010	2.9327	0.0016801	0.00034809	0.049079
ENSG00000187097	ENTPD5	14	74423713	74488102	336	41	448010	2.2567	0.012013	0.040035	0.016147
ENSG00000170345	FOS	14	75743477	75749933	7	6	448010	1.4343	0.075737	0.070894	0.093979
ENSG00000100593	ISM2	14	77939740	77967210	108	25	448010	0.0054964	0.49781	0.67155	0.32873
ENSG00000140092	FBLN5	14	92334756	92416331	327	61	448010	5.3434	4.5611e-08	0.00019831	1.9384e-08
ENSG00000119698	PPP4R4	14	94610465	94747072	485	61	448010	2.6764	0.0037212	0.31793	0.00059981
ENSG00000182218	HHIPL1	14	100109447	100147906	153	32	448010	3.3488	0.00040581	0.0017897	0.0020379
ENSG00000036530	CYP46A1	14	100148641	100194638	166	33	448010	3.645	0.0001337	0.0019913	0.00037556
ENSG00000196405	EVL	14	100435786	100611573	657	75	448010	3.1602	0.00078833	0.067644	0.00030354
ENSG00000166165	CKB	14	103984996	103991448	19	9	448010	12.732	1.9537e-37	5e-10	1e-50
ENSG00000166183	ASPG	14	104550016	104580098	120	26	448010	1.8613	0.03135	0.074457	0.021087
ENSG00000182809	CRIP2	14	105937299	105947499	13	7	448010	1.101	0.13545	0.30324	0.066686
ENSG00000137801	THBS1	15	39871280	39892667	49	14	448010	2.1839	0.014486	0.013897	0.045482
ENSG00000166073	GPR176	15	40090233	40215093	390	64	448010	1.7174	0.042951	0.056731	0.071226
ENSG00000188467	SLC24A5	15	48411169	48435869	3	2	448010	0.39352	0.34697	0.28565	0.41599
ENSG00000171956	FOXB1	15	60294421	60354929	262	47	448010	-0.024743	0.50987	0.24751	0.8352
ENSG00000140416	TPM1	15	63332831	63365114	149	31	448010	4.4749	3.823e-06	1.7881e-05	7.4438e-05
ENSG00000074410	CA12	15	63612577	63676360	254	55	448010	3.4908	0.00024077	0.0057768	0.00047038
ENSG00000137834	SMAD6	15	66992566	67075338	302	43	448010	4.0772	2.2794e-05	0.00025771	8.3475e-05
ENSG00000183496	MEX3B	15	82333119	82340482	20	14	448010	1.2744	0.10125	0.21326	0.058753
ENSG00000166716	ZNF592	15	85289866	85350659	251	55	448010	4.9276	4.1623e-07	5.6387e-06	0.00021544
ENSG00000140564	FURIN	15	91409822	91427688	61	16	448010	1.9913	0.023224	0.021033	0.065444
ENSG00000196547	MAN2A2	15	91443448	91466814	98	25	448010	1.6066	0.054066	0.050481	0.088351
ENSG00000140470	ADAMTS17	15	100510794	100884210	2400	215	448010	3.0796	0.0010364	0.0055499	0.0060945
ENSG00000184254	ALDH1A3	15	101415919	101457831	110	23	448010	0.55729	0.28867	0.2066	0.39573
ENSG00000184697	CLDN6	16	3063713	3072072	29	11	448010	1.1276	0.12974	0.156	0.12077
ENSG00000168140	VASN	16	4419849	4434529	57	22	448010	7.482	3.6598e-14	2.7095e-10	7.9736e-13
ENSG00000078328	RBFOX1	16	6067095	7764340	13385	860	448010	0.70755	0.23961	0.11632	0.5249
ENSG00000185338	SOCS1	16	11347262	11352036	14	8	448010	0.15702	0.43761	0.372	0.48007
ENSG00000069764	PLA2G10	16	14765405	14790526	25	14	448010	4.7459	1.0379e-06	2.003e-06	6.1342e-05
ENSG00000103489	XYLT1	16	17194626	17566738	1665	184	448010	1.7063	0.043973	0.046832	0.082738
ENSG00000005187	ACSM3	16	20619565	20809903	619	62	448010	3.9711	3.5768e-05	0.00014949	0.0023112
ENSG00000155719	OTOA	16	21687835	21773050	152	35	448010	4.0039	3.1147e-05	0.00012155	0.00025693
ENSG00000169181	GSG1L	16	27797850	28076830	1170	150	448010	-1.3964	0.91871	0.94972	0.76098
ENSG00000167397	VKORC1	16	31101163	31109301	20	11	448010	6.0382	7.7933e-10	9.5094e-09	7.2e-09
ENSG00000140795	MYLK3	16	46739891	46826319	105	40	448010	-0.85147	0.80275	0.60937	0.87887
ENSG00000087245	MMP2	16	55421612	55541603	809	97	448010	10.825	1.3036e-27	8.3245e-11	2.5e-27
ENSG00000125170	DOK4	16	57504863	57523239	67	24	448010	1.7563	0.03952	0.029614	0.089475
ENSG00000102996	MMP15	16	58057470	58081805	82	30	448010	-1.7024	0.95566	0.98297	0.82506
ENSG00000140937	CDH11	16	64976656	65162015	766	104	448010	5.651	7.9768e-09	1.2e-07	1.1355e-05
ENSG00000102974	CTCF	16	67594310	67674086	249	59	448010	11.521	5.1523e-31	8.0491e-15	3.8689e-26
ENSG00000103056	SMPD3	16	68391231	68484591	271	53	448010	9.3749	3.4628e-21	3.6694e-05	2e-20
ENSG00000090863	GLG1	16	74484856	74643012	730	82	448010	2.7985	0.002567	0.0014585	0.040808
ENSG00000166822	TMEM170A	16	75475952	75501395	142	22	448010	4.6476	1.679e-06	7.0996e-05	5.849e-06
ENSG00000140873	ADAMTS18	16	77280710	77471011	1401	107	448010	3.7704	8.1482e-05	2.946e-05	0.028133
ENSG00000167508	MVD	16	88717343	88731569	101	33	448010	1.9437	0.025966	0.10999	0.015608
ENSG00000132386	SERPINF1	17	1663253	1681868	90	19	448010	2.5583	0.0052597	0.0061857	0.030025
ENSG00000177374	HIC1	17	1955448	1963981	31	20	448010	10.786	2.0013e-27	2.7756e-16	1.1931e-28
ENSG00000167720	SRR	17	2204677	2229554	73	30	448010	13.462	1.314e-41	5e-10	1e-50
ENSG00000141485	SLC13A5	17	6587032	6618886	136	28	448010	-0.86126	0.80545	0.69069	0.8706
ENSG00000129244	ATP1B2	17	7547945	7562086	59	12	448010	6.3074	1.419e-10	0.0023263	7.6639e-13
ENSG00000108947	EFNB3	17	7606520	7615696	27	13	448010	1.8729	0.030542	0.030717	0.063693
ENSG00000154914	USP43	17	9546015	9634008	343	42	448010	1.8633	0.031207	0.024819	0.098772
ENSG00000166482	MFAP4	17	19285755	19292553	15	11	448010	-0.06431	0.52564	0.65524	0.38746
ENSG00000109084	TMEM97	17	26644121	26656707	23	11	448010	7.749	4.6309e-15	6.52e-09	5.107e-15
ENSG00000128422	KRT17	17	39774689	39783094	3	3	448010	2.2763	0.011415	0.018839	0.0078792
ENSG00000141696	LEPREL4	17	39957199	39970856	42	14	448010	5.2029	9.8076e-08	3.3962e-05	1.2261e-07
ENSG00000141756	FKBP10	17	39966932	39980465	47	20	448010	4.5945	2.1687e-06	0.00049072	2.162e-06
ENSG00000030582	GRN	17	42420614	42431470	19	11	448010	3.9587	3.7675e-05	5.1866e-05	0.00042527
ENSG00000161714	PLCD3	17	43185335	43212721	121	43	448010	9.999	7.6971e-24	7.494e-15	1.5e-23
ENSG00000173868	PHOSPHO1	17	47299724	47310128	32	14	448010	1.4075	0.079634	0.14597	0.059005
ENSG00000108821	COL1A1	17	48259650	48280993	70	26	448010	10.319	2.8887e-25	1.9604e-10	2.4e-31
ENSG00000136457	CHAD	17	48540857	48548327	28	13	448010	5.1678	1.1844e-07	4.4573e-05	2.268e-07
ENSG00000011028	MRC2	17	60702762	60771958	157	39	448010	7.8539	2.0159e-15	2.2947e-10	6.0185e-13
ENSG00000108932	SLC16A6	17	66262167	66289408	107	30	448010	4.2116	1.2679e-05	2.0901e-05	0.00047646
ENSG00000108950	FAM20A	17	66530254	66599530	225	55	448010	1.9105	0.028037	0.055221	0.044091
ENSG00000141540	TTYH2	17	72207653	72259155	247	46	448010	2.283	0.011216	0.12701	0.0041438
ENSG00000161544	CYGB	17	74522438	74549257	78	20	448010	0.15032	0.44026	0.39954	0.43667
ENSG00000184557	SOCS3	17	76351864	76358158	1	1	448010	-2.3175e-09	0.5	0.5	0.5
ENSG00000167281	RBFOX3	17	77084427	77615550	2069	282	448010	0.30866	0.37879	0.33329	0.38063
ENSG00000185105	MYADML2	17	79896521	79907109	39	13	448010	4.646	1.6925e-06	4.2378e-05	1.9088e-05
ENSG00000185269	NOTUM	17	79909388	79921716	38	9	448010	5.9545	1.3042e-09	1.1463e-07	1.368e-07
ENSG00000158270	COLEC12	18	318361	502722	985	118	448010	0.21799	0.41372	0.22955	0.6524
ENSG00000101680	LAMA1	18	6940743	7119813	684	119	448010	-0.38262	0.649	0.80503	0.4239
ENSG00000170558	CDH2	18	25529930	25759410	667	87	448010	3.3386	0.00042107	0.00066279	0.0043783
ENSG00000134775	FHOD3	18	33875677	34361018	1668	175	448010	5.6366	8.6728e-09	0.087904	6.9259e-11
ENSG00000132874	SLC14A2	18	42790960	43264072	2154	186	448010	7.1334	4.8944e-13	3.169e-09	3.231e-09
ENSG00000197046	SIGLEC15	18	43403477	43425045	99	30	448010	0.85903	0.19516	0.19588	0.21523
ENSG00000134443	GRP	18	56885400	56899006	60	11	448010	-0.13042	0.55188	0.38969	0.65806
ENSG00000074695	LMAN1	18	56994055	57029194	121	22	448010	0.42599	0.33506	0.86958	0.12129
ENSG00000197971	MBP	18	74689783	74847639	894	149	448010	4.0498	2.5633e-05	0.0004758	0.00012468
ENSG00000099822	HCN2	19	587893	618159	124	32	448010	0.6066	0.27206	0.19637	0.37454
ENSG00000116032	GRIN3B	19	998418	1010731	120	29	448010	4.941	3.8868e-07	3.6808e-05	2.4e-07
ENSG00000099860	GADD45B	19	2474120	2479257	15	10	448010	1.3948	0.081534	0.045468	0.17414
ENSG00000105426	PTPRS	19	5157506	5342814	881	149	448010	2.4314	0.0075195	0.021111	0.015464
ENSG00000142449	FBN3	19	8129286	8216730	580	86	448010	2.2788	0.011339	0.018038	0.023698
ENSG00000141837	CACNA1A	19	13316256	13736804	1814	218	448010	0.95039	0.17096	0.27013	0.12423
ENSG00000167460	TPM4	19	16175831	16214813	80	16	448010	1.1401	0.12712	0.057414	0.35457
ENSG00000130309	COLGALT1	19	17664403	17694971	135	35	448010	-0.73033	0.76741	0.66797	0.78346
ENSG00000006016	CRLF1	19	18682030	18720551	163	36	448010	5.0549	2.1529e-07	0.012365	5.8971e-09
ENSG00000105696	TMEM59L	19	18716240	18732849	70	20	448010	2.1818	0.01456	0.10564	0.0043446
ENSG00000160161	CILP2	19	19647057	19658468	40	14	448010	3.2435	0.00059039	0.014248	0.00046649
ENSG00000121297	TSHZ3	19	31764851	31842453	277	64	448010	-0.91444	0.81976	0.77564	0.70849
ENSG00000130876	SLC7A10	19	33698570	33718756	56	26	448010	11.212	1.7897e-29	4.2744e-15	6.2e-34
ENSG00000126246	IGFLR1	19	36229058	36235354	39	21	448010	3.1735	0.00075296	0.003366	0.0019119
ENSG00000105290	APLP1	19	36356801	36371693	39	8	448010	1.0555	0.1456	0.35733	0.074881
ENSG00000011600	TYROBP	19	36394303	36401197	44	12	448010	0.73714	0.23052	0.26912	0.20438
ENSG00000099337	KCNK6	19	38808484	38820660	55	18	448010	-0.57579	0.71762	0.65059	0.66388
ENSG00000105197	TIMM50	19	39969052	39985422	73	24	448010	0.44715	0.32738	0.3339	0.30102
ENSG00000105499	PLA2G4C	19	48550100	48616074	359	54	448010	2.3219	0.010119	0.01993	0.021121
ENSG00000063127	SLC6A16	19	49791895	49830482	104	19	448010	2.7413	0.0030598	0.020593	0.0037049
ENSG00000086967	MYBPC2	19	50934160	50970578	154	38	448010	0.24513	0.40318	0.3582	0.41789
ENSG00000105472	CLEC11A	19	51224586	51229974	14	7	448010	1.3856	0.082938	0.15032	0.051645
ENSG00000179213	SIGLECL1	19	51747603	51773584	111	25	448010	0.97943	0.16368	0.13258	0.24423
ENSG00000088882	CPXM1	20	2773715	2783283	53	22	448010	0.1519	0.43963	0.266	0.65446
ENSG00000149451	ADAM33	20	3647612	3664893	75	31	448010	2.0229	0.021543	0.042137	0.028523
ENSG00000101265	RASSF2	20	4759669	4806291	268	50	448010	3.0187	0.0012692	0.0029583	0.0044407
ENSG00000125845	BMP2	20	6746311	6761927	46	17	448010	8.5612	5.5871e-18	7.0499e-15	1.3092e-16
ENSG00000132640	BTBD3	20	11869371	11908257	167	39	448010	3.7375	9.2916e-05	0.21179	3.3214e-06
ENSG00000125844	RRBP1	20	17593323	17664940	266	62	448010	2.9165	0.0017698	0.0057898	0.0048994
ENSG00000100985	MMP9	20	44635547	44646200	49	19	448010	5.9675	1.2046e-09	5.3868e-08	7.84e-08
ENSG00000197496	SLC2A10	20	45336126	45365965	109	25	448010	0.4991	0.30885	0.25649	0.3555
ENSG00000124216	SNAI1	20	48597536	48606423	45	7	448010	3.4217	0.00031119	0.013546	5.8784e-05
ENSG00000019186	CYP24A1	20	52768988	52792512	148	38	448010	1.1924	0.11656	0.18905	0.097561
ENSG00000130589	HELZ2	20	62188439	62207592	59	21	448010	2.868	0.0020657	0.004818	0.0050565
ENSG00000203883	SOX18	20	62678076	62682994	21	11	448010	4.3851	5.7953e-06	4.4272e-06	0.00013802
ENSG00000171703	TCEA2	20	62679189	62704700	110	33	448010	3.7568	8.6064e-05	0.00021877	0.00044849
ENSG00000142178	SIK1	21	44833395	44849008	80	22	448010	0.43554	0.33158	0.30343	0.34085
ENSG00000160233	LRRC3	21	45873369	45879739	27	12	448010	0.17087	0.43216	0.26763	0.62413
ENSG00000142156	COL6A1	21	47399651	47425964	155	37	448010	0.65248	0.25705	0.23952	0.27863
ENSG00000142173	COL6A2	21	47516011	47553763	212	36	448010	3.9186	4.4529e-05	0.00095734	7.91e-05
ENSG00000187905	AC002472.13	22	21398249	21419457	68	24	448010	-0.38317	0.6492	0.5627	0.65745
ENSG00000186716	BCR	22	23519891	23661224	636	83	448010	5.0823	1.8642e-07	4.5272e-06	1.2461e-05
ENSG00000099953	MMP11	22	24108413	24127503	90	20	448010	0.68897	0.24542	0.25909	0.23724
ENSG00000186998	EMID1	22	29599840	29656586	222	44	448010	9.9338	1.4837e-23	6.7985e-13	1.2e-19
ENSG00000133466	C1QTNF6	22	37575207	37597425	137	21	448010	1.4296	0.07641	0.14975	0.052936
ENSG00000100079	LGALS2	22	37965255	37980623	71	16	448010	2.7668	0.0028303	0.072559	0.00060726
ENSG00000100097	LGALS1	22	38069615	38076813	25	10	448010	4.6637	1.5525e-06	4.6076e-06	1.5483e-05
ENSG00000159307	SCUBE1	22	43592289	43741394	799	123	448010	3.8243	6.5584e-05	8.5572e-05	0.0037075
ENSG00000101825	MXRA5	X	3225606	3266682	136	21	448010	1.9269	0.026997	0.021258	0.083244
ENSG00000198759	EGFL6	X	13585724	13652694	120	19	448010	-1.2277	0.89023	0.84898	0.82514
ENSG00000184368	MAP7D2	X	20023831	20137035	129	21	448010	5.9623	1.2433e-09	6.8074e-07	1.551e-07
ENSG00000102174	PHEX	X	22048559	22270427	465	64	448010	1.7475	0.040273	0.016135	0.26626
ENSG00000004848	ARX	X	25020811	25036065	10	6	448010	1.0132	0.15549	0.16389	0.15958
ENSG00000102096	PIM2	X	48769459	48778301	12	6	448010	3.74	9.2e-05	0.00017259	0.00038224
ENSG00000131089	ARHGEF9	X	62853847	63007426	72	23	448010	4.2173	1.2362e-05	0.00027475	0.00018347
ENSG00000000005	TNMD	X	99837799	99855882	20	9	448010	1.0951	0.13673	0.17986	0.11721
ENSG00000000003	TSPAN6	X	99882667	99896988	12	5	448010	3.8222	6.612e-05	0.0020727	2.88e-05
ENSG00000174225	ARL13A	X	100222697	100246818	27	8	448010	-0.95246	0.82957	0.7894	0.81952
ENSG00000171388	APLN	X	128778240	128790933	21	3	448010	1.0635	0.14378	0.093776	0.22887
ENSG00000022267	FHL1	X	135227559	135294518	78	13	448010	5.5218	1.678e-08	0.0028214	6.318e-10
ENSG00000102181	CD99L2	X	149933810	150069289	333	28	448010	-0.016068	0.50641	0.34585	0.62945
ENSG00000029993	HMGB3	X	150146982	150160248	17	10	448010	1.1339	0.12841	0.077126	0.2418
ENSG00000182492	BGN	X	152758397	152776012	60	18	448010	4.6908	1.3606e-06	7.6471e-06	6.6721e-06
ENSG00000203879	GDI1	X	153663266	153672814	12	4	448010	5.0386	2.3451e-07	0.00047126	7.32e-09
ENSG00000185973	TMLHE	X	154718776	154901605	196	11	448010	2.894	0.0019016	0.26909	0.00016843
KEY:
GENE.SYMBOL	Gene symbol
ENTREZ.ID	Entres gene identifier
CHR	Human chromosome number
START	Co-ordinate for start of gene annotation when using a window that includes 2kb upstream from the start of gene
STOP	Co-ordinate for end of gene annotation when using a window that includes 1kb downstream from the end of gene
NSNPS	The number of SNPs annotated to thatgene that were found in the data and were not excluded based on internal SNP QC
NPARAM	The number of relevant parameters used in the model. For the SNP-wise models this is an approximate value; for the principal components regression (raw data default) this is set to the number of principal components retained after pruning; for the multi-models this is the mean NPARAM value of the component base models
N	The sample size used when analysing that gene; can differ for allosomal chromosomes or when analysing SNP p-value input with variable sample size by SNP (due to missingness or differences in coverage in meta-analysis)
ZSTAT	The Z-value for the gene, based on its (permutation) p-value; this is what is used as the measure of gene association in the gene-level analyses
P_SNPWISE_MEAN	P-value derived from SNP-wise mean χ2 model
P_SNPWISE_TOP1	P-value derived from SNP-wise top χ2 model
P_MULTI	Aggregate p-value derived from all three methods Top1, Mean and PcrReg [Gene-wide significance set at 2.6E-6 (shaded in red)]

## Sheet: Height
Table.X MAGMA gene-based tests of association for height
ENTREZ.ID	GENE.SYMBOL	CHR	START	STOP	NSNPS	NPARAM	N	ZSTAT	P_SNPWISE_MEAN	P_SNPWISE_TOP1	P_MULTI
ENSG00000188157	AGRN	1	953503	992496	232	39	448010	7.1591	4.0598e-13	2.2266e-08	1.6e-13
ENSG00000162576	MXRA8	1	1287069	1299157	59	13	448010	4.6689	1.5143e-06	0.00085005	1.357e-07
ENSG00000162413	KLHL21	1	6649784	6676667	104	38	448010	4.5099	3.2428e-06	1.2084e-05	0.00070552
ENSG00000171819	ANGPTL7	1	11247398	11257038	27	9	448010	8.6883	1.8395e-18	9.0335e-08	8.3622e-19
ENSG00000083444	PLOD1	1	11992262	12036595	159	23	448010	2.2518	0.012166	0.15861	0.0024227
ENSG00000117122	MFAP2	1	17299997	17309330	30	11	448010	12.839	4.9629e-38	5.1625e-15	1e-50
ENSG00000084628	NKAIN1	1	31651592	31714401	305	35	448010	3.9977	3.1978e-05	0.0043346	1.9338e-05
ENSG00000160097	FNDC5	1	33326869	33340083	29	13	448010	4.8211	7.1399e-07	7.7177e-06	8.894e-06
ENSG00000183682	BMP8A	1	39955318	39992607	172	43	448010	4.795	8.1335e-07	9.6859e-06	1.2921e-05
ENSG00000168389	MFSD2A	1	40418802	40436638	38	17	448010	1.9721	0.024297	0.17799	0.0063482
ENSG00000117385	LEPRE1	1	43211006	43234755	90	32	448010	4.1699	1.5239e-05	1.6794e-05	0.0010815
ENSG00000126091	ST3GAL3	1	44169495	44397831	762	80	448010	4.5284	2.9716e-06	0.00010807	0.00014082
ENSG00000117425	PTCH2	1	45284516	45310735	111	30	448010	3.2762	0.00052607	0.007319	0.00092434
ENSG00000269113	TRABD2B	1	48225200	48464567	874	89	448010	3.4571	0.00027298	0.00035045	0.0076262
ENSG00000117862	TXNDC12	1	52484803	52523843	108	23	448010	4.0706	2.3448e-05	2.406e-05	0.0033983
ENSG00000116157	GPX7	1	53066044	53075723	36	10	448010	6.1654	3.5153e-10	2.0209e-08	2.808e-09
ENSG00000157216	SSBP3	1	54690105	54881152	727	126	448010	9.8714	2.7695e-23	5e-10	1.8e-24
ENSG00000184005	ST6GALNAC3	1	76538404	77101286	2180	209	448010	6.2029	2.7709e-10	5.9629e-09	9.2877e-06
ENSG00000117114	LPHN2	1	81769845	82459120	3163	257	448010	3.6937	0.0001105	6.3317e-05	0.0076835
ENSG00000137941	TTLL7	1	84329711	84466833	497	49	448010	1.2095	0.11323	0.20486	0.086701
ENSG00000060718	COL11A1	1	103341023	103576052	1319	68	448010	11.085	7.3821e-29	8.2137e-16	4.0035e-22
ENSG00000116774	OLFML3	1	114520063	114525876	26	15	448010	1.6084	0.05387	0.19128	0.023438
ENSG00000092607	TBX15	1	119424669	119534179	412	68	448010	13.51	6.8277e-42	5e-10	1.6e-46
ENSG00000143127	ITGA10	1	145522891	145544868	45	21	448010	0.16735	0.43355	0.64427	0.2573
ENSG00000163157	TMOD4	1	151141462	151150760	21	10	448010	1.5858	0.056395	0.21033	0.022556
ENSG00000159445	THEM4	1	151845060	151884284	116	21	448010	4.2252	1.1936e-05	0.0020721	6.5193e-05
ENSG00000169231	THBS3	1	155164379	155180842	40	22	448010	7.2177	2.6442e-13	1.4708e-10	1.9206e-11
ENSG00000162706	CADM3	1	159139399	159174103	112	36	448010	0.32265	0.37348	0.31185	0.40862
ENSG00000158769	F11R	1	160964001	160993138	114	24	448010	0.088673	0.46467	0.78248	0.22109
ENSG00000158869	FCER1G	1	161183024	161191489	36	19	448010	1.0799	0.14009	0.049481	0.47246
ENSG00000162733	DDR2	1	162599163	162758190	602	77	448010	5.9598	1.2626e-09	2.914e-07	3.9732e-07
ENSG00000143147	GPR161	1	168052997	168108821	174	37	448010	4.5347	2.8848e-06	1.2171e-06	0.0003345
ENSG00000198797	BRINP2	1	177138633	177252558	292	57	448010	8.4791	1.1351e-17	7.9692e-13	1.6e-14
ENSG00000120341	SEC16B	1	177892091	177955438	311	62	448010	4.44	4.4977e-06	1.374e-06	0.0027737
ENSG00000058085	LAMC2	1	183153373	183215035	315	45	448010	9.7919	6.1002e-23	1.6265e-14	2.7e-17
ENSG00000116690	PRG4	1	186263405	186284694	60	20	448010	-0.027893	0.51113	0.41931	0.53658
ENSG00000073756	PTGS2	1	186639923	186651559	39	16	448010	0.33058	0.37048	0.67422	0.18594
ENSG00000122176	FMOD	1	203308756	203322617	67	18	448010	3.9216	4.3989e-05	0.00035224	0.00014419
ENSG00000058668	ATP2B4	1	203593689	203714209	355	53	448010	4.3173	7.8987e-06	0.01531	1.0937e-06
ENSG00000008118	CAMK1G	1	209755062	209788283	134	27	448010	0.62946	0.26452	0.49146	0.14394
ENSG00000123685	BATF3	1	212858760	212875327	89	28	448010	0.33469	0.36893	0.21071	0.59988
ENSG00000198835	GJC2	1	228335553	228348527	27	13	448010	5.556	1.3804e-08	0.00013606	1.6e-09
ENSG00000116574	RHOU	1	228868824	228883416	78	17	448010	5.5283	1.6163e-08	4.336e-08	2.7411e-06
ENSG00000116962	NID1	1	236138130	236230462	291	46	448010	0.86731	0.19289	0.11612	0.36162
ENSG00000176887	SOX11	2	5830799	5842516	30	14	448010	7.5676	1.9013e-14	3.4195e-13	9.8987e-12
ENSG00000162975	KCNF1	2	11050063	11055350	13	8	448010	0.32264	0.37349	0.24839	0.53072
ENSG00000071575	TRIB2	2	12855015	12883860	94	28	448010	1.4424	0.074595	0.12578	0.065948
ENSG00000119782	FKBP1B	2	24270571	24287551	58	20	448010	11.616	1.7104e-31	2.72e-15	1.2e-32
ENSG00000157833	GAREML	2	26393960	26413532	56	17	448010	4.6566	1.607e-06	1.092e-05	0.00010929
ENSG00000157851	DPYSL5	2	27068615	27174219	258	39	448010	3.7085	0.00010426	0.00025101	0.0050322
ENSG00000138028	CGREF1	2	27320757	27343995	67	23	448010	4.1227	1.8719e-05	8.2215e-05	0.00033868
ENSG00000171094	ALK	2	29414640	30146432	3500	254	448010	2.1267	0.016721	0.060906	0.025177
ENSG00000158089	GALNT14	2	31132333	31380068	1168	114	448010	1.2764	0.10091	0.18035	0.094517
ENSG00000119737	GPR75	2	54079050	54089126	35	15	448010	8.471	1.217e-17	1.2024e-13	7.7716e-15
ENSG00000055813	CCDC85A	2	56409258	56614308	878	118	448010	4.5432	2.7701e-06	9.7265e-06	0.00087222
ENSG00000115902	SLC1A4	2	65213611	65251999	131	38	448010	4.0656	2.3955e-05	0.00027468	0.00032881
ENSG00000115318	LOXL3	2	74758541	74784817	62	23	448010	5.3794	3.7359e-08	1.5171e-05	9.3553e-08
ENSG00000172005	MAL	2	95689422	95720737	49	23	448010	6.5987	2.0745e-11	0.00075339	1e-13
ENSG00000188886	ASTL	2	96788589	96806175	41	19	448010	2.8234	0.0023757	0.079298	0.00053549
ENSG00000119147	C2orf40	2	106677702	106695615	118	33	448010	9.1905	1.956e-20	3.6618e-08	8.6e-24
ENSG00000157827	FMNL2	2	153189751	153507348	1417	115	448010	2.1378	0.016267	0.044456	0.025233
ENSG00000163328	GPR155	2	175295966	175353822	156	35	448010	4.7346	1.0976e-06	1.946e-05	4.5136e-05
ENSG00000079150	FKBP7	2	179327391	179345327	48	18	448010	5.3116	5.4344e-08	3.7747e-05	8.7801e-08
ENSG00000115232	ITGA4	2	182319929	182401914	336	57	448010	1.9713	0.024343	0.012133	0.14118
ENSG00000150722	PPP1R1C	2	182816968	182997125	620	85	448010	6.9791	1.4852e-12	1.685e-09	7.8779e-10
ENSG00000162998	FRZB	2	183697002	183733890	135	29	448010	10.098	2.8276e-24	5.1625e-15	2.2e-22
ENSG00000144366	GULP1	2	189154396	189461653	957	85	448010	2.7454	0.0030222	0.0036398	0.02279
ENSG00000204262	COL5A2	2	189895622	190046605	510	42	448010	6.4231	6.6757e-11	0.00044695	1.7521e-11
ENSG00000151689	INPP1	2	191206196	191237391	123	17	448010	3.691	0.0001117	0.00089636	0.00053449
ENSG00000128641	MYO1B	2	192107911	192291115	485	48	448010	3.5343	0.00020443	0.00056771	0.004381
ENSG00000119042	SATB2	2	200133223	200337989	436	67	448010	9.6362	2.8123e-22	1.3481e-10	6.3493e-19
ENSG00000118257	NRP2	2	206544714	206663857	376	93	448010	1.2145	0.11227	0.032968	0.49061
ENSG00000183671	GPR1	2	207039040	207084771	189	43	448010	1.0385	0.14953	0.050083	0.5689
ENSG00000163501	IHH	2	219918142	219927189	25	8	448010	11.885	7.0694e-33	5e-10	4.4512e-41
ENSG00000127824	TUBA4A	2	220113433	220144892	108	29	448010	10.297	3.6493e-25	3.9913e-14	5.2e-22
ENSG00000123989	CHPF	2	220402669	220410509	24	9	448010	0.2557	0.39909	0.31077	0.47372
ENSG00000188760	TMEM198	2	220406385	220416317	40	16	448010	3.964	3.6858e-05	0.075445	1.2785e-06
ENSG00000153820	SPHKAP	2	228843666	229048361	932	88	448010	1.0923	0.13736	0.15765	0.17493
ENSG00000135916	ITM2C	2	231727354	231744963	91	28	448010	2.9028	0.0018492	0.0046056	0.0074575
ENSG00000156966	B3GNT7	2	232258254	232266875	19	9	448010	9.2413	1.2171e-20	3.2196e-15	1.8e-18
ENSG00000124831	LRRFIP1	2	238534219	238723325	884	85	448010	-0.28031	0.61038	0.75985	0.4007
ENSG00000233608	TWIST2	2	239754673	239796893	34	10	448010	4.4044	5.3031e-06	0.00031283	3.143e-06
ENSG00000154252	GAL3ST2	2	242714240	242744623	99	21	448010	-0.44329	0.67122	0.5126	0.77007
ENSG00000071282	LMCD1	3	8541393	8610805	356	53	448010	7.0193	1.1148e-12	4.2009e-09	2.8e-10
ENSG00000163520	FBLN2	3	13571824	13680922	582	82	448010	13.693	5.5811e-43	5e-10	2.3e-47
ENSG00000144645	OSBPL10	3	31698382	32121072	1706	207	448010	4.5802	2.3232e-06	0.0003346	5.085e-05
ENSG00000170275	CRTAP	3	33153471	33190265	141	36	448010	8.6886	1.8347e-18	1.33e-13	1.4179e-14
ENSG00000163815	CLEC3B	3	45041040	45078563	152	29	448010	-0.0046232	0.50184	0.2774	0.73188
ENSG00000114646	CSPG5	3	47602729	47624282	53	22	448010	8.6449	2.692e-18	1.1085e-10	1.9165e-15
ENSG00000163637	PRICKLE2	3	64078543	64433152	1453	155	448010	1.7582	0.039355	0.029796	0.10507
ENSG00000044524	EPHA3	3	89154674	89532284	1176	79	448010	2.8818	0.001977	0.033633	0.0019689
ENSG00000184500	PROS1	3	93590881	93694910	208	65	448010	2.3169	0.010254	0.0073876	0.072636
ENSG00000181458	TMEM45A	3	100209463	100297288	409	51	448010	3.4076	0.00032769	0.055192	7.8845e-05
ENSG00000163430	FSTL1	3	120110140	120172100	279	56	448010	6.2356	2.2499e-10	2.3946e-10	9.6746e-06
ENSG00000163406	SLC15A2	3	121610936	121663949	232	24	448010	3.4887	0.00024271	0.060637	6.5628e-05
ENSG00000114654	EFCC1	3	128718472	128760585	133	43	448010	6.9027	2.5516e-12	2.9653e-06	1.7291e-11
ENSG00000206384	COL6A6	3	130277178	130397999	322	57	448010	4.8166	7.3023e-07	2.5045e-06	0.00018133
ENSG00000168917	SLC35G2	3	136535489	136575734	149	25	448010	12.547	2.0571e-36	5e-10	1.8794e-40
ENSG00000163710	PCOLCE2	3	142533764	142610045	275	55	448010	7.5934	1.5576e-14	7.8314e-10	2.7509e-11
ENSG00000152952	PLOD2	3	145786227	145883440	376	37	448010	8.7669	9.1857e-19	4.6312e-12	6.6e-16
ENSG00000173905	GOLIM4	3	167725465	167815763	266	36	448010	5.9102	1.7088e-09	2.3608e-08	2.2078e-06
ENSG00000075420	FNDC3B	3	171755418	172120455	1099	107	448010	15.169	2.8451e-52	3.2806e-20	1e-50
ENSG00000244405	ETV5	3	185763097	185830107	150	31	448010	4.5624	2.5291e-06	0.00047966	1.191e-05
ENSG00000188729	OSTN	3	190915030	190984404	300	51	448010	7.885	1.5728e-15	1.0145e-10	5.1674e-11
ENSG00000114279	FGF12	3	191856184	192487553	2255	202	448010	0.14514	0.4423	0.24704	0.68328
ENSG00000109625	CPZ	4	8592387	8622488	285	42	448010	11.393	2.258e-30	5e-10	1.1338e-36
ENSG00000137441	FGFBP2	4	15960866	15972932	67	20	448010	2.9912	0.0013895	0.017512	0.00089499
ENSG00000169744	LDB2	4	16502164	16902432	1354	150	448010	2.4026	0.0081392	0.0024712	0.16997
ENSG00000197712	FAM114A1	4	38867298	38948360	412	43	448010	7.7959	3.1983e-15	1.2536e-12	3.6569e-11
ENSG00000128045	RASL11B	4	53726457	53734000	45	11	448010	2.8932	0.0019065	0.0037183	0.005539
ENSG00000134853	PDGFRA	4	55093264	55165414	269	44	448010	5.5793	1.2077e-08	2.7078e-06	3.7794e-06
ENSG00000138759	FRAS1	4	78976724	79466423	2443	121	448010	0.52899	0.29841	0.37891	0.22737
ENSG00000118785	SPP1	4	88894819	88905562	40	17	448010	3.0739	0.0010563	0.0013843	0.0051313
ENSG00000182168	UNC5C	4	96082655	96472357	1664	171	448010	2.4462	0.0072178	0.0015542	0.15028
ENSG00000138738	PRDM5	4	121605074	121846025	1249	76	448010	3.4384	0.00029255	0.0031174	0.0010305
ENSG00000164066	INTU	4	128542426	128648892	354	60	448010	-0.072717	0.52898	0.29163	0.74377
ENSG00000145423	SFRP2	4	154700744	154712272	45	17	448010	1.0059	0.15723	0.19429	0.15095
ENSG00000185149	NPY2R	4	156127781	156139230	26	12	448010	-1.2428	0.89303	0.77399	0.92097
ENSG00000129116	PALLD	4	169416217	169850608	1867	187	448010	2.7438	0.0030365	0.011865	0.0078119
ENSG00000112902	SEMA5A	5	9034138	9548187	2074	219	448010	0.62904	0.26466	0.34498	0.20786
ENSG00000154122	ANKH	5	14703910	14873887	567	83	448010	6.0263	8.3879e-10	3.4563e-07	6.6866e-08
ENSG00000183580	FBXL7	5	15498305	15940900	1478	112	448010	1.4046	0.080071	0.029028	0.39953
ENSG00000151388	ADAMTS12	5	33522640	33894297	1374	109	448010	6.7521	7.2855e-12	2.7043e-05	8.8937e-11
ENSG00000153071	DAB2	5	39370780	39464402	425	64	448010	12.453	6.7278e-36	5e-10	2.2e-39
ENSG00000112972	HMGCS1	5	43288497	43315614	101	23	448010	2.2061	0.013689	0.069178	0.013626
ENSG00000164294	GPX8	5	54453946	54463899	35	14	448010	11.59	2.3036e-31	7.8271e-15	1e-32
ENSG00000164181	ELOVL7	5	60046618	60142216	382	56	448010	3.4698	0.00026046	0.0057455	0.00043998
ENSG00000251493	FOXD1	5	72739654	72746352	14	8	448010	3.5777	0.00017335	0.0058093	3.4999e-05
ENSG00000145685	LHFPL2	5	77780038	78067844	834	98	448010	8.776	8.4731e-19	1.2465e-06	5.5e-18
ENSG00000113296	THBS4	5	79285134	79380110	308	44	448010	3.5143	0.00022047	0.00086795	0.0013337
ENSG00000145681	HAPLN1	5	82932624	83019432	295	63	448010	1.4598	0.072175	0.039929	0.23322
ENSG00000164176	EDIL3	5	83235373	83682611	1296	155	448010	0.17017	0.43244	0.26613	0.5815
ENSG00000081189	MEF2C	5	88012975	88201922	541	81	448010	4.9046	4.6803e-07	4.9102e-05	2.0914e-05
ENSG00000164199	GPR98	5	89823161	90461038	2427	151	448010	8.9198	2.3361e-19	4.3712e-12	6.6613e-16
ENSG00000113083	LOX	5	121397890	121415980	44	14	448010	7.5106	2.9421e-14	1.0625e-10	7.4424e-13
ENSG00000145794	MEGF10	5	126624523	126802429	842	80	448010	5.0072	2.761e-07	3.7839e-05	2.0792e-05
ENSG00000138829	FBN2	5	127592601	127996878	1870	123	448010	12.005	1.6684e-33	7.9629e-15	2.2449e-27
ENSG00000072682	P4HA2	5	131526531	131633008	410	59	448010	13.87	4.8318e-44	2.7423e-14	1e-50
ENSG00000081059	TCF7	5	133448402	133488556	156	30	448010	5.0377	2.3556e-07	0.040888	1.833e-09
ENSG00000120708	TGFBI	5	135362584	135400507	133	29	448010	3.1776	0.00074261	0.10588	7.0043e-05
ENSG00000157510	AFAP1L1	5	148649434	148722365	239	56	448010	5.1683	1.1813e-07	3.734e-07	2.563e-05
ENSG00000113140	SPARC	5	151039657	151068726	98	30	448010	6.4006	7.738e-11	5.0605e-07	1.6074e-08
ENSG00000174705	SH3PXD2B	5	171751185	171883527	660	63	448010	2.9929	0.0013815	0.0050356	0.004678
ENSG00000120129	DUSP1	5	172194093	172200198	31	11	448010	8.1475	1.8571e-16	5.8287e-15	1.1e-13
ENSG00000113758	DBN1	5	176882609	176903402	42	14	448010	4.6789	1.442e-06	0.0009135	7.3113e-07
ENSG00000087116	ADAMTS2	5	178536852	178774431	1029	148	448010	12.263	7.1283e-35	6.8468e-19	1.311e-27
ENSG00000037280	FLT4	5	180027506	180078624	339	66	448010	1.668	0.047658	0.10077	0.041788
ENSG00000131446	MGAT1	5	180216541	180244652	173	16	448010	7.2114	2.7681e-13	1.1681e-11	1.0378e-09
ENSG00000124491	F13A1	6	6143318	6323246	805	129	448010	2.9808	0.0014375	0.018782	0.001996
ENSG00000172201	ID4	6	19835617	19841915	35	16	448010	12.562	1.7182e-36	5e-10	1e-50
ENSG00000204248	COL11A2	6	33129458	33162276	168	40	448010	10.175	1.2867e-24	1.5543e-15	6e-24
ENSG00000124493	GRM4	6	33988628	34125399	1016	98	448010	13.037	3.746e-39	4.0012e-17	4.1e-42
ENSG00000065308	TRAM2	6	52361200	52443713	457	70	448010	7.723	5.6821e-15	5.1086e-11	3.2742e-10
ENSG00000124749	COL21A1	6	55920388	56260892	1756	121	448010	2.9296	0.0016971	0.11441	0.00030953
ENSG00000156508	EEF1A1	6	74224473	74235520	39	11	448010	-0.0070282	0.5028	0.45151	0.48767
ENSG00000111799	COL12A1	6	75793042	75917767	275	55	448010	4.9448	3.8115e-07	0.0010632	3.3e-07
ENSG00000196586	MYO6	6	76456909	76630254	581	62	448010	14.54	3.3787e-48	5.5511e-17	4.1e-46
ENSG00000132429	POPDC3	6	105605155	105629870	88	12	448010	4.3082	8.2312e-06	3.6117e-05	8.4539e-05
ENSG00000123500	COL10A1	6	116439086	116481910	215	43	448010	10.205	9.4359e-25	7.2098e-13	2.091e-23
ENSG00000152661	GJA1	6	121754838	121771873	65	20	448010	3.3399	0.00041911	0.00058344	0.0043153
ENSG00000164434	FABP7	6	123098620	123106219	21	11	448010	0.76226	0.22295	0.17594	0.29107
ENSG00000135547	HEY2	6	126066810	126083415	48	14	448010	10.348	2.1372e-25	5e-10	7.4e-31
ENSG00000079819	EPB41L2	6	131159487	131386462	1002	64	448010	9.8201	4.6133e-23	1.0352e-16	4.4409e-16
ENSG00000197594	ENPP1	6	132127156	132217295	322	53	448010	2.4867	0.0064472	0.041925	0.0063804
ENSG00000164506	STXBP5	6	147523561	147707866	453	62	448010	0.55821	0.28835	0.18574	0.43849
ENSG00000112562	SMOC2	6	168839831	169074984	1332	149	448010	14.042	4.337e-45	8.455e-18	1.2644e-47
ENSG00000198719	DLL1	6	170590294	170601561	36	17	448010	1.8877	0.029533	0.033522	0.046456
ENSG00000136213	CHST12	7	2441223	2475242	87	24	448010	3.8409	6.1301e-05	0.00038739	0.00028279
ENSG00000106003	LFNG	7	2550163	2569811	74	30	448010	4.6107	2.0068e-06	3.902e-05	1.628e-05
ENSG00000136295	TTYH3	7	2669585	2705436	104	33	448010	7.6101	1.3699e-14	1.8303e-10	6.6e-11
ENSG00000146555	SDK1	7	3339080	4309632	6715	258	448010	2.865	0.0020852	0.0036296	0.01481
ENSG00000075618	FSCN1	7	5630439	5647286	103	30	448010	2.0636	0.019528	0.063952	0.019538
ENSG00000105855	ITGB8	7	20368325	20456377	417	48	448010	13.599	2.0425e-42	9.3259e-14	1e-50
ENSG00000136237	RAPGEF5	7	22156856	22398763	957	110	448010	2.9226	0.0017356	0.0060826	0.0069253
ENSG00000106031	HOXA13	7	27232122	27241725	27	15	448010	5.5505	1.4244e-08	7.5404e-07	6.21e-08
ENSG00000106080	FKBP14	7	30049203	30068300	48	14	448010	3.5449	0.00019635	0.00014635	0.0037355
ENSG00000240583	AQP1	7	30891010	30966131	252	50	448010	6.6923	1.0986e-11	0.00036332	7.1e-15
ENSG00000122642	FKBP9	7	32995017	33047543	222	47	448010	9.9142	1.8059e-23	2.3293e-09	1.1e-26
ENSG00000164619	BMPER	7	33942523	34196484	726	98	448010	3.3708	0.00037475	0.0010314	0.0043956
ENSG00000164543	STK17A	7	43620357	43667385	173	28	448010	3.1805	0.00073516	0.0090931	0.00046578
ENSG00000106624	AEBP1	7	44141960	44155161	45	21	448010	4.7105	1.2358e-06	1.5333e-05	6.4089e-06
ENSG00000008277	ADAM22	7	87561458	87833204	604	68	448010	3.8867	5.081e-05	0.045564	5.2337e-06
ENSG00000164692	COL1A2	7	94021873	94061544	136	36	448010	8.2272	9.5851e-17	3.4672e-13	5.3631e-13
ENSG00000105854	PON2	7	95033175	95066510	141	31	448010	2.9812	0.0014358	0.071149	0.00023711
ENSG00000106333	PCOLCE	7	100197800	100206798	17	11	448010	2.5706	0.0050766	0.062577	0.0012354
ENSG00000106397	PLOD3	7	100848258	100863701	104	20	448010	4.1676	1.5394e-05	0.0058803	1.1797e-05
ENSG00000106436	MYL10	7	101255605	101274576	88	25	448010	4.4958	3.4651e-06	6.45e-05	1.8743e-05
ENSG00000008282	SYPL1	7	105729949	105755022	111	32	448010	1.8378	0.033046	0.030425	0.075695
ENSG00000091136	LAMB1	7	107563244	107645700	224	56	448010	0.17599	0.43015	0.27011	0.57424
ENSG00000091128	LAMB4	7	107662993	107772801	375	55	448010	-0.16586	0.56587	0.83109	0.30364
ENSG00000091129	NRCAM	7	107787068	108099161	1511	110	448010	0.33487	0.36886	0.24748	0.49218
ENSG00000004059	ARF5	7	127226399	127232759	29	14	448010	-0.43381	0.66779	0.47943	0.8009
ENSG00000091704	CPA1	7	130018180	130028955	41	16	448010	1.8178	0.034549	0.1294	0.016043
ENSG00000082014	SMARCD3	7	150934850	150976982	154	40	448010	8.3651	3.0025e-17	5e-10	1.4394e-15
ENSG00000175445	LPL	8	19757228	19825769	393	52	448010	4.2673	9.8938e-06	0.0052472	4.6074e-05
ENSG00000168487	BMP1	8	22020249	22070839	167	36	448010	4.3044	8.3701e-06	0.00030778	5.6154e-05
ENSG00000179388	EGR3	8	22544172	22552815	3	2	448010	4.1145	1.9397e-05	1.6116e-05	3e-05
ENSG00000134013	LOXL2	8	23153702	23284841	972	99	448010	13.587	2.4044e-42	1.7153e-13	4.3512e-43
ENSG00000156687	UNC5D	8	35090975	35655068	1500	128	448010	1.5239	0.063773	0.070793	0.12357
ENSG00000169122	FAM110B	8	58905068	59117838	767	101	448010	1.3998	0.080791	0.043633	0.25841
ENSG00000121005	CRISPLD1	8	75894750	75947793	257	43	448010	12.884	2.7633e-38	4.9927e-13	8.7219e-38
ENSG00000164920	OSR2	8	99954631	99965332	22	16	448010	5.1609	1.2288e-07	4.7227e-08	8.1397e-05
ENSG00000164932	CTHRC1	8	104381743	104396225	58	15	448010	1.8165	0.034647	0.038315	0.056613
ENSG00000169946	ZFPM2	8	106328920	106817760	1547	172	448010	1.03	0.15151	0.32628	0.094804
ENSG00000164946	FREM1	9	14733664	14912993	963	133	448010	2.2316	0.01282	0.25185	0.0028919
ENSG00000165272	AQP3	9	33440152	33449609	30	16	448010	1.675	0.046964	0.030624	0.10629
ENSG00000147955	SIGMAR1	9	34633719	34639806	16	8	448010	0.74806	0.22721	0.12952	0.40513
ENSG00000172724	CCL19	9	34688564	34693274	16	9	448010	1.0096	0.15633	0.22666	0.12036
ENSG00000165072	MAMDC2	9	72656497	72842886	864	79	448010	2.1962	0.01404	0.075277	0.013102
ENSG00000099139	PCSK5	9	78503560	78978255	2260	285	448010	13.092	1.827e-39	6.1159e-28	4.258e-25
ENSG00000135069	PSAT1	9	80910059	80946009	197	40	448010	0.82828	0.20376	0.1719	0.26571
ENSG00000106819	ASPN	9	95217487	95246788	83	24	448010	13.359	5.2679e-41	5e-10	3.8e-42
ENSG00000131669	NINJ1	9	95882771	95898570	78	21	448010	5.8584	2.3368e-09	3.3699e-08	5.5832e-07
ENSG00000204291	COL15A1	9	101703461	101834069	551	93	448010	9.5495	6.5184e-22	5e-10	1.7893e-20
ENSG00000241697	TMEFF1	9	103202560	103340918	500	64	448010	1.667	0.047755	0.36407	0.017308
ENSG00000041982	TNC	9	117781806	117882536	448	68	448010	8.3171	4.5075e-17	5e-10	4.2304e-15
ENSG00000136930	PSMB7	9	127114745	127179723	156	32	448010	3.0182	0.0012712	0.025856	0.00053369
ENSG00000136944	LMX1B	9	129374722	129464311	374	73	448010	4.9167	4.4018e-07	0.0015755	2.1692e-07
ENSG00000136859	ANGPTL2	9	129848611	129887162	109	37	448010	9.3832	3.199e-21	1.2934e-14	3.5279e-15
ENSG00000167106	FAM102A	9	130701858	130744792	129	20	448010	3.0218	0.0012562	0.0082151	0.0029533
ENSG00000106976	DNM1	9	130963658	131018527	166	39	448010	7.0669	7.9226e-13	1.5898e-10	1.8861e-09
ENSG00000107130	NCS1	9	132932857	133000583	262	46	448010	0.89621	0.18507	0.14021	0.27779
ENSG00000148357	HMCN2	9	133044882	133310510	602	115	448010	2.484	0.0064949	0.016314	0.0081357
ENSG00000130720	FIBCD1	9	133776825	133816673	202	35	448010	2.3836	0.008571	0.030827	0.013374
ENSG00000148288	GBGT1	9	136027340	136041332	73	26	448010	2.9324	0.0016816	0.024563	0.0010516
ENSG00000130635	COL5A1	9	137531620	137737686	1133	112	448010	1.5837	0.056635	0.073644	0.079496
ENSG00000165661	QSOX2	9	139097179	139139687	199	39	448010	13.949	1.5967e-44	5e-10	1e-50
ENSG00000148468	FAM171A1	10	15252642	15415061	725	93	448010	-0.29336	0.61538	0.41303	0.74003
ENSG00000165983	PTER	10	16476942	16556736	348	38	448010	1.464	0.071597	0.54139	0.013351
ENSG00000165996	PTPLA	10	17630958	17661376	141	28	448010	2.5945	0.0047366	0.0099384	0.0071157
ENSG00000095739	BAMBI	10	28964271	28972868	27	13	448010	7.1395	4.6843e-13	8.0502e-07	1.1e-13
ENSG00000150093	ITGB1	10	33188247	33296720	456	69	448010	4.1593	1.5961e-05	0.0029502	2.0523e-05
ENSG00000177283	FZD8	10	35926177	35932362	11	7	448010	1.7152	0.043157	0.043459	0.056493
ENSG00000128805	ARHGAP22	10	49653077	49866310	1025	102	448010	6.4713	4.8571e-11	4.1596e-07	1.2765e-09
ENSG00000165633	VSTM4	10	50221290	50325554	546	61	448010	2.4086	0.0080076	0.0052162	0.078683
ENSG00000122870	BICC1	10	60270900	60592195	912	85	448010	5.4296	2.8248e-08	1.3964e-06	0.000243
ENSG00000148730	EIF4EBP2	10	72162135	72189374	66	18	448010	4.6783	1.4461e-06	0.0001886	4.0699e-06
ENSG00000107719	PALD1	10	72236577	72329205	486	67	448010	3.6885	0.00011277	0.00028023	0.001151
ENSG00000166228	PCBD1	10	72641037	72650541	41	18	448010	1.5962	0.055219	0.067405	0.061001
ENSG00000107731	UNC5B	10	72970327	73063621	380	69	448010	0.22915	0.40937	0.33662	0.45366
ENSG00000122863	CHST3	10	73722123	73774322	210	36	448010	8.5348	7.0222e-18	3.4452e-12	1e-12
ENSG00000122884	P4HA1	10	74765975	74858732	329	34	448010	2.8817	0.0019778	0.0021016	0.044607
ENSG00000095585	BLNK	10	97950458	98033344	393	83	448010	10.17	1.3462e-24	5.1549e-09	2.135e-26
ENSG00000138131	LOXL4	10	100006447	100030007	85	24	448010	10.471	5.8404e-26	5e-10	2.7e-26
ENSG00000107821	KAZALD1	10	102819598	102828888	28	13	448010	2.8601	0.0021177	0.013266	0.0014531
ENSG00000107831	FGF8	10	103528899	103537854	15	12	448010	0.36904	0.35605	0.28	0.43194
ENSG00000121898	CPXM2	10	125464723	125701783	1238	148	448010	-1.5388	0.93807	0.79287	0.93044
ENSG00000175029	CTBP2	10	126675421	126851739	875	118	448010	7.9569	8.8186e-16	9.3825e-09	2.9143e-13
ENSG00000151651	ADAM8	10	135074907	135092372	81	20	448010	-0.023967	0.50956	0.307	0.70116
ENSG00000206013	IFITM5	11	297200	301526	12	9	448010	3.8964	4.8816e-05	8.2636e-05	0.00011999
ENSG00000099849	RASSF7	11	558404	565021	44	21	448010	2.8986	0.0018742	0.0040616	0.0069479
ENSG00000214063	TSPAN4	11	840808	868116	87	31	448010	2.3972	0.0082605	0.0027425	0.069544
ENSG00000110651	CD81	11	2395407	2419649	155	16	448010	2.4661	0.0068305	0.082674	0.0016627
ENSG00000129757	CDKN1C	11	2903443	2909111	15	9	448010	2.1913	0.014213	0.023664	0.020906
ENSG00000132254	ARFIP2	11	6495910	6504666	20	11	448010	0.11288	0.45506	0.71831	0.2575
ENSG00000133800	LYVE1	11	10577513	10635236	231	47	448010	2.2033	0.013786	0.031806	0.017686
ENSG00000186104	CYP2R1	11	14898553	14915798	29	18	448010	8.5186	8.073e-18	3.4861e-14	6.4393e-15
ENSG00000165973	NELL1	11	20689117	21598227	4106	375	448010	1.3506	0.088408	0.054476	0.26543
ENSG00000171714	ANO5	11	22212722	22305903	298	42	448010	2.3314	0.0098654	0.0072429	0.066548
ENSG00000176971	FIBIN	11	27013628	27019630	20	8	448010	5.6074	1.0268e-08	0.004681	1.5e-12
ENSG00000049449	RCN1	11	31831939	32128301	982	124	448010	4.5994	2.1181e-06	0.00051897	1.5459e-05
ENSG00000166016	ABTB2	11	34171535	34381555	850	138	448010	1.5848	0.056509	0.042293	0.14982
ENSG00000149090	PAMR1	11	35452370	35553848	396	59	448010	7.6243	1.2267e-14	4.6595e-07	1.5e-14
ENSG00000179431	FJX1	11	35637735	35643419	9	4	448010	0.89111	0.18643	0.15289	0.23735
ENSG00000135365	PHF21A	11	45949871	46144985	510	67	448010	11.056	1.0237e-28	3.3307e-16	9.5401e-21
ENSG00000110492	MDK	11	46400306	46406375	9	7	448010	4.2629	1.009e-05	2.3483e-05	1.7544e-05
ENSG00000180720	CHRM4	11	46405640	46410107	8	7	448010	2.7915	0.0026231	0.0021151	0.007247
ENSG00000172247	C1QTNF4	11	47610216	47618211	20	10	448010	13.56	3.4559e-42	4.1078e-15	1e-50
ENSG00000167996	FTH1	11	61726190	61737132	41	20	448010	2.242	0.012481	0.0081791	0.052267
ENSG00000168003	SLC3A2	11	62621518	62657352	81	36	448010	2.8372	0.0022758	0.0050811	0.0093305
ENSG00000167771	RCOR2	11	63677693	63686316	20	8	448010	3.2451	0.00058696	0.00090082	0.0014381
ENSG00000149781	FERMT3	11	63972150	63992354	74	30	448010	2.7343	0.0031254	0.0087377	0.0053557
ENSG00000149809	TM7SF2	11	64877317	64884856	19	8	448010	1.928	0.026929	0.02729	0.052685
ENSG00000172638	EFEMP2	11	65632912	65643063	26	11	448010	8.1802	1.4173e-16	2.1844e-11	2.9e-15
ENSG00000172893	DHCR7	11	71138239	71165914	84	13	448010	0.52518	0.29973	0.36839	0.23571
ENSG00000149257	SERPINH1	11	75271101	75284828	59	17	448010	12.956	1.0863e-38	5e-10	1e-50
ENSG00000165323	FAT3	11	92083262	92630618	1821	126	448010	3.0622	0.0010985	0.0010343	0.037881
ENSG00000137693	YAP1	11	101979192	102105154	436	63	448010	4.3497	6.817e-06	3.3554e-05	0.00074251
ENSG00000137673	MMP7	11	102390239	102403484	52	16	448010	1.1489	0.1253	0.23541	0.08403
ENSG00000196611	MMP1	11	102659651	102670891	52	22	448010	1.272	0.10169	0.072998	0.18492
ENSG00000137745	MMP13	11	102812724	102828463	60	18	448010	-0.16391	0.5651	0.41856	0.65917
ENSG00000150764	DIXDC1	11	111795868	111894308	241	42	448010	4.3872	5.7405e-06	4.6156e-05	0.00059397
ENSG00000149294	NCAM1	11	112829997	113150158	1276	93	448010	4.0352	2.7273e-05	5.6922e-05	0.0037136
ENSG00000109906	ZBTB16	11	113928315	114122398	710	117	448010	4.4447	4.4013e-06	8.7819e-05	8.947e-05
ENSG00000182985	CADM1	11	115038938	115377675	1008	112	448010	5.7186	5.3701e-09	1.8241e-07	3.6979e-06
ENSG00000019144	PHLDB1	11	118475155	118529741	130	36	448010	9.2587	1.0348e-20	8.0491e-15	1.0965e-15
ENSG00000223953	C1QTNF5	11	119208652	119219383	33	10	448010	2.1857	0.014421	0.21903	0.0029194
ENSG00000109927	TECTA	11	120969882	121063202	362	44	448010	1.1527	0.12451	0.25429	0.084952
ENSG00000023171	GRAMD1B	11	123394344	123499482	474	91	448010	2.3228	0.010095	0.030292	0.016549
ENSG00000154143	PANX3	11	124479386	124491252	17	8	448010	-0.11074	0.54409	0.36008	0.74929
ENSG00000154146	NRGN	11	124607742	124618106	21	8	448010	0.25685	0.39865	0.25088	0.58398
ENSG00000166106	ADAMTS15	11	130316869	130347532	103	37	448010	0.60637	0.27213	0.14687	0.50403
ENSG00000139190	VAMP1	12	6570403	6582153	62	17	448010	4.5907	2.2092e-06	3.1212e-05	2.7366e-05
ENSG00000139194	RBP5	12	7275280	7283538	27	11	448010	2.4945	0.0063075	0.041348	0.002703
ENSG00000273079	GRIN2B	12	13692165	14135053	1984	186	448010	3.2262	0.00062713	0.0010284	0.010528
ENSG00000060982	BCAT1	12	24963295	25104393	647	86	448010	3.7548	8.6747e-05	0.0080066	4.8394e-05
ENSG00000167552	TUBA1A	12	49577579	49585107	21	9	448010	2.5576	0.0052694	0.0027867	0.036261
ENSG00000167779	IGFBP6	12	53489220	53497129	15	10	448010	8.7607	9.7012e-19	4.9405e-15	7.0323e-17
ENSG00000139631	CSAD	12	53550447	53577135	63	17	448010	5.4766	2.1681e-08	5.6045e-07	1.9416e-06
ENSG00000170374	SP7	12	53719362	53741099	60	19	448010	5.9	1.8171e-09	1.6889e-05	3.7181e-10
ENSG00000092841	MYL6	12	56549945	56558280	14	9	448010	3.5503	0.0001924	0.0027741	9.1172e-05
ENSG00000257727	CNPY2	12	56702626	56712120	17	10	448010	9.5689	5.402e-22	1.6098e-15	2.3169e-21
ENSG00000196935	SRGAP1	12	64236073	64542613	786	118	448010	7.1349	4.8424e-13	3.5908e-08	1.5e-12
ENSG00000127329	PTPRB	12	70909630	71033220	548	86	448010	3.4378	0.00029323	0.00030699	0.01713
ENSG00000166006	KCNC2	12	75432857	75605648	621	69	448010	1.8102	0.035136	0.0096834	0.24809
ENSG00000111052	LIN7A	12	81185299	81333704	544	59	448010	2.0964	0.018021	0.025697	0.043582
ENSG00000179104	TMTC2	12	83078659	83529649	1454	113	448010	4.1794	1.4617e-05	8.2668e-05	0.00039368
ENSG00000139329	LUM	12	91495406	91507608	62	12	448010	6.5277	3.3395e-11	7.8559e-05	8.7e-14
ENSG00000180263	FGD6	12	95469525	95613258	619	71	448010	2.6926	0.0035453	0.018998	0.0046667
ENSG00000017427	IGF1	12	102788645	102876423	214	48	448010	12.288	5.2594e-35	1.1446e-13	1.4908e-37
ENSG00000139352	ASCL1	12	103349464	103355294	23	12	448010	6.9774	1.5037e-12	6.1035e-11	9.89e-10
ENSG00000074590	NUAK1	12	106456118	106535811	250	52	448010	2.1662	0.01515	0.12508	0.0043519
ENSG00000183160	TMEM119	12	108982622	108994096	53	22	448010	2.0158	0.021912	0.019679	0.055815
ENSG00000110921	MVK	12	110009060	110036067	110	27	448010	6.8054	5.0378e-12	2.0743e-09	2.5164e-09
ENSG00000135111	TBX3	12	115107059	115123969	41	19	448010	7.9257	1.1347e-15	1.7142e-12	8.1934e-13
ENSG00000111452	GPR133	12	131436452	131627014	1078	99	448010	8.6566	2.4312e-18	4.7623e-15	4.5963e-14
ENSG00000198598	MMP17	12	132310938	132337328	166	42	448010	2.5571	0.0052768	0.0025139	0.04768
ENSG00000187676	B3GALTL	13	31772073	31907413	501	58	448010	1.0857	0.1388	0.12918	0.20555
ENSG00000133083	DCLK1	13	36344478	36707443	1434	149	448010	4.3731	6.1258e-06	1.283e-05	0.0023465
ENSG00000133110	POSTN	13	38135720	38174981	151	32	448010	3.254	0.00056889	0.0014567	0.0057786
ENSG00000120658	ENOX1	13	43786654	44363044	2020	161	448010	2.9667	0.0015048	0.0084937	0.0045568
ENSG00000118946	PCDH17	13	58203944	58304445	297	51	448010	3.6715	0.00012057	0.0012375	0.000932
ENSG00000165621	OXGR1	13	97636973	97648984	61	19	448010	0.42789	0.33436	0.25177	0.41382
ENSG00000198542	ITGBL1	13	102102966	102376456	1113	103	448010	4.7106	1.2347e-06	2.3351e-05	5.198e-05
ENSG00000041515	MYO16	13	109246500	109861355	3034	240	448010	3.2219	0.00063661	0.01071	0.001746
ENSG00000126218	F10	13	113775128	113804843	63	29	448010	2.5335	0.0056458	0.014235	0.0096916
ENSG00000165801	ARHGEF40	14	21536429	21559399	65	16	448010	11.489	7.4609e-31	6.3283e-15	2.5584e-37
ENSG00000157227	MMP14	14	23303766	23319236	55	24	448010	7.2736	1.7495e-13	1.1031e-05	4.8e-17
ENSG00000151320	AKAP6	14	32796479	33301567	1964	216	448010	2.4824	0.0065249	0.0019745	0.18567
ENSG00000087303	NID2	14	52470521	52537712	456	61	448010	4.1488	1.6711e-05	1.9815e-05	0.00099942
ENSG00000139970	RTN1	14	60061694	60339684	847	93	448010	10.278	4.435e-25	1.1809e-12	5.1e-21
ENSG00000140009	ESR2	14	64549950	64806830	892	98	448010	9.1692	2.3825e-20	1.1579e-12	4.2e-17
ENSG00000033170	FUT8	14	65875310	66211839	1157	67	448010	5.7279	5.0826e-09	8.0954e-08	7.6042e-06
ENSG00000054690	PLEKHH1	14	67998018	68057329	254	59	448010	2.5986	0.0046805	0.00237	0.047351
ENSG00000100626	GALNT16	14	69723994	69822183	411	68	448010	2.3824	0.0086003	0.024932	0.011279
ENSG00000198732	SMOC1	14	70318848	70500083	846	118	448010	11.428	1.5079e-30	6.0507e-15	3.1538e-28
ENSG00000100767	PAPLN	14	73702205	73742348	177	45	448010	9.4114	2.4472e-21	7.4157e-13	5.7e-22
ENSG00000187097	ENTPD5	14	74423713	74488102	336	41	448010	8.0773	3.3103e-16	3.519e-11	6.7663e-13
ENSG00000170345	FOS	14	75743477	75749933	7	6	448010	2.5052	0.0061184	0.023145	0.0027268
ENSG00000100593	ISM2	14	77939740	77967210	108	25	448010	5.2962	5.9128e-08	3.0268e-05	6.2915e-07
ENSG00000140092	FBLN5	14	92334756	92416331	327	61	448010	13.419	2.3448e-41	5e-10	1e-50
ENSG00000119698	PPP4R4	14	94610465	94747072	485	61	448010	12.836	5.1521e-38	2.7965e-05	1e-50
ENSG00000182218	HHIPL1	14	100109447	100147906	153	32	448010	5.1538	1.2764e-07	4.814e-05	8.415e-07
ENSG00000036530	CYP46A1	14	100148641	100194638	166	33	448010	4.7109	1.2332e-06	6.6341e-06	3.8043e-05
ENSG00000196405	EVL	14	100435786	100611573	657	75	448010	1.8927	0.029201	0.25714	0.010968
ENSG00000166165	CKB	14	103984996	103991448	19	9	448010	9.7273	1.1529e-22	4.4964e-15	2.0317e-20
ENSG00000166183	ASPG	14	104550016	104580098	120	25	448010	4.493	3.5112e-06	5.3002e-05	8.5948e-06
ENSG00000182809	CRIP2	14	105937299	105947499	13	8	448010	0.8858	0.18786	0.33261	0.11305
ENSG00000137801	THBS1	15	39871280	39892667	49	14	448010	2.6164	0.0044431	0.0056486	0.018626
ENSG00000166073	GPR176	15	40090233	40215093	390	66	448010	4.4207	4.9198e-06	5.5204e-05	0.00019173
ENSG00000188467	SLC24A5	15	48411169	48435869	3	2	448010	1.4405	0.074856	0.056763	0.10502
ENSG00000171956	FOXB1	15	60294421	60354929	262	46	448010	2.5254	0.005779	0.052719	0.0045409
ENSG00000140416	TPM1	15	63332831	63365114	149	32	448010	2.7468	0.0030087	0.013629	0.0046823
ENSG00000074410	CA12	15	63612577	63676360	254	54	448010	0.78194	0.21712	0.63197	0.080554
ENSG00000137834	SMAD6	15	66992566	67075338	302	43	448010	11.963	2.7619e-33	3.8647e-13	4.8e-39
ENSG00000183496	MEX3B	15	82333119	82340482	20	14	448010	5.2486	7.6612e-08	2.168e-07	2.2982e-06
ENSG00000166716	ZNF592	15	85289866	85350659	251	55	448010	11.999	1.8004e-33	5.107e-14	1.2e-33
ENSG00000140564	FURIN	15	91409822	91427688	61	16	448010	5.6051	1.0407e-08	1.2904e-05	4.5e-09
ENSG00000196547	MAN2A2	15	91443448	91466814	98	25	448010	2.8997	0.0018677	0.0040326	0.0068496
ENSG00000140470	ADAMTS17	15	100510794	100884210	2400	215	448010	13.604	1.8952e-42	3.885e-32	2.8433e-30
ENSG00000184254	ALDH1A3	15	101415919	101457831	110	23	448010	0.14801	0.44117	0.37875	0.45458
ENSG00000184697	CLDN6	16	3063713	3072072	29	11	448010	2.2714	0.011562	0.012384	0.02148
ENSG00000168140	VASN	16	4419849	4434529	57	22	448010	7.3665	8.7568e-14	3.862e-10	2e-11
ENSG00000078328	RBFOX1	16	6067095	7764340	13385	871	448010	6.6275	1.7068e-11	2.1254e-13	0.0014146
ENSG00000185338	SOCS1	16	11347262	11352036	14	8	448010	3.2792	0.0005205	0.024371	4.8786e-05
ENSG00000069764	PLA2G10	16	14765405	14790526	25	14	448010	5.3088	5.5185e-08	8.842e-05	2.1503e-07
ENSG00000103489	XYLT1	16	17194626	17566738	1665	187	448010	4.3863	5.7647e-06	8.025e-06	0.0027146
ENSG00000005187	ACSM3	16	20619565	20809903	619	62	448010	8.3675	2.9432e-17	7.9915e-11	3.3e-12
ENSG00000155719	OTOA	16	21687835	21773050	152	36	448010	0.71833	0.23628	0.32443	0.18352
ENSG00000169181	GSG1L	16	27797850	28076830	1170	146	448010	0.74274	0.22882	0.34746	0.1583
ENSG00000167397	VKORC1	16	31101163	31109301	20	11	448010	2.2538	0.012105	0.17239	0.0022764
ENSG00000140795	MYLK3	16	46739891	46826319	105	41	448010	3.5501	0.00019252	0.00046545	0.0048328
ENSG00000087245	MMP2	16	55421612	55541603	809	97	448010	3.6608	0.0001257	0.0068527	0.00015196
ENSG00000125170	DOK4	16	57504863	57523239	67	24	448010	-0.5782	0.71843	0.51868	0.87633
ENSG00000102996	MMP15	16	58057470	58081805	82	31	448010	0.86106	0.1946	0.2607	0.16039
ENSG00000140937	CDH11	16	64976656	65162015	766	104	448010	5.2686	6.8745e-08	5.6982e-06	1.3255e-05
ENSG00000102974	CTCF	16	67594310	67674086	249	59	448010	11.522	5.1054e-31	7.7716e-16	4.1e-22
ENSG00000103056	SMPD3	16	68391231	68484591	271	52	448010	8.0492	4.1657e-16	1.5177e-10	2.9197e-12
ENSG00000090863	GLG1	16	74484856	74643012	730	84	448010	2.4454	0.0072338	0.15513	0.0032515
ENSG00000166822	TMEM170A	16	75475952	75501395	142	22	448010	8.8479	4.4572e-19	6.3272e-13	1.5e-15
ENSG00000140873	ADAMTS18	16	77280710	77471011	1401	107	448010	1.699	0.044659	0.033357	0.1357
ENSG00000167508	MVD	16	88717343	88731569	101	32	448010	8.1461	1.8797e-16	1.5328e-11	1.9e-15
ENSG00000132386	SERPINF1	17	1663253	1681868	90	19	448010	9.6742	1.94e-22	5.4956e-15	1.1733e-21
ENSG00000177374	HIC1	17	1955448	1963981	31	20	448010	7.083	7.0536e-13	7.356e-10	6.8214e-12
ENSG00000167720	SRR	17	2204677	2229554	73	30	448010	2.4117	0.0079401	0.011386	0.021259
ENSG00000141485	SLC13A5	17	6587032	6618886	136	29	448010	-0.70291	0.75894	0.60628	0.87973
ENSG00000129244	ATP1B2	17	7547945	7562086	59	12	448010	9.2366	1.272e-20	5.0557e-08	1.606e-23
ENSG00000108947	EFNB3	17	7606520	7615696	27	13	448010	6.9447	1.8962e-12	1.13e-08	2.0089e-12
ENSG00000154914	USP43	17	9546015	9634008	343	41	448010	1.6259	0.051982	0.012391	0.37788
ENSG00000166482	MFAP4	17	19285755	19292553	15	11	448010	0.70697	0.23979	0.48244	0.12099
ENSG00000109084	TMEM97	17	26644121	26656707	23	11	448010	4.6058	2.0543e-06	5.4562e-05	1.297e-05
ENSG00000128422	KRT17	17	39774689	39783094	3	3	448010	2.0352	0.020914	0.022347	0.022394
ENSG00000141696	LEPREL4	17	39957199	39970856	42	15	448010	3.3654	0.00038223	0.00070822	0.0059163
ENSG00000141756	FKBP10	17	39966932	39980465	47	20	448010	4.3008	8.5092e-06	7.6092e-05	0.00029389
ENSG00000030582	GRN	17	42420614	42431470	19	12	448010	0.42007	0.33722	0.27276	0.39587
ENSG00000161714	PLCD3	17	43185335	43212721	121	43	448010	9.6562	2.3144e-22	5e-10	2.0913e-24
ENSG00000173868	PHOSPHO1	17	47299724	47310128	32	14	448010	9.9432	1.3496e-23	7.1054e-15	2.5e-22
ENSG00000108821	COL1A1	17	48259650	48280993	70	26	448010	3.0721	0.0010628	0.0021561	0.0025435
ENSG00000136457	CHAD	17	48540857	48548327	28	13	448010	4.3497	6.8163e-06	0.0038286	2.9058e-06
ENSG00000011028	MRC2	17	60702762	60771958	157	39	448010	10.344	2.2187e-25	5.9341e-14	5.2862e-22
ENSG00000108932	SLC16A6	17	66262167	66289408	107	30	448010	8.8274	5.3547e-19	5e-10	1.4425e-20
ENSG00000108950	FAM20A	17	66530254	66599530	225	54	448010	6.6814	1.1834e-11	1.292e-06	1.6e-10
ENSG00000141540	TTYH2	17	72207653	72259155	247	47	448010	1.6914	0.045381	0.011851	0.45836
ENSG00000161544	CYGB	17	74522438	74549257	78	20	448010	-1.0742	0.85864	0.72636	0.89443
ENSG00000184557	SOCS3	17	76351864	76358158	1	1	448010	0.84162	0.2	0.2	0.2
ENSG00000167281	RBFOX3	17	77084427	77615550	2069	282	448010	4.4493	4.3082e-06	8.0326e-06	0.0019759
ENSG00000185105	MYADML2	17	79896521	79907109	39	13	448010	8.9568	1.6707e-19	3.969e-14	1.1691e-13
ENSG00000185269	NOTUM	17	79909388	79921716	38	9	448010	8.2568	7.4798e-17	1.612e-13	8.4377e-15
ENSG00000158270	COLEC12	18	318361	502722	985	115	448010	7.2108	2.7805e-13	1.3143e-08	3.2e-12
ENSG00000101680	LAMA1	18	6940743	7119813	684	120	448010	0.78733	0.21555	0.13041	0.39635
ENSG00000170558	CDH2	18	25529930	25759410	667	86	448010	0.71504	0.23729	0.10428	0.56859
ENSG00000134775	FHOD3	18	33875677	34361018	1668	176	448010	4.3149	7.9827e-06	0.00012175	0.00011959
ENSG00000132874	SLC14A2	18	42790960	43264072	2154	188	448010	6.2203	2.4808e-10	3.1517e-10	0.00030788
ENSG00000197046	SIGLEC15	18	43403477	43425045	99	30	448010	1.9262	0.02704	0.020326	0.079844
ENSG00000134443	GRP	18	56885400	56899006	60	11	448010	3.0916	0.0009954	0.0075012	0.0010639
ENSG00000074695	LMAN1	18	56994055	57029194	121	22	448010	5.297	5.8867e-08	4.4516e-06	3.993e-07
ENSG00000197971	MBP	18	74689783	74847639	894	150	448010	2.8487	0.002195	0.0011304	0.033884
ENSG00000099822	HCN2	19	587893	618159	124	32	448010	2.1878	0.014344	0.10871	0.004331
ENSG00000116032	GRIN3B	19	998418	1010731	120	29	448010	7.5702	1.8636e-14	6.8659e-08	5.7e-14
ENSG00000099860	GADD45B	19	2474120	2479257	15	9	448010	6.5224	3.4594e-11	6.6819e-11	1.485e-09
ENSG00000105426	PTPRS	19	5157506	5342814	881	146	448010	6.4963	4.1151e-11	4.4658e-10	1.4096e-07
ENSG00000142449	FBN3	19	8129286	8216730	580	84	448010	4.7178	1.1923e-06	1.2e-05	9.9609e-06
ENSG00000141837	CACNA1A	19	13316256	13736804	1814	220	448010	3.415	0.00031896	0.00074336	0.0047697
ENSG00000167460	TPM4	19	16175831	16214813	80	17	448010	0.69396	0.24385	0.27504	0.22059
ENSG00000130309	COLGALT1	19	17664403	17694971	135	35	448010	2.5307	0.0056925	0.043397	0.0033603
ENSG00000006016	CRLF1	19	18682030	18720551	163	36	448010	3.3841	0.00035712	0.0037383	0.00069275
ENSG00000105696	TMEM59L	19	18716240	18732849	70	20	448010	3.2378	0.00060232	0.00049436	0.0054543
ENSG00000160161	CILP2	19	19647057	19658468	40	14	448010	11.298	6.6989e-30	5e-10	4.9e-33
ENSG00000121297	TSHZ3	19	31764851	31842453	277	65	448010	1.8714	0.030644	0.026731	0.095713
ENSG00000130876	SLC7A10	19	33698570	33718756	56	27	448010	0.54259	0.29371	0.17302	0.48633
ENSG00000126246	IGFLR1	19	36229058	36235354	39	21	448010	7.8169	2.706e-15	5e-10	1.0392e-13
ENSG00000105290	APLP1	19	36356801	36371693	39	7	448010	3.2441	0.00058917	0.001121	0.005241
ENSG00000011600	TYROBP	19	36394303	36401197	44	12	448010	2.7933	0.0026085	0.0035337	0.0062461
ENSG00000099337	KCNK6	19	38808484	38820660	55	18	448010	1.2926	0.098078	0.095298	0.14599
ENSG00000105197	TIMM50	19	39969052	39985422	73	24	448010	2.7786	0.0027301	0.034542	0.0015282
ENSG00000105499	PLA2G4C	19	48550100	48616074	359	55	448010	7.1658	3.866e-13	7.9227e-05	1.7e-14
ENSG00000063127	SLC6A16	19	49791895	49830482	104	20	448010	3.5261	0.00021083	0.032367	6.5723e-05
ENSG00000086967	MYBPC2	19	50934160	50970578	154	39	448010	2.7068	0.0033968	0.0051886	0.020711
ENSG00000105472	CLEC11A	19	51224586	51229974	14	7	448010	1.4159	0.078403	0.063295	0.10983
ENSG00000179213	SIGLECL1	19	51747603	51773584	111	25	448010	-0.21943	0.58684	0.53422	0.54165
ENSG00000088882	CPXM1	20	2773715	2783283	53	22	448010	1.2238	0.1105	0.071625	0.22669
ENSG00000149451	ADAM33	20	3647612	3664893	75	31	448010	3.2052	0.00067488	0.0019542	0.0021805
ENSG00000101265	RASSF2	20	4759669	4806291	268	51	448010	1.2443	0.1067	0.13177	0.11618
ENSG00000125845	BMP2	20	6746311	6761927	46	17	448010	7.9393	1.017e-15	1.6176e-12	4.2388e-13
ENSG00000132640	BTBD3	20	11869371	11908257	167	39	448010	1.9232	0.027229	0.048536	0.04516
ENSG00000125844	RRBP1	20	17593323	17664940	266	62	448010	8.5452	6.4174e-18	1.9481e-12	4.4493e-14
ENSG00000100985	MMP9	20	44635547	44646200	49	19	448010	2.8623	0.0021028	0.039176	0.00075784
ENSG00000197496	SLC2A10	20	45336126	45365965	109	24	448010	0.5908	0.27733	0.19127	0.39888
ENSG00000124216	SNAI1	20	48597536	48606423	45	7	448010	10.468	6.088e-26	5e-10	3.3e-30
ENSG00000019186	CYP24A1	20	52768988	52792512	148	36	448010	0.84232	0.1998	0.74423	0.058932
ENSG00000130589	HELZ2	20	62188439	62207592	59	21	448010	3.7543	8.6898e-05	0.00011476	0.0018745
ENSG00000203883	SOX18	20	62678076	62682994	21	11	448010	2.3147	0.010315	0.013746	0.016518
ENSG00000171703	TCEA2	20	62679189	62704700	110	33	448010	5.7837	3.654e-09	8.8377e-08	3.41e-07
ENSG00000142178	SIK1	21	44833395	44849008	80	22	448010	3.1965	0.00069559	0.023573	0.00037499
ENSG00000160233	LRRC3	21	45873369	45879739	27	12	448010	1.4172	0.078214	0.30012	0.030789
ENSG00000142156	COL6A1	21	47399651	47425964	155	38	448010	9.9856	8.8077e-24	8.9762e-14	3.1532e-19
ENSG00000142173	COL6A2	21	47516011	47553763	212	36	448010	10.491	4.7322e-26	5e-10	1.1e-29
ENSG00000187905	AC002472.13	22	21398249	21419457	68	24	448010	0.26029	0.39732	0.44703	0.32734
ENSG00000186716	BCR	22	23519891	23661224	636	83	448010	1.9647	0.024727	0.0081822	0.2636
ENSG00000099953	MMP11	22	24108413	24127503	90	20	448010	1.6712	0.047337	0.3606	0.010218
ENSG00000186998	EMID1	22	29599840	29656586	222	44	448010	5.5182	1.7121e-08	0.00034831	9.5717e-09
ENSG00000133466	C1QTNF6	22	37575207	37597425	137	21	448010	3.2224	0.00063552	0.062183	5.9839e-05
ENSG00000100079	LGALS2	22	37965255	37980623	71	16	448010	4.7967	8.0664e-07	0.00076934	7.0641e-07
ENSG00000100097	LGALS1	22	38069615	38076813	25	10	448010	3.1346	0.00086038	0.0006037	0.0057479
ENSG00000159307	SCUBE1	22	43592289	43741394	799	124	448010	7.3146	1.2911e-13	9.8849e-08	1.3719e-12
ENSG00000101825	MXRA5	X	3225606	3266682	136	21	448010	2.9286	0.0017027	0.018297	0.0016817
ENSG00000198759	EGFL6	X	13585724	13652694	120	19	448010	0.60368	0.27303	0.14908	0.49658
ENSG00000184368	MAP7D2	X	20023831	20137035	129	21	448010	8.3698	2.8852e-17	8.103e-13	1.0584e-11
ENSG00000102174	PHEX	X	22048559	22270427	465	65	448010	1.0587	0.14487	0.18495	0.14383
ENSG00000004848	ARX	X	25020811	25036065	10	6	448010	1.0942	0.13694	0.14017	0.14622
ENSG00000102096	PIM2	X	48769459	48778301	12	5	448010	0.82932	0.20346	0.2507	0.1726
ENSG00000131089	ARHGEF9	X	62853847	63007426	72	23	448010	0.95446	0.16993	0.089993	0.39444
ENSG00000000005	TNMD	X	99837799	99855882	20	9	448010	4.2601	1.0219e-05	1.3173e-05	0.00034327
ENSG00000000003	TSPAN6	X	99882667	99896988	12	5	448010	9.7082	1.3909e-22	1.3963e-11	3e-27
ENSG00000174225	ARL13A	X	100222697	100246818	27	8	448010	0.58365	0.27973	0.21984	0.35279
ENSG00000171388	APLN	X	128778240	128790933	21	3	448010	0.6144	0.26947	0.2319	0.3124
ENSG00000022267	FHL1	X	135227559	135294518	78	13	448010	6.9367	2.0068e-12	9.2284e-06	9.3584e-13
ENSG00000102181	CD99L2	X	149933810	150069289	333	28	448010	2.3369	0.0097221	0.071528	0.0047186
ENSG00000029993	HMGB3	X	150146982	150160248	17	9	448010	0.19276	0.42357	0.50845	0.33542
ENSG00000182492	BGN	X	152758397	152776012	60	18	448010	5.9996	9.8893e-10	4.324e-10	1.469e-07
ENSG00000203879	GDI1	X	153663266	153672814	12	3	448010	2.3488	0.0094179	0.010074	0.016243
ENSG00000185973	TMLHE	X	154718776	154901605	196	11	448010	1.9435	0.025975	0.55253	0.0029242
KEY:
GENE.SYMBOL	Gene symbol
ENTREZ.ID	Entres gene identifier
CHR	Human chromosome number
START	Co-ordinate for start of gene annotation when using a window that includes 2kb upstream from the start of gene
STOP	Co-ordinate for end of gene annotation when using a window that includes 1kb downstream from the end of gene
NSNPS	The number of SNPs annotated to thatgene that were found in the data and were not excluded based on internal SNP QC
NPARAM	The number of relevant parameters used in the model. For the SNP-wise models this is an approximate value; for the principal components regression (raw data default) this is set to the number of principal components retained after pruning; for the multi-models this is the mean NPARAM value of the component base models
N	The sample size used when analysing that gene; can differ for allosomal chromosomes or when analysing SNP p-value input with variable sample size by SNP (due to missingness or differences in coverage in meta-analysis)
ZSTAT	The Z-value for the gene, based on its (permutation) p-value; this is what is used as the measure of gene association in the gene-level analyses
P_SNPWISE_MEAN	P-value derived from SNP-wise mean χ2 model
P_SNPWISE_TOP1	P-value derived from SNP-wise top χ2 model
P_MULTI	Aggregate p-value derived from all three methods Top1, Mean and PcrReg [Gene-wide significance set at 2.6E-6 (shaded in red)]

## Sheet: OA
Table.X MAGMA gene-based tests of association for Osteoarthritis
ENTREZ.ID	GENE.SYMBOL	CHR	START	STOP	NSNPS	NPARAM	N	ZSTAT	P_SNPWISE_MEAN	P_SNPWISE_TOP1	P_MULTI
ENSG00000188157	AGRN	1	953503	992496	23	4	455221	1.7869	0.036977	0.026488	0.071481
ENSG00000162576	MXRA8	1	1287069	1299157	26	6	455221	1.4245	0.077146	0.052109	0.16714
ENSG00000162413	KLHL21	1	6649784	6676667	103	42	455221	-0.19842	0.57864	0.61598	0.44849
ENSG00000171819	ANGPTL7	1	11247398	11257038	26	9	455221	1.3	0.096804	0.30023	0.047268
ENSG00000083444	PLOD1	1	11992262	12036595	178	40	455221	2.5473	0.005428	0.0037944	0.038718
ENSG00000117122	MFAP2	1	17299997	17309330	27	14	455221	0.40693	0.34203	0.5453	0.20417
ENSG00000084628	NKAIN1	1	31651592	31714401	301	54	455221	-0.44765	0.6728	0.46562	0.77506
ENSG00000160097	FNDC5	1	33326869	33340083	30	16	455221	0.80305	0.21097	0.11129	0.42279
ENSG00000183682	BMP8A	1	39955318	39992607	102	34	455221	1.4302	0.076336	0.061848	0.16549
ENSG00000168389	MFSD2A	1	40418802	40436638	43	24	455221	0.89035	0.18664	0.18462	0.20855
ENSG00000117385	LEPRE1	1	43211006	43234755	83	36	455221	0.9257	0.1773	0.079709	0.46161
ENSG00000126091	ST3GAL3	1	44169495	44397831	745	99	455221	-0.11212	0.54464	0.42234	0.59204
ENSG00000117425	PTCH2	1	45284516	45310735	114	38	455221	2.8803	0.0019862	0.011602	0.0055175
ENSG00000269113	TRABD2B	1	48225200	48464567	900	118	455221	-0.32595	0.62777	0.72568	0.4235
ENSG00000117862	TXNDC12	1	52484803	52523843	93	26	455221	1.5536	0.060136	0.14668	0.053066
ENSG00000116157	GPX7	1	53066044	53075723	40	15	455221	2.252	0.012162	0.015584	0.031126
ENSG00000157216	SSBP3	1	54690105	54881152	777	173	455221	0.24493	0.40326	0.49913	0.27811
ENSG00000184005	ST6GALNAC3	1	76538404	77101286	2374	297	455221	1.3599	0.086929	0.041322	0.35732
ENSG00000117114	LPHN2	1	81769845	82459120	3232	330	455221	1.6075	0.053974	0.027389	0.27589
ENSG00000137941	TTLL7	1	84329711	84466833	491	68	455221	0.22669	0.41033	0.19134	0.73639
ENSG00000060718	COL11A1	1	103341023	103576052	1291	95	455221	7.7339	5.2151e-15	1.6245e-09	4.448e-11
ENSG00000116774	OLFML3	1	114520063	114525876	20	15	455221	-0.67934	0.75154	0.60924	0.82476
ENSG00000092607	TBX15	1	119424669	119534179	394	72	455221	1.3155	0.094172	0.12318	0.11741
ENSG00000143127	ITGA10	1	145522891	145544868	18	6	455221	0.29935	0.38234	0.42783	0.32241
ENSG00000163157	TMOD4	1	151141462	151150760	20	10	455221	1.5937	0.055505	0.053035	0.091172
ENSG00000159445	THEM4	1	151845060	151884284	124	30	455221	2.0851	0.018528	0.16174	0.011896
ENSG00000169231	THBS3	1	155164379	155180842	41	24	455221	1.0452	0.14798	0.6729	0.03933
ENSG00000162706	CADM3	1	159139399	159174103	141	55	455221	1.72	0.042718	0.063492	0.076501
ENSG00000158769	F11R	1	160964001	160993138	111	30	455221	1.8185	0.034496	0.64203	0.005258
ENSG00000158869	FCER1G	1	161183024	161191489	33	18	455221	0.47767	0.31644	0.26804	0.36232
ENSG00000162733	DDR2	1	162599163	162758190	623	97	455221	-0.38852	0.65119	0.53297	0.6101
ENSG00000143147	GPR161	1	168052997	168108821	183	47	455221	2.5229	0.0058193	0.0025975	0.086049
ENSG00000198797	BRINP2	1	177138633	177252558	307	72	455221	0.038685	0.48457	0.29323	0.65166
ENSG00000120341	SEC16B	1	177892091	177955438	318	71	455221	2.1963	0.014035	0.017871	0.042072
ENSG00000058085	LAMC2	1	183153373	183215035	289	49	455221	-0.10275	0.54092	0.64675	0.34935
ENSG00000116690	PRG4	1	186263405	186284694	56	25	455221	-0.94289	0.82713	0.85819	0.66185
ENSG00000073756	PTGS2	1	186639923	186651559	36	17	455221	0.9218	0.17832	0.23094	0.1608
ENSG00000122176	FMOD	1	203308756	203322617	78	30	455221	0.13577	0.446	0.22085	0.76721
ENSG00000058668	ATP2B4	1	203593689	203714209	427	97	455221	0.62592	0.26568	0.15682	0.45718
ENSG00000008118	CAMK1G	1	209755062	209788283	161	44	455221	0.80824	0.20948	0.55339	0.085786
ENSG00000123685	BATF3	1	212858760	212875327	84	31	455221	-0.49189	0.6886	0.81791	0.49183
ENSG00000198835	GJC2	1	228335553	228348527	36	22	455221	0.26122	0.39696	0.30534	0.46303
ENSG00000116574	RHOU	1	228868824	228883416	80	23	455221	-0.82324	0.79482	0.69141	0.74663
ENSG00000116962	NID1	1	236138130	236230462	384	81	455221	0.66764	0.25218	0.22709	0.29056
ENSG00000176887	SOX11	2	5830799	5842516	28	19	455221	2.0013	0.022678	0.20897	0.0056766
ENSG00000162975	KCNF1	2	11050063	11055350	16	11	455221	-0.87147	0.80825	0.79776	0.73267
ENSG00000071575	TRIB2	2	12855015	12883860	99	35	455221	2.283	0.011216	0.0082118	0.068804
ENSG00000119782	FKBP1B	2	24270571	24287551	54	22	455221	0.92752	0.17683	0.43415	0.081062
ENSG00000157833	GAREML	2	26393960	26413532	61	22	455221	-0.4191	0.66243	0.47135	0.73944
ENSG00000157851	DPYSL5	2	27068615	27174219	291	63	455221	2.6259	0.0043206	0.0044596	0.056713
ENSG00000138028	CGREF1	2	27320757	27343995	68	30	455221	3.492	0.00023974	0.0003628	0.0035465
ENSG00000171094	ALK	2	29414640	30146432	3741	331	455221	1.6434	0.050147	0.42803	0.016015
ENSG00000158089	GALNT14	2	31132333	31380068	1256	150	455221	2.6373	0.004178	0.0034065	0.028801
ENSG00000119737	GPR75	2	54079050	54089126	30	15	455221	2.5893	0.004809	0.0063706	0.016852
ENSG00000055813	CCDC85A	2	56409258	56614308	956	147	455221	1.4726	0.07043	0.16519	0.060723
ENSG00000115902	SLC1A4	2	65213611	65251999	148	51	455221	1.0081	0.15669	0.10588	0.29969
ENSG00000115318	LOXL3	2	74758541	74784817	56	25	455221	-0.24495	0.59675	0.63246	0.46153
ENSG00000172005	MAL	2	95689422	95720737	47	26	455221	1.9307	0.026759	0.024616	0.059773
ENSG00000188886	ASTL	2	96788589	96806175	42	21	455221	0.59982	0.27431	0.18523	0.40389
ENSG00000119147	C2orf40	2	106677702	106695615	89	41	455221	0.83169	0.20279	0.065105	0.69573
ENSG00000157827	FMNL2	2	153189751	153507348	1436	140	455221	1.7371	0.041181	0.036269	0.11556
ENSG00000163328	GPR155	2	175295966	175353822	147	39	455221	0.87832	0.18988	0.42153	0.098573
ENSG00000079150	FKBP7	2	179327391	179345327	45	23	455221	1.6202	0.052596	0.22938	0.019486
ENSG00000115232	ITGA4	2	182319929	182401914	321	66	455221	-0.2927	0.61513	0.50061	0.59634
ENSG00000150722	PPP1R1C	2	182816968	182997125	667	114	455221	0.92147	0.1784	0.065602	0.61023
ENSG00000162998	FRZB	2	183697002	183733890	148	40	455221	-1.3082	0.9046	0.88875	0.76803
ENSG00000144366	GULP1	2	189154396	189461653	1019	94	455221	1.1155	0.13231	0.096138	0.29202
ENSG00000204262	COL5A2	2	189895622	190046605	551	71	455221	1.578	0.057279	0.050719	0.14687
ENSG00000151689	INPP1	2	191206196	191237391	132	27	455221	0.51617	0.30287	0.10374	0.84939
ENSG00000128641	MYO1B	2	192107911	192291115	569	91	455221	-0.7122	0.76183	0.46372	0.92698
ENSG00000119042	SATB2	2	200133223	200337989	448	91	455221	0.70039	0.24184	0.29947	0.20525
ENSG00000118257	NRP2	2	206544714	206663857	439	120	455221	0.69701	0.2429	0.21367	0.29174
ENSG00000183671	GPR1	2	207039040	207084771	203	57	455221	1.1216	0.13103	0.095763	0.24993
ENSG00000163501	IHH	2	219918142	219927189	27	11	455221	1.6894	0.045567	0.031513	0.12594
ENSG00000127824	TUBA4A	2	220113433	220144892	96	28	455221	-1.2809	0.89989	0.94781	0.73197
ENSG00000123989	CHPF	2	220402669	220410509	26	11	455221	1.5495	0.060631	0.08151	0.079369
ENSG00000188760	TMEM198	2	220406385	220416317	36	16	455221	0.76171	0.22312	0.3256	0.16186
ENSG00000153820	SPHKAP	2	228843666	229048361	959	114	455221	4.3747	6.0799e-06	0.00019586	0.00065704
ENSG00000135916	ITM2C	2	231727354	231744963	93	34	455221	2.211	0.013518	0.010524	0.063835
ENSG00000156966	B3GNT7	2	232258254	232266875	22	11	455221	-0.0037222	0.50148	0.46051	0.48107
ENSG00000124831	LRRFIP1	2	238534219	238723325	929	116	455221	1.1983	0.1154	0.045818	0.4524
ENSG00000233608	TWIST2	2	239754673	239796893	113	56	455221	0.47277	0.31819	0.32377	0.29495
ENSG00000154252	GAL3ST2	2	242714240	242744623	45	14	455221	0.48098	0.31527	0.36572	0.26351
ENSG00000071282	LMCD1	3	8541393	8610805	361	65	455221	1.3836	0.083234	0.13137	0.096051
ENSG00000163520	FBLN2	3	13571824	13680922	613	113	455221	3.5719	0.00017719	0.007191	0.00050924
ENSG00000144645	OSBPL10	3	31698382	32121072	1876	287	455221	-0.8058	0.78982	0.76127	0.63196
ENSG00000170275	CRTAP	3	33153471	33190265	136	43	455221	0.22985	0.4091	0.50749	0.29079
ENSG00000163815	CLEC3B	3	45041040	45078563	141	34	455221	-0.39938	0.65519	0.73853	0.46342
ENSG00000114646	CSPG5	3	47602729	47624282	47	22	455221	0.052935	0.47889	0.37433	0.51309
ENSG00000163637	PRICKLE2	3	64078543	64433152	1632	217	455221	0.84013	0.20042	0.053635	0.83845
ENSG00000044524	EPHA3	3	89154674	89532284	1160	105	455221	-0.52422	0.69994	0.65101	0.56072
ENSG00000184500	PROS1	3	93590881	93694910	191	70	455221	1.5587	0.059532	0.021789	0.31054
ENSG00000181458	TMEM45A	3	100209463	100297288	338	57	455221	-0.32993	0.62927	0.49917	0.59433
ENSG00000163430	FSTL1	3	120110140	120172100	237	54	455221	0.50228	0.30774	0.90556	0.10028
ENSG00000163406	SLC15A2	3	121610936	121663949	227	34	455221	-1.6514	0.95068	0.92681	0.78837
ENSG00000114654	EFCC1	3	128718472	128760585	129	44	455221	-0.93565	0.82527	0.78946	0.70179
ENSG00000206384	COL6A6	3	130277178	130397999	368	87	455221	1.3136	0.094486	0.052452	0.27091
ENSG00000168917	SLC35G2	3	136535489	136575734	135	28	455221	1.5233	0.063848	0.051703	0.16099
ENSG00000163710	PCOLCE2	3	142533764	142610045	287	73	455221	0.83553	0.20171	0.096175	0.47441
ENSG00000152952	PLOD2	3	145786227	145883440	400	60	455221	3.262	0.0005532	0.0042418	0.0065014
ENSG00000173905	GOLIM4	3	167725465	167815763	279	64	455221	-1.1739	0.87978	0.96723	0.63395
ENSG00000075420	FNDC3B	3	171755418	172120455	1339	184	455221	-0.03744	0.51493	0.32588	0.62872
ENSG00000244405	ETV5	3	185763097	185830107	192	57	455221	4.0429	2.6399e-05	0.00019061	0.0018672
ENSG00000188729	OSTN	3	190915030	190984404	329	72	455221	0.51418	0.30356	0.20559	0.43134
ENSG00000114279	FGF12	3	191856184	192487553	2594	319	455221	0.068722	0.47261	0.66199	0.26865
ENSG00000109625	CPZ	4	8592387	8622488	234	45	455221	0.42018	0.33718	0.28834	0.36407
ENSG00000137441	FGFBP2	4	15960866	15972932	65	23	455221	-0.57643	0.71784	0.6979	0.63499
ENSG00000169744	LDB2	4	16502164	16902432	1625	229	455221	0.89311	0.1859	0.09917	0.43055
ENSG00000197712	FAM114A1	4	38867298	38948360	379	57	455221	0.6075	0.27176	0.15756	0.47456
ENSG00000128045	RASL11B	4	53726457	53734000	47	17	455221	0.2489	0.40172	0.30241	0.47035
ENSG00000134853	PDGFRA	4	55093264	55165414	241	58	455221	2.2673	0.011685	0.0045682	0.171
ENSG00000138759	FRAS1	4	78976724	79466423	2250	141	455221	1.4397	0.074979	0.16182	0.06657
ENSG00000118785	SPP1	4	88894819	88905562	33	16	455221	0.94374	0.17265	0.21126	0.15529
ENSG00000182168	UNC5C	4	96082655	96472357	1781	222	455221	2.5505	0.0053785	0.017651	0.011253
ENSG00000138738	PRDM5	4	121605074	121846025	1204	92	455221	4.633	1.8019e-06	1.7218e-05	8.2268e-05
ENSG00000164066	INTU	4	128542426	128648892	302	64	455221	-0.17919	0.5711	0.70337	0.35164
ENSG00000145423	SFRP2	4	154700744	154712272	42	20	455221	-0.034501	0.51376	0.31347	0.73395
ENSG00000185149	NPY2R	4	156127781	156139230	34	20	455221	1.2323	0.10893	0.06615	0.24793
ENSG00000129116	PALLD	4	169416217	169850608	2031	245	455221	2.0238	0.021498	0.22267	0.010124
ENSG00000112902	SEMA5A	5	9034138	9548187	2349	307	455221	1.2482	0.10598	0.54658	0.034203
ENSG00000154122	ANKH	5	14703910	14873887	598	113	455221	2.2171	0.013308	0.032007	0.028326
ENSG00000183580	FBXL7	5	15498305	15940900	1566	143	455221	0.82669	0.20421	0.21916	0.22203
ENSG00000151388	ADAMTS12	5	33522640	33894297	1487	157	455221	-1.4338	0.92418	0.88277	0.79964
ENSG00000153071	DAB2	5	39370780	39464402	442	85	455221	0.41226	0.34007	0.18711	0.56953
ENSG00000112972	HMGCS1	5	43288497	43315614	91	24	455221	2.0305	0.021151	0.15949	0.009752
ENSG00000164294	GPX8	5	54453946	54463899	34	15	455221	1.1248	0.13033	0.17832	0.11652
ENSG00000164181	ELOVL7	5	60046618	60142216	360	64	455221	0.60853	0.27142	0.18227	0.40609
ENSG00000251493	FOXD1	5	72739654	72746352	13	9	455221	0.57828	0.28154	0.19609	0.39876
ENSG00000145685	LHFPL2	5	77780038	78067844	976	155	455221	0.90605	0.18246	0.10838	0.37695
ENSG00000113296	THBS4	5	79285134	79380110	331	60	455221	2.9962	0.0013669	0.0031959	0.0075127
ENSG00000145681	HAPLN1	5	82932624	83019432	341	85	455221	2.7818	0.0027028	0.0068206	0.021648
ENSG00000164176	EDIL3	5	83235373	83682611	1365	205	455221	0.2832	0.38851	0.30453	0.42461
ENSG00000081189	MEF2C	5	88012975	88201922	530	101	455221	2.8222	0.0023844	0.0043171	0.021185
ENSG00000164199	GPR98	5	89823161	90461038	2307	177	455221	-0.99981	0.8413	0.63431	0.89485
ENSG00000113083	LOX	5	121397890	121415980	35	14	455221	0.093481	0.46276	0.32468	0.58487
ENSG00000145794	MEGF10	5	126624523	126802429	826	105	455221	-0.4679	0.68007	0.51268	0.66138
ENSG00000138829	FBN2	5	127592601	127996878	1767	136	455221	3.4916	0.00024007	0.0048886	0.0014969
ENSG00000072682	P4HA2	5	131526531	131633008	447	83	455221	1.8404	0.032855	0.019736	0.1989
ENSG00000081059	TCF7	5	133448402	133488556	170	44	455221	1.2372	0.10801	0.059611	0.31676
ENSG00000120708	TGFBI	5	135362584	135400507	148	40	455221	1.0863	0.13867	0.054831	0.49788
ENSG00000157510	AFAP1L1	5	148649434	148722365	266	76	455221	-0.7315	0.76776	0.51707	0.94294
ENSG00000113140	SPARC	5	151039657	151068726	116	43	455221	-0.28035	0.61039	0.62462	0.49025
ENSG00000174705	SH3PXD2B	5	171751185	171883527	697	88	455221	2.1513	0.015725	0.35871	0.0027096
ENSG00000120129	DUSP1	5	172194093	172200198	27	12	455221	0.38861	0.34878	0.28905	0.3984
ENSG00000113758	DBN1	5	176882609	176903402	58	27	455221	1.6977	0.04478	0.043343	0.089335
ENSG00000087116	ADAMTS2	5	178536852	178774431	1233	230	455221	0.62206	0.26695	0.35152	0.20533
ENSG00000037280	FLT4	5	180027506	180078624	322	70	455221	0.59781	0.27498	0.12573	0.60017
ENSG00000131446	MGAT1	5	180216541	180244652	142	20	455221	-1.3723	0.91501	0.80826	0.87381
ENSG00000124491	F13A1	6	6143318	6323246	851	166	455221	-0.93585	0.82532	0.64745	0.80479
ENSG00000172201	ID4	6	19835617	19841915	32	18	455221	0.73569	0.23096	0.13318	0.41051
ENSG00000204248	COL11A2	6	33129458	33162276	139	35	455221	4.819	7.214e-07	0.00028791	1.9019e-06
ENSG00000124493	GRM4	6	33988628	34125399	930	132	455221	2.3728	0.0088271	0.0035467	0.12098
ENSG00000065308	TRAM2	6	52361200	52443713	436	77	455221	1.3719	0.085047	0.25154	0.04323
ENSG00000124749	COL21A1	6	55920388	56260892	1756	150	455221	0.96198	0.16803	0.2189	0.16929
ENSG00000156508	EEF1A1	6	74224473	74235520	38	15	455221	2.2037	0.013771	0.0075792	0.098716
ENSG00000111799	COL12A1	6	75793042	75917767	338	88	455221	-0.64093	0.73921	0.47805	0.86358
ENSG00000196586	MYO6	6	76456909	76630254	550	83	455221	1.5659	0.058689	0.018466	0.43076
ENSG00000132429	POPDC3	6	105605155	105629870	89	19	455221	-0.9836	0.83734	0.95561	0.61779
ENSG00000123500	COL10A1	6	116439086	116481910	138	47	455221	4.1125	1.9571e-05	0.00044589	7.7816e-05
ENSG00000152661	GJA1	6	121754838	121771873	59	23	455221	-0.64062	0.73912	0.64394	0.67553
ENSG00000164434	FABP7	6	123098620	123106219	33	21	455221	-0.76508	0.77789	0.76617	0.66086
ENSG00000135547	HEY2	6	126066810	126083415	57	22	455221	0.6751	0.24981	0.23671	0.27146
ENSG00000079819	EPB41L2	6	131159487	131386462	899	101	455221	1.2362	0.1082	0.10863	0.16253
ENSG00000197594	ENPP1	6	132127156	132217295	333	70	455221	1.4139	0.078699	0.035539	0.30912
ENSG00000164506	STXBP5	6	147523561	147707866	466	84	455221	0.84073	0.20025	0.17612	0.27333
ENSG00000112562	SMOC2	6	168839831	169074984	1197	167	455221	0.090565	0.46392	0.77729	0.22698
ENSG00000198719	DLL1	6	170590294	170601561	44	24	455221	-1.3139	0.90556	0.78737	0.92714
ENSG00000136213	CHST12	7	2441223	2475242	98	36	455221	1.5915	0.055754	0.041665	0.19022
ENSG00000106003	LFNG	7	2550163	2569811	85	40	455221	1.3626	0.086497	0.19053	0.063799
ENSG00000136295	TTYH3	7	2669585	2705436	150	57	455221	0.31248	0.37734	0.53043	0.2406
ENSG00000146555	SDK1	7	3339080	4309632	6326	270	455221	-0.22837	0.59032	0.73177	0.37653
ENSG00000075618	FSCN1	7	5630439	5647286	82	28	455221	-1.9441	0.97406	0.95335	0.94007
ENSG00000105855	ITGB8	7	20368325	20456377	421	64	455221	0.22002	0.41293	0.16853	0.89222
ENSG00000136237	RAPGEF5	7	22156856	22398763	1057	133	455221	1.8678	0.030898	0.17607	0.017401
ENSG00000106031	HOXA13	7	27232122	27241725	26	17	455221	-1.2773	0.89926	0.83389	0.88485
ENSG00000106080	FKBP14	7	30049203	30068300	52	21	455221	-0.16948	0.56729	0.42023	0.64464
ENSG00000240583	AQP1	7	30891010	30966131	309	78	455221	-1.0537	0.85399	0.58296	0.98018
ENSG00000122642	FKBP9	7	32995017	33047543	183	49	455221	0.67265	0.25059	0.41132	0.15692
ENSG00000164619	BMPER	7	33942523	34196484	872	147	455221	1.3886	0.082474	0.32873	0.040667
ENSG00000164543	STK17A	7	43620357	43667385	180	38	455221	1.167	0.1216	0.049878	0.44201
ENSG00000106624	AEBP1	7	44141960	44155161	55	27	455221	-0.42436	0.66435	0.69397	0.55857
ENSG00000008277	ADAM22	7	87561458	87833204	681	117	455221	0.36362	0.35807	0.13475	0.8445
ENSG00000164692	COL1A2	7	94021873	94061544	145	44	455221	2.2789	0.011337	0.017598	0.03038
ENSG00000105854	PON2	7	95033175	95066510	135	36	455221	1.9887	0.023366	0.16091	0.0086927
ENSG00000106333	PCOLCE	7	100197800	100206798	25	18	455221	0.5542	0.28972	0.26045	0.31515
ENSG00000106397	PLOD3	7	100848258	100863701	112	27	455221	-1.4251	0.92294	0.87665	0.8143
ENSG00000106436	MYL10	7	101255605	101274576	94	31	455221	1.1356	0.12807	0.069755	0.30967
ENSG00000008282	SYPL1	7	105729949	105755022	100	34	455221	0.70232	0.24124	0.37828	0.16023
ENSG00000091136	LAMB1	7	107563244	107645700	303	89	455221	0.73646	0.23072	0.1262	0.45715
ENSG00000091128	LAMB4	7	107662993	107772801	380	73	455221	0.092413	0.46319	0.23086	0.76272
ENSG00000091129	NRCAM	7	107787068	108099161	1399	114	455221	0.35358	0.36183	0.43799	0.2702
ENSG00000004059	ARF5	7	127226399	127232759	29	15	455221	0.71917	0.23602	0.13708	0.42343
ENSG00000091704	CPA1	7	130018180	130028955	42	17	455221	-0.25755	0.60162	0.66207	0.46905
ENSG00000082014	SMARCD3	7	150934850	150976982	168	52	455221	2.2496	0.012238	0.25803	0.0037182
ENSG00000175445	LPL	8	19757228	19825769	358	64	455221	-0.49402	0.68936	0.72278	0.51014
ENSG00000168487	BMP1	8	22020249	22070839	182	47	455221	-0.22545	0.58919	0.62633	0.43701
ENSG00000179388	EGR3	8	22544172	22552815	16	14	455221	1.3008	0.096659	0.10299	0.11039
ENSG00000134013	LOXL2	8	23153702	23284841	848	110	455221	0.24819	0.40199	0.3672	0.39009
ENSG00000156687	UNC5D	8	35090975	35655068	1494	196	455221	1.7121	0.043435	0.21893	0.029731
ENSG00000169122	FAM110B	8	58905068	59117838	857	145	455221	1.3051	0.095922	0.020299	0.7445
ENSG00000121005	CRISPLD1	8	75894750	75947793	226	48	455221	3.7152	0.0001015	0.00034319	0.0042804
ENSG00000164920	OSR2	8	99954631	99965332	16	11	455221	1.4977	0.067109	0.034484	0.19471
ENSG00000164932	CTHRC1	8	104381743	104396225	59	20	455221	-1.041	0.85106	0.76888	0.81767
ENSG00000169946	ZFPM2	8	106328920	106817760	1641	237	455221	0.67255	0.25062	0.14726	0.45208
ENSG00000164946	FREM1	9	14733664	14912993	978	167	455221	0.8428	0.19967	0.07755	0.57785
ENSG00000165272	AQP3	9	33440152	33449609	31	17	455221	-0.79595	0.78697	0.62603	0.87598
ENSG00000147955	SIGMAR1	9	34633719	34639806	18	9	455221	0.58278	0.28002	0.15899	0.48716
ENSG00000172724	CCL19	9	34688564	34693274	16	9	455221	-0.92998	0.82381	0.71405	0.85093
ENSG00000165072	MAMDC2	9	72656497	72842886	763	86	455221	0.61408	0.26958	0.17046	0.43577
ENSG00000099139	PCSK5	9	78503560	78978255	2324	347	455221	1.3823	0.083447	0.68524	0.019606
ENSG00000135069	PSAT1	9	80910059	80946009	209	47	455221	0.032239	0.48714	0.49339	0.39794
ENSG00000106819	ASPN	9	95217487	95246788	98	34	455221	2.7584	0.0029039	0.0064451	0.017159
ENSG00000131669	NINJ1	9	95882771	95898570	84	30	455221	1.8445	0.032553	0.090884	0.02673
ENSG00000204291	COL15A1	9	101703461	101834069	542	110	455221	1.6899	0.045528	0.016005	0.31871
ENSG00000241697	TMEFF1	9	103202560	103340918	526	85	455221	0.75662	0.22464	0.064221	0.87923
ENSG00000041982	TNC	9	117781806	117882536	460	83	455221	3.1466	0.00082587	0.00056093	0.024439
ENSG00000136930	PSMB7	9	127114745	127179723	183	54	455221	0.27108	0.39317	0.52819	0.25375
ENSG00000136944	LMX1B	9	129374722	129464311	399	90	455221	2.6385	0.0041643	0.0016556	0.063099
ENSG00000136859	ANGPTL2	9	129848611	129887162	106	41	455221	0.70798	0.23948	0.10761	0.56996
ENSG00000167106	FAM102A	9	130701858	130744792	142	30	455221	0.53444	0.29652	0.1135	0.75084
ENSG00000106976	DNM1	9	130963658	131018527	164	47	455221	1.7213	0.042596	0.029368	0.16259
ENSG00000107130	NCS1	9	132932857	133000583	321	84	455221	0.86353	0.19392	0.71644	0.06096
ENSG00000148357	HMCN2	9	133044882	133310510	632	142	455221	-0.3302	0.62938	0.72831	0.41657
ENSG00000130720	FIBCD1	9	133776825	133816673	236	60	455221	0.08256	0.4671	0.22991	0.8142
ENSG00000148288	GBGT1	9	136027340	136041332	81	37	455221	0.95305	0.17028	0.19571	0.17966
ENSG00000130635	COL5A1	9	137531620	137737686	1220	156	455221	-0.99487	0.8401	0.63767	0.8583
ENSG00000165661	QSOX2	9	139097179	139139687	211	58	455221	0.096768	0.46146	0.36176	0.4864
ENSG00000148468	FAM171A1	10	15252642	15415061	772	123	455221	0.4335	0.33233	0.56601	0.18132
ENSG00000165983	PTER	10	16476942	16556736	396	61	455221	1.492	0.067852	0.1609	0.05352
ENSG00000165996	PTPLA	10	17630958	17661376	146	36	455221	-0.97019	0.83402	0.73493	0.78209
ENSG00000095739	BAMBI	10	28964271	28972868	36	25	455221	-1.8126	0.96506	0.94206	0.90819
ENSG00000150093	ITGB1	10	33188247	33296720	432	78	455221	-0.45658	0.67602	0.50206	0.71643
ENSG00000177283	FZD8	10	35926177	35932362	12	9	455221	-0.41718	0.66173	0.58464	0.68894
ENSG00000128805	ARHGAP22	10	49653077	49866310	1064	123	455221	1.1215	0.13104	0.1237	0.19332
ENSG00000165633	VSTM4	10	50221290	50325554	502	69	455221	0.47476	0.31748	0.38068	0.25113
ENSG00000122870	BICC1	10	60270900	60592195	1033	166	455221	2.518	0.0059014	0.002362	0.14741
ENSG00000148730	EIF4EBP2	10	72162135	72189374	89	34	455221	2.0671	0.019364	0.07331	0.019163
ENSG00000107719	PALD1	10	72236577	72329205	510	95	455221	-0.40693	0.65797	0.54352	0.6128
ENSG00000166228	PCBD1	10	72641037	72650541	34	18	455221	2.0842	0.018571	0.010861	0.064204
ENSG00000107731	UNC5B	10	72970327	73063621	454	98	455221	2.7422	0.0030511	0.0041239	0.02871
ENSG00000122863	CHST3	10	73722123	73774322	227	48	455221	0.59718	0.27519	0.094407	0.803
ENSG00000122884	P4HA1	10	74765975	74858732	242	30	455221	-0.093603	0.53729	0.24533	0.89019
ENSG00000095585	BLNK	10	97950458	98033344	412	100	455221	0.42132	0.33676	0.18394	0.56524
ENSG00000138131	LOXL4	10	100006447	100030007	97	31	455221	2.0495	0.020206	0.008825	0.1615
ENSG00000107821	KAZALD1	10	102819598	102828888	31	18	455221	-0.37754	0.64711	0.45611	0.74301
ENSG00000107831	FGF8	10	103528899	103537854	15	13	455221	3.5703	0.00017828	0.00024183	0.00070327
ENSG00000121898	CPXM2	10	125464723	125701783	1275	172	455221	1.2238	0.11052	0.69589	0.025546
ENSG00000175029	CTBP2	10	126675421	126851739	930	150	455221	0.80178	0.21134	0.12768	0.39
ENSG00000151651	ADAM8	10	135074907	135092372	70	20	455221	-1.0877	0.86163	0.88338	0.70286
ENSG00000206013	IFITM5	11	297200	301526	17	13	455221	-2.4066	0.99195	0.99449	0.97091
ENSG00000099849	RASSF7	11	558404	565021	36	18	455221	1.8945	0.029079	0.017018	0.10638
ENSG00000214063	TSPAN4	11	840808	868116	85	38	455221	1.2894	0.098623	0.036204	0.36501
ENSG00000110651	CD81	11	2395407	2419649	133	25	455221	-0.1653	0.56565	0.88293	0.27014
ENSG00000129757	CDKN1C	11	2903443	2909111	15	10	455221	2.1715	0.014946	0.0083754	0.051772
ENSG00000132254	ARFIP2	11	6495910	6504666	22	13	455221	1.1464	0.12582	0.22394	0.087765
ENSG00000133800	LYVE1	11	10577513	10635236	243	62	455221	1.1052	0.13454	0.26475	0.097868
ENSG00000186104	CYP2R1	11	14898553	14915798	35	23	455221	-0.46873	0.68037	0.50189	0.75336
ENSG00000165973	NELL1	11	20689117	21598227	4272	500	455221	2.9693	0.0014924	0.015681	0.0053113
ENSG00000171714	ANO5	11	22212722	22305903	351	56	455221	0.60024	0.27417	0.65327	0.11663
ENSG00000176971	FIBIN	11	27013628	27019630	26	13	455221	1.2926	0.098082	0.42795	0.029624
ENSG00000049449	RCN1	11	31831939	32128301	1159	153	455221	3.221	0.00063874	0.0010343	0.024062
ENSG00000166016	ABTB2	11	34171535	34381555	936	188	455221	0.85118	0.19734	0.10427	0.43454
ENSG00000149090	PAMR1	11	35452370	35553848	469	87	455221	-0.79226	0.78589	0.87913	0.53825
ENSG00000179431	FJX1	11	35637735	35643419	10	7	455221	-0.42528	0.66468	0.58412	0.66885
ENSG00000135365	PHF21A	11	45949871	46144985	518	86	455221	2.4156	0.0078542	0.028765	0.019021
ENSG00000110492	MDK	11	46400306	46406375	12	9	455221	0.40644	0.34221	0.30392	0.36983
ENSG00000180720	CHRM4	11	46405640	46410107	7	6	455221	0.69843	0.24245	0.20437	0.28922
ENSG00000172247	C1QTNF4	11	47610216	47618211	25	14	455221	2.8162	0.0024296	0.00090319	0.032699
ENSG00000167996	FTH1	11	61726190	61737132	36	21	455221	0.57863	0.28142	0.18509	0.42255
ENSG00000168003	SLC3A2	11	62621518	62657352	65	30	455221	1.016	0.15481	0.36137	0.085804
ENSG00000167771	RCOR2	11	63677693	63686316	24	16	455221	2.0299	0.021182	0.011739	0.098626
ENSG00000149781	FERMT3	11	63972150	63992354	74	34	455221	0.86884	0.19247	0.55135	0.075699
ENSG00000149809	TM7SF2	11	64877317	64884856	23	12	455221	-1.2687	0.89773	0.87842	0.80365
ENSG00000172638	EFEMP2	11	65632912	65643063	29	15	455221	0.034119	0.48639	0.41745	0.49301
ENSG00000172893	DHCR7	11	71138239	71165914	121	33	455221	0.071419	0.47153	0.36758	0.49934
ENSG00000149257	SERPINH1	11	75271101	75284828	59	19	455221	-0.14191	0.55643	0.31754	0.82311
ENSG00000165323	FAT3	11	92083262	92630618	1841	176	455221	-0.17418	0.56914	0.43633	0.59082
ENSG00000137693	YAP1	11	101979192	102105154	447	79	455221	-0.079488	0.53168	0.53287	0.40136
ENSG00000137673	MMP7	11	102390239	102403484	57	22	455221	-0.2664	0.60503	0.60353	0.50417
ENSG00000196611	MMP1	11	102659651	102670891	56	27	455221	0.25838	0.39806	0.29808	0.48908
ENSG00000137745	MMP13	11	102812724	102828463	60	22	455221	-0.028993	0.51157	0.29594	0.71639
ENSG00000150764	DIXDC1	11	111795868	111894308	223	51	455221	0.41615	0.33865	0.63299	0.1654
ENSG00000149294	NCAM1	11	112829997	113150158	1441	133	455221	0.50143	0.30804	0.18736	0.48281
ENSG00000109906	ZBTB16	11	113928315	114122398	862	163	455221	0.70585	0.24014	0.12594	0.49136
ENSG00000182985	CADM1	11	115038938	115377675	1041	149	455221	-1.3698	0.91462	0.6956	0.91737
ENSG00000019144	PHLDB1	11	118475155	118529741	148	49	455221	0.38424	0.3504	0.18545	0.60515
ENSG00000223953	C1QTNF5	11	119208652	119219383	51	23	455221	1.2559	0.10458	0.42098	0.03981
ENSG00000109927	TECTA	11	120969882	121063202	365	60	455221	-0.0033829	0.50135	0.35227	0.56648
ENSG00000023171	GRAMD1B	11	123394344	123499482	491	105	455221	0.94844	0.17145	0.04963	0.6967
ENSG00000154143	PANX3	11	124479386	124491252	36	24	455221	-0.76132	0.77677	0.63128	0.81945
ENSG00000154146	NRGN	11	124607742	124618106	26	14	455221	0.26144	0.39688	0.76327	0.18931
ENSG00000166106	ADAMTS15	11	130316869	130347532	115	44	455221	-0.22303	0.58825	0.50671	0.56331
ENSG00000139190	VAMP1	12	6570403	6582153	57	17	455221	1.5111	0.065378	0.044881	0.15454
ENSG00000139194	RBP5	12	7275280	7283538	28	12	455221	0.63353	0.26319	0.64573	0.10722
ENSG00000273079	GRIN2B	12	13692165	14135053	2068	191	455221	2.5269	0.0057532	0.0038239	0.077604
ENSG00000060982	BCAT1	12	24963295	25104393	636	96	455221	-0.83791	0.79896	0.6162	0.8253
ENSG00000167552	TUBA1A	12	49577579	49585107	16	9	455221	1.5397	0.061822	0.019345	0.31643
ENSG00000167779	IGFBP6	12	53489220	53497129	19	16	455221	-0.34729	0.63581	0.60321	0.60474
ENSG00000139631	CSAD	12	53550447	53577135	71	27	455221	1.9087	0.028148	0.028273	0.09044
ENSG00000170374	SP7	12	53719362	53741099	53	22	455221	0.25561	0.39913	0.3772	0.37538
ENSG00000092841	MYL6	12	56549945	56558280	18	13	455221	-0.74837	0.77288	0.61819	0.84784
ENSG00000257727	CNPY2	12	56702626	56712120	25	19	455221	1.3689	0.085521	0.038076	0.26968
ENSG00000196935	SRGAP1	12	64236073	64542613	925	176	455221	-0.32977	0.62921	0.81009	0.35982
ENSG00000127329	PTPRB	12	70909630	71033220	610	119	455221	0.12556	0.45004	0.67072	0.24684
ENSG00000166006	KCNC2	12	75432857	75605648	687	107	455221	1.0567	0.14533	0.061606	0.48838
ENSG00000111052	LIN7A	12	81185299	81333704	596	92	455221	1.5688	0.058347	0.017528	0.49118
ENSG00000179104	TMTC2	12	83078659	83529649	1732	203	455221	2.0724	0.019116	0.1148	0.014724
ENSG00000139329	LUM	12	91495406	91507608	64	16	455221	0.46649	0.32043	0.15604	0.62478
ENSG00000180263	FGD6	12	95469525	95613258	614	96	455221	0.99173	0.16067	0.26282	0.13341
ENSG00000017427	IGF1	12	102788645	102876423	248	70	455221	1.8027	0.035722	0.066368	0.067243
ENSG00000139352	ASCL1	12	103349464	103355294	19	11	455221	2.5975	0.0046955	0.093785	0.00048667
ENSG00000074590	NUAK1	12	106456118	106535811	309	79	455221	-0.32603	0.6278	0.68791	0.46401
ENSG00000183160	TMEM119	12	108982622	108994096	63	29	455221	-0.29407	0.61565	0.50603	0.61804
ENSG00000110921	MVK	12	110009060	110036067	117	37	455221	0.49475	0.31039	0.22705	0.40562
ENSG00000135111	TBX3	12	115107059	115123969	52	29	455221	1.7293	0.041881	0.03437	0.10733
ENSG00000111452	GPR133	12	131436452	131627014	1089	126	455221	-0.57348	0.71684	0.66766	0.60014
ENSG00000198598	MMP17	12	132310938	132337328	178	54	455221	-0.0044846	0.50179	0.92986	0.22905
ENSG00000187676	B3GALTL	13	31772073	31907413	533	87	455221	-0.34973	0.63673	0.68988	0.43575
ENSG00000133083	DCLK1	13	36344478	36707443	1484	193	455221	1.8588	0.031525	0.026639	0.13709
ENSG00000133110	POSTN	13	38135720	38174981	143	38	455221	-2.6642	0.99614	0.99507	0.97709
ENSG00000120658	ENOX1	13	43786654	44363044	2123	201	455221	1.652	0.04927	0.030425	0.21369
ENSG00000118946	PCDH17	13	58203944	58304445	308	74	455221	0.47563	0.31717	0.33936	0.27929
ENSG00000165621	OXGR1	13	97636973	97648984	62	21	455221	-1.2961	0.90254	0.98294	0.69179
ENSG00000198542	ITGBL1	13	102102966	102376456	1136	135	455221	0.40003	0.34457	0.11408	0.94738
ENSG00000041515	MYO16	13	109246500	109861355	3130	307	455221	1.0371	0.14985	0.10315	0.29343
ENSG00000126218	F10	13	113775128	113804843	92	48	455221	0.56372	0.28647	0.41815	0.19286
ENSG00000165801	ARHGEF40	14	21536429	21559399	69	23	455221	0.16512	0.43443	0.32802	0.4982
ENSG00000157227	MMP14	14	23303766	23319236	72	37	455221	0.25842	0.39804	0.3133	0.45311
ENSG00000151320	AKAP6	14	32796479	33301567	2185	263	455221	0.92644	0.17711	0.21486	0.17384
ENSG00000087303	NID2	14	52470521	52537712	423	71	455221	-1.0273	0.84785	0.81211	0.74441
ENSG00000139970	RTN1	14	60061694	60339684	823	112	455221	-1.0351	0.8497	0.60225	0.91948
ENSG00000140009	ESR2	14	64549950	64806830	961	141	455221	-0.77685	0.78138	0.68696	0.71751
ENSG00000033170	FUT8	14	65875310	66211839	1106	97	455221	3.1181	0.00091008	0.0086827	0.0052507
ENSG00000054690	PLEKHH1	14	67998018	68057329	263	71	455221	0.72165	0.23526	0.087165	0.66353
ENSG00000100626	GALNT16	14	69723994	69822183	441	90	455221	0.025724	0.48974	0.29721	0.68241
ENSG00000198732	SMOC1	14	70318848	70500083	879	133	455221	0.20955	0.41701	0.38219	0.38715
ENSG00000100767	PAPLN	14	73702205	73742348	186	59	455221	0.82695	0.20413	0.14584	0.31636
ENSG00000187097	ENTPD5	14	74423713	74488102	342	59	455221	0.80808	0.20952	0.075249	0.66598
ENSG00000170345	FOS	14	75743477	75749933	15	13	455221	2.6441	0.0040953	0.014302	0.0030769
ENSG00000100593	ISM2	14	77939740	77967210	102	31	455221	-0.051467	0.52052	0.51875	0.4314
ENSG00000140092	FBLN5	14	92334756	92416331	389	89	455221	-0.22487	0.58896	0.5292	0.52939
ENSG00000119698	PPP4R4	14	94610465	94747072	487	79	455221	3.0455	0.0011615	0.0020838	0.010728
ENSG00000182218	HHIPL1	14	100109447	100147906	159	42	455221	0.75957	0.22376	0.15021	0.35484
ENSG00000036530	CYP46A1	14	100148641	100194638	180	48	455221	0.9822	0.163	0.30184	0.1025
ENSG00000196405	EVL	14	100435786	100611573	678	100	455221	0.3979	0.34535	0.17339	0.63202
ENSG00000166165	CKB	14	103984996	103991448	22	12	455221	-0.031585	0.5126	0.49624	0.45771
ENSG00000166183	ASPG	14	104550016	104580098	136	39	455221	0.87907	0.18968	0.082574	0.47037
ENSG00000182809	CRIP2	14	105937299	105947499	4	3	455221	-0.11542	0.54594	0.4641	0.62954
ENSG00000137801	THBS1	15	39871280	39892667	64	26	455221	0.56688	0.2854	0.21553	0.37191
ENSG00000166073	GPR176	15	40090233	40215093	423	95	455221	1.0581	0.14501	0.13449	0.19877
ENSG00000188467	SLC24A5	15	48411169	48435869	17	14	455221	0.3625	0.35849	0.2769	0.4432
ENSG00000171956	FOXB1	15	60294421	60354929	248	50	455221	-0.08676	0.53457	0.96708	0.23073
ENSG00000140416	TPM1	15	63332831	63365114	145	37	455221	0.161	0.43605	0.21426	0.74684
ENSG00000074410	CA12	15	63612577	63676360	259	67	455221	0.73573	0.23095	0.099391	0.56277
ENSG00000137834	SMAD6	15	66992566	67075338	377	75	455221	0.14449	0.44256	0.25123	0.6608
ENSG00000183496	MEX3B	15	82333119	82340482	20	15	455221	-0.73304	0.76823	0.75367	0.71197
ENSG00000166716	ZNF592	15	85289866	85350659	216	56	455221	1.7525	0.039847	0.019139	0.2244
ENSG00000140564	FURIN	15	91409822	91427688	65	25	455221	1.1966	0.11572	0.087774	0.19602
ENSG00000196547	MAN2A2	15	91443448	91466814	111	37	455221	1.09	0.13785	0.06445	0.38259
ENSG00000140470	ADAMTS17	15	100510794	100884210	2524	274	455221	-1.8166	0.96536	0.86958	0.93296
ENSG00000184254	ALDH1A3	15	101415919	101457831	150	46	455221	0.85045	0.19754	0.89901	0.050264
ENSG00000184697	CLDN6	16	3063713	3072072	31	15	455221	0.58204	0.28027	0.14595	0.53188
ENSG00000168140	VASN	16	4419849	4434529	53	25	455221	1.3359	0.090792	0.033096	0.37983
ENSG00000078328	RBFOX1	16	6067095	7764340	14535	1060	455221	0.91905	0.17904	0.22109	0.17942
ENSG00000185338	SOCS1	16	11347262	11352036	14	9	455221	0.28762	0.38682	0.25688	0.55484
ENSG00000069764	PLA2G10	16	14765405	14790526	15	8	455221	0.63357	0.26318	0.17397	0.39876
ENSG00000103489	XYLT1	16	17194626	17566738	1784	236	455221	-1.3777	0.91584	0.76272	0.90697
ENSG00000005187	ACSM3	16	20619565	20809903	642	84	455221	-1.5484	0.93924	0.95542	0.76493
ENSG00000155719	OTOA	16	21687835	21773050	129	42	455221	1.464	0.071603	0.51074	0.018245
ENSG00000169181	GSG1L	16	27797850	28076830	1259	194	455221	0.50622	0.30635	0.55419	0.16183
ENSG00000167397	VKORC1	16	31101163	31109301	14	8	455221	-0.056041	0.52235	0.33954	0.73371
ENSG00000140795	MYLK3	16	46739891	46826319	19	7	455221	-0.71951	0.76409	0.72019	0.74287
ENSG00000087245	MMP2	16	55421612	55541603	774	107	455221	-0.14337	0.557	0.74444	0.33432
ENSG00000125170	DOK4	16	57504863	57523239	71	31	455221	1.8198	0.034396	0.05909	0.043382
ENSG00000102996	MMP15	16	58057470	58081805	86	35	455221	-0.58403	0.7204	0.48103	0.88584
ENSG00000140937	CDH11	16	64976656	65162015	717	111	455221	2.9489	0.0015947	0.003765	0.012044
ENSG00000102974	CTCF	16	67594310	67674086	188	60	455221	0.45937	0.32298	0.45976	0.214
ENSG00000103056	SMPD3	16	68391231	68484591	296	71	455221	-1.2823	0.90012	0.76092	0.81635
ENSG00000090863	GLG1	16	74484856	74643012	693	105	455221	-0.87611	0.80952	0.89284	0.56957
ENSG00000166822	TMEM170A	16	75475952	75501395	144	32	455221	1.6921	0.045316	0.22805	0.019619
ENSG00000140873	ADAMTS18	16	77280710	77471011	1406	121	455221	1.8537	0.031891	0.1708	0.021235
ENSG00000167508	MVD	16	88717343	88731569	96	39	455221	3.1917	0.00070725	0.0012064	0.0065158
ENSG00000132386	SERPINF1	17	1663253	1681868	94	26	455221	2.0368	0.020834	0.025078	0.048357
ENSG00000177374	HIC1	17	1955448	1963981	26	20	455221	3.6906	0.00011187	4.9092e-05	0.001739
ENSG00000167720	SRR	17	2204677	2229554	75	34	455221	4.1756	1.4861e-05	0.00017558	0.00026253
ENSG00000141485	SLC13A5	17	6587032	6618886	156	44	455221	0.85791	0.19547	0.085408	0.48494
ENSG00000129244	ATP1B2	17	7547945	7562086	55	14	455221	0.95254	0.17041	0.19131	0.18338
ENSG00000108947	EFNB3	17	7606520	7615696	28	15	455221	0.96302	0.16777	0.49678	0.060377
ENSG00000154914	USP43	17	9546015	9634008	238	47	455221	-0.67974	0.75167	0.63061	0.72918
ENSG00000166482	MFAP4	17	19285755	19292553	5	4	455221	-0.26859	0.60588	0.58945	0.60013
ENSG00000109084	TMEM97	17	26644121	26656707	26	14	455221	-0.3731	0.64546	0.45442	0.80462
ENSG00000128422	KRT17	17	39774689	39783094	15	13	455221	-0.030569	0.51219	0.42876	0.56308
ENSG00000141696	LEPREL4	17	39957199	39970856	51	22	455221	2.4278	0.0075958	0.0080232	0.059895
ENSG00000141756	FKBP10	17	39966932	39980465	49	27	455221	2.6826	0.0036528	0.0017477	0.072905
ENSG00000030582	GRN	17	42420614	42431470	26	18	455221	1.9076	0.028224	0.035148	0.054603
ENSG00000161714	PLCD3	17	43185335	43212721	113	44	455221	4.3745	6.0849e-06	1.1613e-05	0.00035296
ENSG00000173868	PHOSPHO1	17	47299724	47310128	30	13	455221	0.537	0.29563	0.33859	0.25141
ENSG00000108821	COL1A1	17	48259650	48280993	80	36	455221	-0.043384	0.5173	0.32483	0.71326
ENSG00000136457	CHAD	17	48540857	48548327	27	13	455221	-1.5205	0.9358	0.83803	0.90696
ENSG00000011028	MRC2	17	60702762	60771958	180	52	455221	-1.742	0.95924	0.9225	0.87204
ENSG00000108932	SLC16A6	17	66262167	66289408	103	37	455221	1.5389	0.061919	0.18319	0.040424
ENSG00000108950	FAM20A	17	66530254	66599530	222	65	455221	-0.83008	0.79675	0.7299	0.67527
ENSG00000141540	TTYH2	17	72207653	72259155	241	56	455221	1.127	0.12986	0.41975	0.059361
ENSG00000161544	CYGB	17	74522438	74549257	94	32	455221	1.241	0.1073	0.053666	0.33654
ENSG00000184557	SOCS3	17	76351864	76358158	6	5	455221	-1.5651	0.94122	0.93827	0.91754
ENSG00000167281	RBFOX3	17	77084427	77615550	2435	392	455221	1.2081	0.1135	0.16297	0.13284
ENSG00000185105	MYADML2	17	79896521	79907109	29	10	455221	1.019	0.1541	0.090352	0.30881
ENSG00000185269	NOTUM	17	79909388	79921716	28	6	455221	-0.048999	0.51954	0.48721	0.49709
ENSG00000158270	COLEC12	18	318361	502722	1055	121	455221	0.52389	0.30018	0.31991	0.27218
ENSG00000101680	LAMA1	18	6940743	7119813	826	171	455221	-0.34798	0.63607	0.9125	0.33367
ENSG00000170558	CDH2	18	25529930	25759410	734	114	455221	0.020711	0.49174	0.63628	0.29288
ENSG00000134775	FHOD3	18	33875677	34361018	1878	251	455221	0.15562	0.43817	0.23278	0.65721
ENSG00000132874	SLC14A2	18	42790960	43264072	2181	218	455221	3.073	0.0010597	0.017428	0.0008806
ENSG00000197046	SIGLEC15	18	43403477	43425045	91	37	455221	0.61888	0.268	0.21234	0.33899
ENSG00000134443	GRP	18	56885400	56899006	68	19	455221	-0.14238	0.55661	0.93778	0.26264
ENSG00000074695	LMAN1	18	56994055	57029194	145	36	455221	1.6273	0.051833	0.045373	0.14567
ENSG00000197971	MBP	18	74689783	74847639	925	177	455221	0.52554	0.29961	0.21844	0.39671
ENSG00000099822	HCN2	19	587893	618159	24	13	455221	0.15466	0.43854	0.31686	0.55223
ENSG00000116032	GRIN3B	19	998418	1010731	109	29	455221	-0.19505	0.57732	0.37166	0.77643
ENSG00000099860	GADD45B	19	2474120	2479257	15	11	455221	0.31013	0.37823	0.3563	0.38559
ENSG00000105426	PTPRS	19	5157506	5342814	861	171	455221	-0.89176	0.81374	0.65235	0.76878
ENSG00000142449	FBN3	19	8129286	8216730	537	95	455221	-0.10625	0.54231	0.31273	0.77849
ENSG00000141837	CACNA1A	19	13316256	13736804	1953	299	455221	0.62171	0.26706	0.12078	0.59625
ENSG00000167460	TPM4	19	16175831	16214813	118	42	455221	-0.36322	0.64178	0.96778	0.32719
ENSG00000130309	COLGALT1	19	17664403	17694971	137	45	455221	0.93841	0.17402	0.088477	0.39234
ENSG00000006016	CRLF1	19	18682030	18720551	162	44	455221	-0.11921	0.54745	0.42886	0.57125
ENSG00000105696	TMEM59L	19	18716240	18732849	66	23	455221	2.1929	0.014158	0.063633	0.0098938
ENSG00000160161	CILP2	19	19647057	19658468	35	13	455221	2.4413	0.0073177	0.04221	0.0049844
ENSG00000121297	TSHZ3	19	31764851	31842453	273	71	455221	-0.074726	0.52978	0.39469	0.58479
ENSG00000130876	SLC7A10	19	33698570	33718756	81	41	455221	0.56351	0.28654	0.36752	0.21919
ENSG00000126246	IGFLR1	19	36229058	36235354	29	19	455221	-0.65558	0.74395	0.57158	0.82317
ENSG00000105290	APLP1	19	36356801	36371693	41	12	455221	-1.3204	0.90665	0.92886	0.72535
ENSG00000011600	TYROBP	19	36394303	36401197	33	11	455221	-1.0651	0.85657	0.71463	0.89932
ENSG00000099337	KCNK6	19	38808484	38820660	47	18	455221	-0.36627	0.64292	0.42299	0.83828
ENSG00000105197	TIMM50	19	39969052	39985422	61	22	455221	-1.1122	0.86697	0.76643	0.81335
ENSG00000105499	PLA2G4C	19	48550100	48616074	351	71	455221	-0.70526	0.75968	0.52671	0.86211
ENSG00000063127	SLC6A16	19	49791895	49830482	121	33	455221	-0.9268	0.82299	0.8329	0.6316
ENSG00000086967	MYBPC2	19	50934160	50970578	158	46	455221	2.5734	0.0050358	0.0033843	0.061295
ENSG00000105472	CLEC11A	19	51224586	51229974	14	8	455221	-0.019962	0.50796	0.50694	0.47058
ENSG00000179213	SIGLECL1	19	51747603	51773584	102	28	455221	1.9642	0.024753	0.037526	0.049199
ENSG00000088882	CPXM1	20	2773715	2783283	38	18	455221	0.19273	0.42358	0.26132	0.61827
ENSG00000149451	ADAM33	20	3647612	3664893	86	41	455221	-0.19875	0.57877	0.46039	0.61286
ENSG00000101265	RASSF2	20	4759669	4806291	305	70	455221	-0.43982	0.66997	0.64389	0.51388
ENSG00000125845	BMP2	20	6746311	6761927	57	27	455221	0.32919	0.37101	0.62901	0.20289
ENSG00000132640	BTBD3	20	11869371	11908257	154	41	455221	-2.4736	0.99331	0.98626	0.9543
ENSG00000125844	RRBP1	20	17593323	17664940	337	85	455221	-0.74737	0.77258	0.5472	0.82646
ENSG00000100985	MMP9	20	44635547	44646200	48	19	455221	-0.36573	0.64272	0.76313	0.45364
ENSG00000197496	SLC2A10	20	45336126	45365965	105	31	455221	1.0686	0.14262	0.26916	0.096009
ENSG00000124216	SNAI1	20	48597536	48606423	38	8	455221	0.1216	0.45161	0.24385	0.71725
ENSG00000019186	CYP24A1	20	52768988	52792512	154	44	455221	-1.5261	0.93651	0.90773	0.84471
ENSG00000130589	HELZ2	20	62188439	62207592	91	40	455221	0.43046	0.33343	0.16678	0.62214
ENSG00000203883	SOX18	20	62678076	62682994	15	9	455221	-0.21863	0.58653	0.60294	0.51977
ENSG00000171703	TCEA2	20	62679189	62704700	100	36	455221	1.5227	0.063918	0.053362	0.13131
ENSG00000142178	SIK1	21	44833395	44849008	78	25	455221	0.38147	0.35143	0.34693	0.3252
ENSG00000160233	LRRC3	21	45873369	45879739	24	12	455221	-1.0645	0.85646	0.7386	0.87173
ENSG00000142156	COL6A1	21	47399651	47425964	159	50	455221	1.1845	0.11811	0.051787	0.34571
ENSG00000142173	COL6A2	21	47516011	47553763	211	44	455221	2.0673	0.019354	0.031215	0.031621
ENSG00000187905	AC002472.13	22	21398249	21419457	66	29	455221	0.14143	0.44376	0.46902	0.36697
ENSG00000186716	BCR	22	23519891	23661224	525	95	455221	1.6785	0.046623	0.010724	0.54141
ENSG00000099953	MMP11	22	24108413	24127503	98	31	455221	0.14153	0.44373	0.29645	0.5868
ENSG00000186998	EMID1	22	29599840	29656586	254	62	455221	1.6241	0.052172	0.41142	0.013974
ENSG00000133466	C1QTNF6	22	37575207	37597425	139	28	455221	0.7033	0.24093	0.20264	0.3016
ENSG00000100079	LGALS2	22	37965255	37980623	103	33	455221	0.37145	0.35515	0.45725	0.24945
ENSG00000100097	LGALS1	22	38069615	38076813	25	13	455221	-0.52915	0.70165	0.46215	0.86919
ENSG00000159307	SCUBE1	22	43592289	43741394	861	157	455221	-0.85629	0.80408	0.67193	0.78608
KEY:
GENE.SYMBOL	Gene symbol
ENTREZ.ID	Entres gene identifier
CHR	Human chromosome number
START	Co-ordinate for start of gene annotation when using a window that includes 2kb upstream from the start of gene
STOP	Co-ordinate for end of gene annotation when using a window that includes 1kb downstream from the end of gene
NSNPS	The number of SNPs annotated to thatgene that were found in the data and were not excluded based on internal SNP QC
NPARAM	The number of relevant parameters used in the model. For the SNP-wise models this is an approximate value; for the principal components regression (raw data default) this is set to the number of principal components retained after pruning; for the multi-models this is the mean NPARAM value of the component base models
N	The sample size used when analysing that gene; can differ for allosomal chromosomes or when analysing SNP p-value input with variable sample size by SNP (due to missingness or differences in coverage in meta-analysis)
ZSTAT	The Z-value for the gene, based on its (permutation) p-value; this is what is used as the measure of gene association in the gene-level analyses
P_SNPWISE_MEAN	P-value derived from SNP-wise mean χ2 model
P_SNPWISE_TOP1	P-value derived from SNP-wise top χ2 model
P_MULTI	Aggregate p-value derived from all three methods Top1, Mean and PcrReg [Gene-wide significance set at 2.6E-6 (shaded in red)]
